# Supplementary material for: Focus on Chemistry of the 10-Dioxane-nido-7,8-dicarba-undecahydrido Undecaborate Zwitterion; Exceptionally Easy Abstraction of Hydrogen Bridge and Double-Action Pathways Observed in Ring Cleavage Reactions with OH− as Nucleophile
Source: Molecules. 2020 Feb 13;25(4):814. doi: 10.3390/molecules25040814 (PMC7070711; doi:10.3390/molecules25040814)
Supplement: Supplementary file 1 [file molecules-25-00814-s001.zip]

Archive with 3 entries (3 files):
- Supplementary material/jhl180918O1_1.cif
- Supplementary material/jhl181018O1_2.cif
- Supplementary material/Supplementary Material-C2B9dioxane F.pdf
