# Supplementary material for: Focus on Chemistry of the 10-Dioxane-nido-7,8-dicarba-undecahydrido Undecaborate Zwitterion; Exceptionally Easy Abstraction of Hydrogen Bridge and Double-Action Pathways Observed in Ring Cleavage Reactions with OH− as Nucleophile
Source: Molecules. 2020 Feb 13;25(4):814. doi: 10.3390/molecules25040814 (PMC7070711; doi:10.3390/molecules25040814)
Supplement: Supplementary file 1 [file molecules-25-00814-s001.zip › Supplementary material/jhl180918O1_1.cif]

 
data_jhl180918O1_1
_publ_requested_journal   'Molecules'
loop_
_publ_author_name
_publ_author_address


'M\'ario Bakardjiev'
;Institute of Inorganic Chemistry, 
Czech Academy of Sciences, 
25068 \<Re\<z, Czech Republic.
; 

'Suzan El Anwar'
;Institute of Inorganic Chemistry, 
Czech Academy of Sciences, 
25068 \<Re\<z, Czech Republic.
;

'Dmytro Bavol'
;Institute of Inorganic Chemistry, 
Czech Academy of Sciences, 
25068 \<Re\<z, Czech Republic.
;

'Zde\<nka Ru\<zi\<ckov\'a'
;Department of General and Inorganic Chemistry
Faculty of Chemical Technology
University of Pardubice
Studentsk\'a 573 
Pardubice 532 10
Czech Republic
;

'Bohum\'ir Gr\>uner'
;Institute of Inorganic Chemistry, 
Czech Academy of Sciences, 
25068 \<Re\<z, Czech Republic.
; 

_audit_creation_method            'SHELXL-2014/7'
_shelx_SHELXL_version_number      '2014/7'
_chemical_name_systematic         ?
_chemical_name_common             ?
_chemical_melting_point           ?
_chemical_formula_moiety          'C6 H19 B9 O2'
_chemical_formula_sum
 'C6 H19 B9 O2' 
_chemical_formula_weight          220.50

loop_
 _atom_type_symbol
 _atom_type_description
 _atom_type_scat_dispersion_real
 _atom_type_scat_dispersion_imag
 _atom_type_scat_source
 'C'  'C'   0.0033   0.0016
 'International Tables Vol C Tables 4.2.6.8 and 6.1.1.4'
 'H'  'H'   0.0000   0.0000
 'International Tables Vol C Tables 4.2.6.8 and 6.1.1.4'
 'B'  'B'   0.0013   0.0007
 'International Tables Vol C Tables 4.2.6.8 and 6.1.1.4'
 'O'  'O'   0.0106   0.0060
 'International Tables Vol C Tables 4.2.6.8 and 6.1.1.4'
 
_space_group_crystal_system       orthorhombic
_space_group_IT_number            19
_space_group_name_H-M_alt         'P 21 21 21'
_space_group_name_Hall            'P 2ac 2ab'
 
_shelx_space_group_comment
;
The symmetry employed for this shelxl refinement is uniquely defined
by the following loop, which should always be used as a source of
symmetry information in preference to the above space-group names.
They are only intended as comments.
;
 
loop_
 _space_group_symop_operation_xyz
 'x, y, z'
 '-x+1/2, -y, z+1/2'
 '-x, y+1/2, -z+1/2'
 'x+1/2, -y+1/2, -z'
 
_cell_length_a                    8.494(3)
_cell_length_b                    11.359(5)
_cell_length_c                    13.096(5)
_cell_angle_alpha                 90
_cell_angle_beta                  90
_cell_angle_gamma                 90
_cell_volume                      1263.6(8)
_cell_formula_units_Z             4
_cell_measurement_temperature     150(2)
_cell_measurement_reflns_used     12334
_cell_measurement_theta_min       1
_cell_measurement_theta_max       27.5
 
_exptl_crystal_description        'block'
_exptl_crystal_colour             'colourless'
_exptl_crystal_density_meas       ?
_exptl_crystal_density_method     ?
_exptl_crystal_density_diffrn     1.159          
_exptl_crystal_F_000              464
_exptl_transmission_factor_min    ?
_exptl_transmission_factor_max    ?
_exptl_crystal_size_max           0.594 
_exptl_crystal_size_mid           0.355
_exptl_crystal_size_min           0.208
_exptl_absorpt_coefficient_mu     0.065
_shelx_estimated_absorpt_T_min    ?
_shelx_estimated_absorpt_T_max    ?
_exptl_absorpt_correction_type    'multi-scan'
_exptl_absorpt_correction_T_min   0.6651  
_exptl_absorpt_correction_T_max   0.7456
_exptl_absorpt_process_details    
;
SADABS-2016/2 - Bruker AXS area detector
scaling and absorption correction
;
_exptl_absorpt_special_details    
;
The ratio of minimum to maximum
apparent transmission was 0.892
;

_diffrn_ambient_temperature       150(2)
_diffrn_radiation_wavelength      0.71073
_diffrn_radiation_type            MoK\a
_diffrn_source                    'sealed X-ray tube'
_diffrn_measurement_device_type   'Bruker D8 - Venture'
_diffrn_measurement_method        '\f and \w scans to fill the Ewald sphere'
_diffrn_detector_area_resol_mean  10.4167
_diffrn_reflns_number             12334
_diffrn_reflns_av_unetI/netI      0.0465
_diffrn_reflns_av_R_equivalents   0.0587
_diffrn_reflns_limit_h_min        -9
_diffrn_reflns_limit_h_max        10
_diffrn_reflns_limit_k_min        -14
_diffrn_reflns_limit_k_max        14
_diffrn_reflns_limit_l_min        -17
_diffrn_reflns_limit_l_max        16
_diffrn_reflns_theta_min          2.374
_diffrn_reflns_theta_max          27.507
_diffrn_reflns_theta_full         25.242
_diffrn_measured_fraction_theta_max   0.998
_diffrn_measured_fraction_theta_full  1.000
_diffrn_reflns_Laue_measured_fraction_max    0.998
_diffrn_reflns_Laue_measured_fraction_full   1.000
_diffrn_reflns_point_group_measured_fraction_max   0.997
_diffrn_reflns_point_group_measured_fraction_full  1.000
_reflns_number_total              2895
_reflns_number_gt                 2487
_reflns_threshold_expression      'I > 2\s(I)'
_reflns_Friedel_coverage          0.730
_reflns_Friedel_fraction_max      0.996
_reflns_Friedel_fraction_full     0.999
 
_reflns_special_details
;
 Reflections were merged by SHELXL according to the crystal
 class for the calculation of statistics and refinement.
 
 _reflns_Friedel_fraction is defined as the number of unique
 Friedel pairs measured divided by the number that would be
 possible theoretically, ignoring centric projections and
 systematic absences.
;
 
_computing_data_collection        'Bruker Instrument Service vV6.2.3'
_computing_cell_refinement        'APEX3 v2016.9-0 (Bruker AXS)'
_computing_data_reduction         'SAINT V8.37A (Bruker AXS Inc., 2015)'
_computing_structure_solution     'XT, VERSION 2014/5'
_computing_structure_refinement   'SHELXL-2017/1 (Sheldrick, 2017)'
_computing_molecular_graphics     'Bruker SHELXTL'
_computing_publication_material   'Bruker SHELXTL'
_refine_special_details           ?
_refine_ls_structure_factor_coef  Fsqd
_refine_ls_matrix_type            full
_refine_ls_weighting_scheme       calc
_refine_ls_weighting_details
'w=1/[\s^2^(Fo^2^)+(0.0501P)^2^+0.1134P] where P=(Fo^2^+2Fc^2^)/3'
_atom_sites_solution_primary      ?
_atom_sites_solution_secondary    ?
_atom_sites_solution_hydrogens    mixed
_refine_ls_hydrogen_treatment     mixed
_refine_ls_extinction_method      none
_refine_ls_extinction_coef        .
_refine_ls_abs_structure_details
;
 Flack x determined using 917 quotients [(I+)-(I-)]/[(I+)+(I-)]
 (Parsons, Flack and Wagner, Acta Cryst. B69 (2013) 249-259).
;
_refine_ls_abs_structure_Flack    0.0(5)
_chemical_absolute_configuration  ?
_refine_ls_number_reflns          2895
_refine_ls_number_parameters      198
_refine_ls_number_restraints      0
_refine_ls_R_factor_all           0.0564
_refine_ls_R_factor_gt            0.0442
_refine_ls_wR_factor_ref          0.0978
_refine_ls_wR_factor_gt           0.0928
_refine_ls_goodness_of_fit_ref    1.079
_refine_ls_restrained_S_all       1.079
_refine_ls_shift/su_max           0.000
_refine_ls_shift/su_mean          0.000
 
loop_
 _atom_site_label
 _atom_site_type_symbol
 _atom_site_fract_x
 _atom_site_fract_y
 _atom_site_fract_z
 _atom_site_U_iso_or_equiv
 _atom_site_adp_type
 _atom_site_occupancy
 _atom_site_site_symmetry_order  
 _atom_site_calc_flag
 _atom_site_refinement_flags_posn
 _atom_site_refinement_flags_adp
 _atom_site_refinement_flags_occupancy
 _atom_site_disorder_assembly
 _atom_site_disorder_group
O1 O 0.55503(16) 0.63139(13) 0.31130(10) 0.0151(3) Uani 1 1 d . . . . .
B10 B 0.4385(3) 0.6383(2) 0.22364(17) 0.0143(5) Uani 1 1 d . . . . .
O2 O 0.79098(18) 0.66808(14) 0.45955(12) 0.0240(4) Uani 1 1 d . . . . .
B11 B 0.3045(3) 0.7633(2) 0.1961(2) 0.0218(6) Uani 1 1 d . . . . .
C7 C 0.2584(3) 0.7423(2) 0.07725(18) 0.0227(5) Uani 1 1 d . . . . .
B9 B 0.4633(3) 0.5651(2) 0.10472(19) 0.0209(5) Uani 1 1 d . . . . .
C8 C 0.3493(3) 0.6373(2) 0.02955(16) 0.0230(5) Uani 1 1 d . . . . .
B6 B 0.2365(3) 0.6306(2) 0.25661(17) 0.0176(5) Uani 1 1 d . . . . .
B3 B 0.1484(3) 0.6205(3) 0.04598(19) 0.0239(5) Uani 1 1 d . . . . .
B2 B 0.1185(3) 0.6962(3) 0.1616(2) 0.0242(6) Uani 1 1 d . . . . .
B4 B 0.2784(3) 0.5026(3) 0.06952(19) 0.0240(6) Uani 1 1 d . . . . .
B5 B 0.3347(3) 0.5064(2) 0.19781(18) 0.0189(5) Uani 1 1 d . . . . .
B1 B 0.1368(3) 0.5425(3) 0.1631(2) 0.0243(6) Uani 1 1 d . . . . .
C12 C 0.7235(2) 0.6399(2) 0.28238(16) 0.0222(5) Uani 1 1 d . . . . .
H12A H 0.7506 0.7223 0.2652 0.027 Uiso 1 1 calc R U . . .
H12B H 0.7448 0.5901 0.2219 0.027 Uiso 1 1 calc R U . . .
C13 C 0.8208(3) 0.5986(2) 0.37165(18) 0.0253(5) Uani 1 1 d . . . . .
H13A H 0.7956 0.5152 0.3866 0.030 Uiso 1 1 calc R U . . .
H13B H 0.9339 0.6034 0.3539 0.030 Uiso 1 1 calc R U . . .
C14 C 0.6304(3) 0.6565(2) 0.48800(16) 0.0250(6) Uani 1 1 d . . . . .
H14A H 0.6112 0.7016 0.5515 0.030 Uiso 1 1 calc R U . . .
H14B H 0.6069 0.5727 0.5020 0.030 Uiso 1 1 calc R U . . .
C15 C 0.5225(3) 0.7006(2) 0.40561(16) 0.0208(5) Uani 1 1 d . . . . .
H15A H 0.4114 0.6904 0.4265 0.025 Uiso 1 1 calc R U . . .
H15B H 0.5416 0.7853 0.3930 0.025 Uiso 1 1 calc R U . . .
H9 H 0.579(3) 0.519(2) 0.074(2) 0.034(8) Uiso 1 1 d . . . . .
H10 H 0.463(3) 0.725(2) 0.180(2) 0.035(8) Uiso 1 1 d . . . . .
H11 H 0.299(3) 0.847(2) 0.2327(19) 0.029(7) Uiso 1 1 d . . . . .
H7 H 0.233(3) 0.806(2) 0.0351(19) 0.029(7) Uiso 1 1 d . . . . .
H8 H 0.376(3) 0.648(2) -0.043(2) 0.035(8) Uiso 1 1 d . . . . .
H6 H 0.199(3) 0.632(2) 0.3374(19) 0.026(7) Uiso 1 1 d . . . . .
H3 H 0.067(3) 0.621(2) -0.0156(19) 0.027(7) Uiso 1 1 d . . . . .
H2 H 0.013(3) 0.746(2) 0.178(2) 0.030(7) Uiso 1 1 d . . . . .
H4 H 0.275(3) 0.428(2) 0.020(2) 0.033(7) Uiso 1 1 d . . . . .
H5 H 0.364(3) 0.429(2) 0.2466(18) 0.023(7) Uiso 1 1 d . . . . .
H1 H 0.037(4) 0.486(3) 0.181(2) 0.048(9) Uiso 1 1 d . . . . .
 
loop_
 _atom_site_aniso_label
 _atom_site_aniso_U_11
 _atom_site_aniso_U_22
 _atom_site_aniso_U_33
 _atom_site_aniso_U_23
 _atom_site_aniso_U_13
 _atom_site_aniso_U_12
O1 0.0103(7) 0.0220(8) 0.0131(7) -0.0045(6) 0.0006(6) 0.0005(6)
B10 0.0136(10) 0.0158(12) 0.0136(10) -0.0015(9) 0.0004(9) 0.0007(10)
O2 0.0195(8) 0.0283(9) 0.0243(8) -0.0057(7) -0.0071(7) -0.0031(7)
B11 0.0211(12) 0.0175(13) 0.0267(13) 0.0009(11) -0.0021(11) 0.0040(10)
C7 0.0234(12) 0.0215(12) 0.0231(11) 0.0073(9) -0.0034(9) 0.0004(10)
B9 0.0232(13) 0.0262(14) 0.0132(11) -0.0044(10) 0.0004(10) 0.0033(11)
C8 0.0242(11) 0.0309(13) 0.0140(10) 0.0032(10) 0.0006(9) -0.0021(10)
B6 0.0128(11) 0.0251(13) 0.0151(10) -0.0017(10) 0.0002(9) -0.0008(10)
B3 0.0231(12) 0.0313(14) 0.0173(11) 0.0021(11) -0.0062(10) -0.0038(12)
B2 0.0162(13) 0.0338(16) 0.0227(13) 0.0022(12) -0.0031(10) 0.0029(11)
B4 0.0316(15) 0.0238(13) 0.0166(11) -0.0042(10) -0.0076(11) -0.0022(12)
B5 0.0256(13) 0.0165(12) 0.0145(11) -0.0011(10) -0.0052(10) -0.0029(10)
B1 0.0212(13) 0.0316(15) 0.0202(13) 0.0037(11) -0.0052(11) -0.0109(12)
C12 0.0104(9) 0.0337(13) 0.0224(10) -0.0030(10) 0.0034(8) 0.0008(10)
C13 0.0171(12) 0.0306(13) 0.0281(12) -0.0061(10) -0.0045(9) 0.0038(10)
C14 0.0244(12) 0.0353(14) 0.0153(10) -0.0030(10) -0.0007(9) -0.0064(10)
C15 0.0188(11) 0.0267(13) 0.0170(10) -0.0101(9) 0.0013(9) 0.0000(10)
 
_geom_special_details
;
 All esds (except the esd in the dihedral angle between two l.s. planes)
 are estimated using the full covariance matrix.  The cell esds are taken
 into account individually in the estimation of esds in distances, angles
 and torsion angles; correlations between esds in cell parameters are only
 used when they are defined by crystal symmetry.  An approximate (isotropic)
 treatment of cell esds is used for estimating esds involving l.s. planes.
;
 
loop_
 _geom_bond_atom_site_label_1
 _geom_bond_atom_site_label_2
 _geom_bond_distance
 _geom_bond_site_symmetry_2
 _geom_bond_publ_flag
O1 C12 1.484(2) . ?
O1 C15 1.490(2) . ?
O1 B10 1.518(3) . ?
B10 B6 1.771(3) . ?
B10 B5 1.771(3) . ?
B10 B9 1.778(3) . ?
B10 B11 1.855(4) . ?
B10 H10 1.16(3) . ?
O2 C13 1.419(3) . ?
O2 C14 1.420(3) . ?
B11 C7 1.623(4) . ?
B11 B6 1.798(4) . ?
B11 B2 1.811(4) . ?
B11 H10 1.43(3) . ?
B11 H11 1.06(3) . ?
C7 C8 1.552(3) . ?
C7 B2 1.705(4) . ?
C7 B3 1.718(4) . ?
C7 H7 0.93(3) . ?
B9 C8 1.606(3) . ?
B9 B5 1.767(4) . ?
B9 B4 1.784(4) . ?
B9 H9 1.19(3) . ?
C8 B4 1.725(4) . ?
C8 B3 1.731(3) . ?
C8 H8 0.98(3) . ?
B6 B2 1.763(4) . ?
B6 B1 1.794(4) . ?
B6 B5 1.811(4) . ?
B6 H6 1.11(2) . ?
B3 B2 1.760(4) . ?
B3 B4 1.763(4) . ?
B3 B1 1.774(4) . ?
B3 H3 1.06(3) . ?
B2 B1 1.753(4) . ?
B2 H2 1.08(3) . ?
B4 B5 1.747(4) . ?
B4 B1 1.776(4) . ?
B4 H4 1.06(3) . ?
B5 B1 1.789(4) . ?
B5 H5 1.11(2) . ?
B1 H1 1.09(3) . ?
C12 C13 1.507(3) . ?
C12 H12A 0.9900 . ?
C12 H12B 0.9900 . ?
C13 H13A 0.9900 . ?
C13 H13B 0.9900 . ?
C14 C15 1.501(3) . ?
C14 H14A 0.9900 . ?
C14 H14B 0.9900 . ?
C15 H15A 0.9900 . ?
C15 H15B 0.9900 . ?
 
loop_
 _geom_angle_atom_site_label_1
 _geom_angle_atom_site_label_2
 _geom_angle_atom_site_label_3
 _geom_angle
 _geom_angle_site_symmetry_1
 _geom_angle_site_symmetry_3
 _geom_angle_publ_flag
C12 O1 C15 110.86(15) . . ?
C12 O1 B10 115.64(15) . . ?
C15 O1 B10 118.60(15) . . ?
O1 B10 B6 116.41(16) . . ?
O1 B10 B5 115.16(17) . . ?
B6 B10 B5 61.48(15) . . ?
O1 B10 B9 124.11(18) . . ?
B6 B10 B9 107.75(17) . . ?
B5 B10 B9 59.72(14) . . ?
O1 B10 B11 125.94(18) . . ?
B6 B10 B11 59.40(14) . . ?
B5 B10 B11 107.75(17) . . ?
B9 B10 B11 105.10(17) . . ?
O1 B10 H10 107.8(14) . . ?
B6 B10 H10 109.5(14) . . ?
B5 B10 H10 135.3(14) . . ?
B9 B10 H10 86.6(14) . . ?
B11 B10 H10 50.3(14) . . ?
C13 O2 C14 109.45(16) . . ?
C7 B11 B6 102.82(18) . . ?
C7 B11 B2 59.23(15) . . ?
B6 B11 B2 58.48(14) . . ?
C7 B11 B10 102.82(18) . . ?
B6 B11 B10 57.99(13) . . ?
B2 B11 B10 105.18(18) . . ?
C7 B11 H10 92.1(11) . . ?
B6 B11 H10 96.6(12) . . ?
B2 B11 H10 130.9(11) . . ?
B10 B11 H10 38.7(11) . . ?
C7 B11 H11 123.7(13) . . ?
B6 B11 H11 122.4(14) . . ?
B2 B11 H11 116.9(15) . . ?
B10 B11 H11 128.2(14) . . ?
H10 B11 H11 112.1(18) . . ?
C8 C7 B11 112.28(19) . . ?
C8 C7 B2 111.83(19) . . ?
B11 C7 B2 65.89(16) . . ?
C8 C7 B3 63.66(15) . . ?
B11 C7 B3 118.56(18) . . ?
B2 C7 B3 61.87(16) . . ?
C8 C7 H7 118.0(16) . . ?
B11 C7 H7 120.7(16) . . ?
B2 C7 H7 117.4(16) . . ?
B3 C7 H7 110.8(16) . . ?
C8 B9 B5 104.07(19) . . ?
C8 B9 B4 60.93(16) . . ?
B5 B9 B4 58.96(15) . . ?
C8 B9 B10 103.09(18) . . ?
B5 B9 B10 59.94(14) . . ?
B4 B9 B10 107.95(18) . . ?
C8 B9 H9 121.5(13) . . ?
B5 B9 H9 125.2(13) . . ?
B4 B9 H9 118.0(13) . . ?
B10 B9 H9 126.8(13) . . ?
C7 C8 B9 116.47(18) . . ?
C7 C8 B4 112.66(18) . . ?
B9 C8 B4 64.63(16) . . ?
C7 C8 B3 62.86(16) . . ?
B9 C8 B3 117.50(19) . . ?
B4 C8 B3 61.33(16) . . ?
C7 C8 H8 114.5(16) . . ?
B9 C8 H8 120.7(16) . . ?
B4 C8 H8 118.6(16) . . ?
B3 C8 H8 111.3(16) . . ?
B2 B6 B10 110.94(17) . . ?
B2 B6 B1 59.05(16) . . ?
B10 B6 B1 108.59(17) . . ?
B2 B6 B11 61.12(15) . . ?
B10 B6 B11 62.61(14) . . ?
B1 B6 B11 108.57(17) . . ?
B2 B6 B5 106.93(17) . . ?
B10 B6 B5 59.26(13) . . ?
B1 B6 B5 59.52(15) . . ?
B11 B6 B5 108.53(16) . . ?
B2 B6 H6 120.2(14) . . ?
B10 B6 H6 120.9(14) . . ?
B1 B6 H6 121.7(14) . . ?
B11 B6 H6 120.0(15) . . ?
B5 B6 H6 123.7(14) . . ?
C7 B3 C8 53.48(14) . . ?
C7 B3 B2 58.68(15) . . ?
C8 B3 B2 101.27(18) . . ?
C7 B3 B4 103.25(18) . . ?
C8 B3 B4 59.19(15) . . ?
B2 B3 B4 108.12(18) . . ?
C7 B3 B1 103.08(17) . . ?
C8 B3 B1 102.56(18) . . ?
B2 B3 B1 59.47(16) . . ?
B4 B3 B1 60.28(17) . . ?
C7 B3 H3 121.8(15) . . ?
C8 B3 H3 123.3(13) . . ?
B2 B3 H3 123.5(14) . . ?
B4 B3 H3 123.3(15) . . ?
B1 B3 H3 128.6(14) . . ?
C7 B2 B1 104.6(2) . . ?
C7 B2 B3 59.45(15) . . ?
B1 B2 B3 60.68(16) . . ?
C7 B2 B6 101.02(18) . . ?
B1 B2 B6 61.35(16) . . ?
B3 B2 B6 108.6(2) . . ?
C7 B2 B11 54.89(14) . . ?
B1 B2 B11 109.83(19) . . ?
B3 B2 B11 107.13(19) . . ?
B6 B2 B11 60.40(14) . . ?
C7 B2 H2 123.0(15) . . ?
B1 B2 H2 126.3(15) . . ?
B3 B2 H2 123.0(15) . . ?
B6 B2 H2 123.6(15) . . ?
B11 B2 H2 117.0(15) . . ?
C8 B4 B5 100.05(18) . . ?
C8 B4 B3 59.48(15) . . ?
B5 B4 B3 108.73(19) . . ?
C8 B4 B1 102.71(19) . . ?
B5 B4 B1 61.03(15) . . ?
B3 B4 B1 60.19(16) . . ?
C8 B4 B9 54.45(14) . . ?
B5 B4 B9 60.05(14) . . ?
B3 B4 B9 107.1(2) . . ?
B1 B4 B9 108.46(18) . . ?
C8 B4 H4 121.9(14) . . ?
B5 B4 H4 127.7(14) . . ?
B3 B4 H4 118.6(14) . . ?
B1 B4 H4 127.1(15) . . ?
B9 B4 H4 119.8(15) . . ?
B4 B5 B9 60.99(15) . . ?
B4 B5 B10 109.91(18) . . ?
B9 B5 B10 60.34(14) . . ?
B4 B5 B1 60.28(15) . . ?
B9 B5 B1 108.61(18) . . ?
B10 B5 B1 108.80(18) . . ?
B4 B5 B6 107.56(18) . . ?
B9 B5 B6 106.52(17) . . ?
B10 B5 B6 59.27(13) . . ?
B1 B5 B6 59.77(14) . . ?
B4 B5 H5 126.5(13) . . ?
B9 B5 H5 123.7(14) . . ?
B10 B5 H5 116.4(13) . . ?
B1 B5 H5 122.5(14) . . ?
B6 B5 H5 118.2(13) . . ?
B2 B1 B3 59.84(16) . . ?
B2 B1 B4 107.8(2) . . ?
B3 B1 B4 59.53(16) . . ?
B2 B1 B5 108.30(19) . . ?
B3 B1 B5 106.35(18) . . ?
B4 B1 B5 58.69(15) . . ?
B2 B1 B6 59.59(15) . . ?
B3 B1 B6 106.57(19) . . ?
B4 B1 B6 107.05(19) . . ?
B5 B1 B6 60.71(14) . . ?
B2 B1 H1 121.5(17) . . ?
B3 B1 H1 121.5(16) . . ?
B4 B1 H1 121.5(16) . . ?
B5 B1 H1 122.8(16) . . ?
B6 B1 H1 123.6(16) . . ?
O1 C12 C13 108.11(18) . . ?
O1 C12 H12A 110.1 . . ?
C13 C12 H12A 110.1 . . ?
O1 C12 H12B 110.1 . . ?
C13 C12 H12B 110.1 . . ?
H12A C12 H12B 108.4 . . ?
O2 C13 C12 111.00(19) . . ?
O2 C13 H13A 109.4 . . ?
C12 C13 H13A 109.4 . . ?
O2 C13 H13B 109.4 . . ?
C12 C13 H13B 109.4 . . ?
H13A C13 H13B 108.0 . . ?
O2 C14 C15 111.52(18) . . ?
O2 C14 H14A 109.3 . . ?
C15 C14 H14A 109.3 . . ?
O2 C14 H14B 109.3 . . ?
C15 C14 H14B 109.3 . . ?
H14A C14 H14B 108.0 . . ?
O1 C15 C14 107.86(18) . . ?
O1 C15 H15A 110.1 . . ?
C14 C15 H15A 110.1 . . ?
O1 C15 H15B 110.1 . . ?
C14 C15 H15B 110.1 . . ?
H15A C15 H15B 108.4 . . ?
 
_refine_diff_density_max    0.143
_refine_diff_density_min   -0.266
_refine_diff_density_rms    0.050

_shelxl_version_number 2013-4

_shelx_res_file
;
TITL mo_jhl180918O1_0m_a.res in P2(1)2(1)2(1)
CELL  0.71073   8.4942  11.3588  13.0960   90.000   90.000   90.000
ZERR     4.00   0.0025   0.0047   0.0051    0.000    0.000    0.000
LATT  -1
SYMM  1/2 - X, - Y, 1/2 + Z
SYMM  - X, 1/2 + Y, 1/2 - Z
SYMM  1/2 + X, 1/2 - Y, - Z
SFAC  C    H    B    O
UNIT  24 76 36 8
MERG   2
FMAP   2
PLAN   20
ACTA
BOND   $H
LIST   6
L.S.  20
TEMP  -123.14
WGHT    0.059700    0.172000
FVAR       0.77266
O1    4    0.555033    0.631394    0.311298    11.00000    0.01027    0.02201 =
         0.01313   -0.00449    0.00059    0.00046
B10   3    0.438487    0.638324    0.223644    11.00000    0.01360    0.01576 =
         0.01357   -0.00146    0.00040    0.00071
O2    4    0.790983    0.668083    0.459550    11.00000    0.01946    0.02834 =
         0.02433   -0.00573   -0.00714   -0.00307
B11   3    0.304451    0.763278    0.196122    11.00000    0.02111    0.01746 =
         0.02671    0.00095   -0.00213    0.00398
C7    1    0.258392    0.742264    0.077249    11.00000    0.02344    0.02152 =
         0.02315    0.00733   -0.00342    0.00036
B9    3    0.463277    0.565069    0.104722    11.00000    0.02320    0.02618 =
         0.01321   -0.00440    0.00036    0.00326
C8    1    0.349322    0.637307    0.029551    11.00000    0.02416    0.03088 =
         0.01396    0.00316    0.00065   -0.00210
B6    3    0.236506    0.630557    0.256614    11.00000    0.01280    0.02506 =
         0.01509   -0.00170    0.00021   -0.00079
B3    3    0.148418    0.620514    0.045982    11.00000    0.02307    0.03134 =
         0.01732    0.00206   -0.00616   -0.00377
B2    3    0.118537    0.696192    0.161609    11.00000    0.01615    0.03385 =
         0.02266    0.00221   -0.00307    0.00294
B4    3    0.278402    0.502638    0.069520    11.00000    0.03160    0.02379 =
         0.01664   -0.00415   -0.00760   -0.00222
B5    3    0.334725    0.506386    0.197808    11.00000    0.02556    0.01651 =
         0.01454   -0.00113   -0.00521   -0.00286
B1    3    0.136773    0.542473    0.163119    11.00000    0.02125    0.03162 =
         0.02016    0.00367   -0.00524   -0.01091
C12   1    0.723526    0.639879    0.282381    11.00000    0.01040    0.03375 =
         0.02235   -0.00297    0.00336    0.00080
AFIX  23
H12A  2    0.750584    0.722317    0.265231    11.00000   -1.20000
H12B  2    0.744797    0.590129    0.221864    11.00000   -1.20000
AFIX   0
C13   1    0.820801    0.598570    0.371649    11.00000    0.01711    0.03062 =
         0.02807   -0.00613   -0.00453    0.00382
AFIX  23
H13A  2    0.795588    0.515245    0.386618    11.00000   -1.20000
H13B  2    0.933909    0.603418    0.353902    11.00000   -1.20000
AFIX   0
C14   1    0.630388    0.656546    0.488003    11.00000    0.02440    0.03527 =
         0.01529   -0.00299   -0.00072   -0.00635
AFIX  23
H14A  2    0.611197    0.701608    0.551502    11.00000   -1.20000
H14B  2    0.606911    0.572717    0.502009    11.00000   -1.20000
AFIX   0
C15   1    0.522523    0.700607    0.405612    11.00000    0.01878    0.02672 =
         0.01695   -0.01011    0.00133    0.00003
AFIX  23
H15A  2    0.411357    0.690385    0.426521    11.00000   -1.20000
H15B  2    0.541611    0.785346    0.392984    11.00000   -1.20000
AFIX   0
H9    2    0.579439    0.518750    0.074460    11.00000    0.03369
H10   2    0.462555    0.725131    0.179501    11.00000    0.03473
H11   2    0.299487    0.846580    0.232706    11.00000    0.02907
H7    2    0.233184    0.805629    0.035085    11.00000    0.02928
H8    2    0.376386    0.647540   -0.042936    11.00000    0.03476
H6    2    0.198703    0.632331    0.337446    11.00000    0.02648
H3    2    0.066568    0.621479   -0.015562    11.00000    0.02716
H2    2    0.013486    0.745826    0.177757    11.00000    0.02981
H4    2    0.274996    0.428364    0.020097    11.00000    0.03291
H5    2    0.364100    0.429277    0.246625    11.00000    0.02253
H1    2    0.037056    0.485749    0.180712    11.00000    0.04791
HKLF    4

REM  mo_jhl180918O1_0m_a.res in P2(1)2(1)2(1)
REM R1 =  0.0441 for    2487 Fo > 4sig(Fo)  and  0.0563 for all    2895 data
REM    198 parameters refined using      0 restraints

END

WGHT      0.0513      0.0955

REM Highest difference peak  0.143,  deepest hole -0.266,  1-sigma level  0.050
Q1    1   0.6750  0.5179  0.0524  11.00000  0.05    0.14
Q2    1   0.1900  0.3915  0.0456  11.00000  0.05    0.14
Q3    1   0.6293  0.7498  0.5352  11.00000  0.05    0.14
Q4    1   0.0639  0.4589  0.2877  11.00000  0.05    0.14
Q5    1   0.5717  0.4049  0.1427  11.00000  0.05    0.14
Q6    1   0.7249  0.6543  0.6169  11.00000  0.05    0.13
Q7    1   0.5533  0.8354  0.1895  11.00000  0.05    0.13
Q8    1   0.4697  0.6065  0.1637  11.00000  0.05    0.13
Q9    1   0.4487  0.3647  0.2452  11.00000  0.05    0.13
Q10   1  -0.0327  0.8805  0.1966  11.00000  0.05    0.13
Q11   1   0.6560  0.4999  0.1070  11.00000  0.05    0.13
Q12   1   0.1970  0.6174  0.4202  11.00000  0.05    0.12
Q13   1   0.5621  0.5578  0.0656  11.00000  0.05    0.12
Q14   1   0.5846  0.4420  0.0628  11.00000  0.05    0.12
Q15   1   0.5131  0.3556  0.2453  11.00000  0.05    0.12
Q16   1   0.4177  0.6220  0.0740  11.00000  0.05    0.12
Q17   1   0.4334  0.4024  0.0580  11.00000  0.05    0.12
Q18   1   0.4290  0.9354  0.2799  11.00000  0.05    0.12
Q19   1   0.0572  0.7852  0.1672  11.00000  0.05    0.12
Q20   1   0.5770  0.7650  0.3731  11.00000  0.05    0.12
;
_shelx_res_checksum   85571

_shelx_hkl_file
;
   2   0   0 2590.94   52.59
   3   0   0    0.00    0.80
   4   0   0  206.18    4.50
   4   0   0  192.68    6.70
   5   0   0    1.40    0.80
   5   0   0    2.10    1.70
   6   0   0    1.60    2.20
   6   0   0    5.50    1.10
   7   0   0    1.40    2.90
   7   0   0    2.00    1.20
   8   0   0    0.60    1.30
   8   0   0    0.60    3.70
   9   0   0    6.00    5.20
  10   0   0  160.78    6.20
  10   0   0  123.89   12.30
  -1  -1   0  416.16    8.80
   1   1   0  424.26    9.10
  -1   1   0  449.06    9.70
   1  -1   0  453.35    9.70
  -1  -1   0  438.96    9.60
   1   1   0  440.06    9.60
   1   1   0  382.06    9.20
  -2  -1   0  110.89    3.70
   2  -1   0  114.49    3.50
   2   1   0  104.59    3.70
   3  -1   0   88.99    3.20
   3   1   0   87.99    3.80
  -3  -1   0   88.39    3.60
   4  -1   0  681.73   15.10
   4   1   0  667.03   16.70
   5  -1   0  166.08    5.20
   5   1   0  155.18    6.70
   5   1   0  162.28    3.60
   6   1   0  147.09    3.80
   6  -1   0  154.08    5.10
   6  -1   0  153.98    7.20
   6   1   0  134.79    7.00
   7  -1   0    8.60    1.80
   7   1   0    7.30    1.10
   7  -1   0    7.20    3.20
   7   1   0    8.30    3.40
   8   1   0   16.60    4.70
   8   1   0   14.10    1.70
   8  -1   0   15.00    4.40
   8  -1   0   16.50    2.40
   9  -1   0  112.99    5.30
   9   1   0  122.49    4.70
   9   1   0   96.99    9.50
   9  -1   0  113.39   10.10
  10  -1   0  141.49   12.40
  10  -1   0  151.58    6.60
  10   1   0  151.48   12.50
  10   1   0  146.99    6.00
   0   2   0  878.11   19.40
   0  -2   0  890.81   19.20
  -1   2   0 1438.26   30.00
   1   2   0 1395.66   29.40
  -1  -2   0 1411.86   29.40
  -1  -2   0 1378.86   29.00
   1  -2   0 1425.06   29.90
   1   2   0 1392.36   29.30
   2   2   0   30.60    2.10
   2   2   0   27.40    1.70
  -2  -2   0   32.10    2.10
   2  -2   0   28.30    2.20
  -2  -2   0   28.30    1.00
   3   2   0 1325.87   29.20
  -3  -2   0 1327.57   28.90
   3   2   0 1288.47   27.20
   3   2   0 1293.37   27.30
   3  -2   0 1403.76   28.90
   4   2   0  259.47    6.30
   4  -2   0  254.27    7.70
  -4  -2   0  268.97    8.20
   4   2   0  256.27    6.00
   4   2   0  260.27    8.50
   5  -2   0  172.78    6.00
   5   2   0  159.58    4.10
   5   2   0  157.78    4.60
   5   2   0  160.18    6.90
   6   2   0   62.49    5.20
   6  -2   0   67.59    4.00
   6   2   0   64.89    2.40
   7   2   0    8.90    3.60
   7  -2   0   12.90    2.40
   7   2   0    8.90    1.30
   8   2   0   14.10    4.50
   8  -2   0   19.50    2.90
   8   2   0   21.50    2.50
   8  -2   0   18.20    4.60
   9   2   0   91.59    9.60
   9   2   0   70.99    4.10
   9  -2   0   71.59    5.20
   9  -2   0   68.99    8.60
  10   2   0   25.90    3.50
  10   2   0   11.50    7.20
  10  -2   0   23.00    3.90
  10  -2   0   20.00    7.40
   0   3   0   -0.10    1.00
   0  -3   0    0.20    0.70
   0  -3   0    1.00    1.20
   1  -3   0 1736.23   36.70
  -1  -3   0 1664.73   35.90
   1   3   0 1689.73   35.70
   1   3   0 1704.03   36.40
  -1   3   0 1733.83   37.00
  -1  -3   0 1712.63   35.80
  -2  -3   0   33.90    1.80
   2  -3   0   33.60    2.90
  -2   3   0   37.00    3.40
   2   3   0   29.20    2.40
   2   3   0   33.80    2.50
  -2  -3   0   31.50    2.10
  -2  -3   0   28.50    2.40
  -3  -3   0  217.28    7.20
   3  -3   0  214.48    7.40
   3   3   0  209.38    6.40
   3   3   0  218.98    7.20
   4  -3   0   63.59    4.10
   4   3   0   76.69    3.50
  -4  -3   0   76.59    4.30
   4   3   0   78.99    4.50
   5  -3   0  133.79    6.00
   5   3   0  129.59    4.60
   5   3   0  138.29    5.00
   5   3   0  129.09    6.60
  -5  -3   0  139.89    6.10
   6   3   0    0.70    1.40
   6   3   0   -2.60    2.40
   6  -3   0    0.10    2.10
   7   3   0  124.09    7.80
   7   3   0  123.09    4.90
   7  -3   0  131.29    6.40
   8   3   0   73.99    4.40
   8  -3   0   82.79    7.50
   8  -3   0   87.79    5.60
   8   3   0   68.49    7.40
   9  -3   0    7.70    5.50
   9   3   0  -12.50    4.90
   9   3   0    0.80    2.50
   9  -3   0    5.30    3.30
  10  -3   0   16.90    4.20
  10  -3   0   16.10    7.40
  10   3   0   25.90    7.70
   0  -4   0 1640.34   35.00
   0   4   0 1626.14   36.50
   0  -4   0 1682.93   36.10
   1   4   0  189.48    7.00
  -1   4   0  180.78    7.30
  -1  -4   0  193.28    6.30
   1  -4   0  178.88    6.90
  -1  -4   0  201.48    6.40
   1   4   0  190.68    6.00
  -2  -4   0   24.00    2.60
   2   4   0   26.20    2.40
   2  -4   0   25.20    3.10
  -2  -4   0   27.90    2.20
   2   4   0   22.30    2.90
  -2   4   0   20.40    3.20
   3   4   0   -2.80    1.50
   3  -4   0    2.30    2.20
  -3  -4   0   -0.10    1.00
  -3  -4   0   -0.10    0.70
   3   4   0    4.10    1.80
  -3  -4   0    1.10    1.60
   4   4   0   84.79    4.60
   4  -4   0   93.19    5.50
  -4  -4   0   90.69    5.10
   4   4   0   92.89    5.10
  -5  -4   0   24.20    3.40
   5  -4   0   24.00    3.60
   5   4   0   23.30    3.00
   5   4   0   33.80    4.20
   6  -4   0   18.70    3.50
   6   4   0   18.60    3.00
  -6  -4   0   19.00    3.30
   6   4   0   15.20    3.70
   7  -4   0   86.49    6.00
   7   4   0   77.29    7.20
   8   4   0   42.20    6.50
   8  -4   0   52.39    5.50
   9  -4   0   16.40    4.40
   9   4   0    5.20    6.00
   9  -4   0    5.60    5.00
  10  -4   0   82.09   10.30
  10  -4   0   69.49    9.90
  10   4   0   78.09   10.80
   0   5   0   -0.40    2.20
   0  -5   0   -2.00    1.70
   0  -5   0    0.60    1.10
   1  -5   0   26.20    3.40
  -1   5   0   17.70    3.60
  -1  -5   0   17.10    2.50
  -1  -5   0   22.30    2.90
   1   5   0   23.10    3.50
   2  -5   0   27.30    3.60
  -2  -5   0   25.30    3.00
   2   5   0   23.40    3.50
  -2   5   0   24.50    3.90
   2   5   0   29.20    2.80
  -2  -5   0   21.40    2.60
  -3  -5   0    7.10    2.10
  -3  -5   0    4.90    1.30
  -3  -5   0    4.30    1.60
   3   5   0    7.30    2.10
   3   5   0    3.90    2.20
   3  -5   0    3.00    2.30
   4   5   0   25.60    3.50
   4  -5   0   24.80    3.80
   4   5   0   30.60    3.90
  -4  -5   0   29.90    3.60
   5   5   0   17.70    3.50
   5   5   0   17.00    3.50
  -5  -5   0   14.00    3.20
   5  -5   0   15.50    3.40
   6   5   0  106.89    7.20
   6  -5   0  107.89    7.00
  -6  -5   0   99.59    6.40
   6   5   0  102.39    6.50
  -7  -5   0    3.60    3.30
   7   5   0    1.10    3.50
   7  -5   0   -0.10    3.20
   8   5   0    1.00    4.90
   8  -5   0    9.70    4.10
   9   5   0   24.00    7.40
   9  -5   0   24.20    5.20
  10  -5   0   46.70    6.90
  10   5   0   51.29    9.90
   0   6   0  600.84   17.70
   0  -6   0  589.44   16.30
   0  -6   0  581.24   15.30
  -1   6   0  105.19    7.00
   1   6   0  126.99    7.10
  -1  -6   0  117.99    5.70
  -1  -6   0  121.39    5.80
   1  -6   0  117.79    6.40
  -2  -6   0   46.40    4.10
  -2   6   0   41.00    5.30
   2   6   0   41.60    4.70
  -2  -6   0   46.50    3.50
   2   6   0   47.20    3.60
   2  -6   0   55.09    4.80
   3   6   0   76.29    5.70
   3  -6   0   71.59    5.60
  -3  -6   0   70.99    3.70
  -3  -6   0   74.69    5.30
  -3  -6   0   70.59    4.40
   3   6   0   74.59    4.80
  -4  -6   0   31.80    2.10
  -4  -6   0   38.80    4.30
  -4  -6   0   27.00    2.60
   4   6   0   25.10    4.50
   4  -6   0   33.70    4.60
   4   6   0   31.50    4.10
   5  -6   0  103.89    7.00
   5   6   0  101.19    6.90
  -5  -6   0  104.59    6.90
   5   6   0  106.89    6.80
  -6  -6   0    3.90    3.10
   6   6   0    3.60    3.70
   6  -6   0    1.90    3.50
   6   6   0    0.30    3.30
  -7  -6   0   15.90    4.30
   7  -6   0   30.50    5.30
   7   6   0   28.00    5.30
   8  -6   0    4.30    4.80
   8   6   0   12.20    5.00
   9  -6   0    3.20    5.50
   9   6   0   10.90    6.70
  10   6   0   -5.40    8.30
  10  -6   0    4.90    6.30
   0   7   0    4.50    3.60
   0  -7   0    0.30    2.40
   0  -7   0   -0.20    1.60
  -1  -7   0   20.80    3.40
   1  -7   0   22.90    4.00
   1   7   0   23.30    4.70
  -1   7   0   18.90    4.60
  -1  -7   0   21.00    3.40
  -2   7   0   53.29    6.20
  -2  -7   0   48.90    4.60
   2   7   0   48.20    6.00
   2  -7   0   45.90    5.20
  -2  -7   0   43.40    3.90
   3   7   0   48.60    5.80
   3  -7   0   48.70    5.60
  -3  -7   0   46.90    5.00
   3   7   0   41.70    4.10
  -3  -7   0   49.60    3.70
   4   7   0    4.00    2.50
  -4  -7   0    5.90    2.30
   4   7   0    1.40    3.20
  -4  -7   0    5.10    1.80
   4  -7   0    5.00    3.30
  -4  -7   0    3.90    3.00
   5   7   0   53.69    5.70
  -5  -7   0   57.69    5.80
   5  -7   0   60.29    6.70
   5   7   0   56.79    6.80
   6  -7   0   67.09    7.10
   6   7   0   70.59    7.70
   6   7   0   68.89    7.60
  -6  -7   0   69.49    6.90
  -7  -7   0   36.60    5.90
   7   7   0   37.00    5.70
   7  -7   0   41.20    6.50
  -8  -7   0    1.80    4.50
   8  -7   0   16.50    5.70
   8   7   0   12.60    5.70
   9  -7   0   10.30    6.40
   9   7   0   -2.90    7.10
   0   8   0  798.32   23.80
   0  -8   0  769.62   21.50
   0  -8   0  787.62   20.90
  -1   8   0   81.39    8.00
   1  -8   0   95.19    6.60
  -1  -8   0   90.29    5.90
   1  -8   0   80.59    5.50
   1   8   0   78.89    7.40
  -1  -8   0   84.09    5.50
  -2   8   0  299.77   13.40
  -2  -8   0  303.07   11.30
   2  -8   0  291.67   11.90
   2   8   0  280.27   12.80
  -2  -8   0  295.17   10.30
   3  -8   0   75.09    6.90
  -3  -8   0   73.19    6.20
   3   8   0   74.99    7.80
   3   8   0   83.59    5.40
  -3  -8   0   78.79    5.00
  -4  -8   0   29.50    3.40
   4  -8   0   25.30    5.20
  -4  -8   0   27.90    3.80
   4   8   0   35.70    6.20
  -4  -8   0   30.90    4.90
   4   8   0   33.40    4.50
  -5  -8   0    8.90    1.80
   5   8   0   10.40    5.30
  -5  -8   0    3.60    4.00
   5  -8   0   12.80    4.80
  -5  -8   0    9.60    1.40
   5   8   0   10.20    4.40
  -6  -8   0   16.80    4.70
   6  -8   0   25.90    5.70
   6   8   0   21.30    5.00
   6   8   0   14.70    5.80
   7   8   0    8.40    5.10
  -7  -8   0    6.90    4.70
   7  -8   0   -3.60    5.20
   8  -8   0   51.09    8.10
   8   8   0   38.40    7.40
  -8  -8   0   36.70    6.90
   9   8   0   26.10    8.90
   9  -8   0   31.60    8.60
   0   9   0   -1.20    4.70
   0  -9   0   -1.00    2.70
   0  -9   0    0.30    3.20
  -1  -9   0  163.98    8.50
  -1  -9   0  160.98    8.50
   1  -9   0  164.08    8.20
  -1   9   0  159.18   10.10
   1  -9   0  142.99   10.20
   1   9   0  164.18   10.90
  -2  -9   0    1.90    3.10
   2  -9   0    1.70    3.50
  -2  -9   0   -3.60    2.70
   2   9   0    0.20    4.90
  -2   9   0    4.30    4.80
  -3  -9   0  111.99    8.00
   3  -9   0  118.89    8.70
   3   9   0   95.09    9.20
  -3  -9   0  114.39    6.40
  -4  -9   0   -2.20    3.20
   4   9   0   -3.60    2.80
  -4  -9   0    2.00    3.80
   4  -9   0   -0.70    3.80
   4   9   0   -1.20    5.00
  -4  -9   0   -3.10    2.30
  -5  -9   0    5.40    4.60
   5   9   0    9.10    6.00
  -5  -9   0    7.50    2.00
   5   9   0    9.70    3.90
   5  -9   0    2.60    4.70
  -5  -9   0    6.10    2.40
   6   9   0    9.80    5.00
   6  -9   0   12.60    5.70
  -6  -9   0   -2.10    4.90
   7   9   0   57.69    7.80
   7  -9   0   62.09    8.80
   8  -9   0    3.90    7.40
  -8  -9   0   -9.40    6.40
   8   9   0    5.00    7.10
   0 -10   0   89.09    7.10
   0 -10   0   83.69    7.40
   0  10   0   89.19    8.80
  -1  10   0   14.80    6.50
   1  10   0   25.40    7.00
  -1 -10   0   14.20    4.40
   1 -10   0   24.70    5.10
  -1 -10   0   10.80    4.30
   1 -10   0   15.10    4.10
   2  10   0    2.60    5.40
  -2 -10   0    9.10    3.80
  -2 -10   0    9.10    4.40
   2 -10   0    8.00    3.70
   3 -10   0   -3.80    4.40
  -3 -10   0    7.30    4.30
   3  10   0    5.70    6.00
  -3 -10   0    1.20    3.00
   4 -10   0    8.60    5.30
  -4 -10   0    4.20    3.20
  -4 -10   0   10.20    4.30
   4  10   0    7.50    7.50
  -4 -10   0    2.20    4.90
   5  10   0    6.60    4.00
  -5 -10   0   -4.10    3.10
  -5 -10   0   -0.60    2.40
   5 -10   0   -1.30    5.70
  -5 -10   0    9.20    5.20
   6  10   0   65.59    7.70
  -6 -10   0   73.99    9.60
   6 -10   0   69.79    9.30
  -7 -10   0   66.39    9.00
   7 -10   0   64.79   10.00
   7  10   0   59.39    8.40
   8 -10   0   -0.10    8.20
  -8 -10   0   -6.70    7.10
   8  10   0   22.40    7.90
   0  11   0    8.30    6.60
   0 -11   0    5.00    5.10
   0 -11   0   -2.80    4.60
   1 -11   0    4.80    4.30
  -1 -11   0   10.10    4.40
  -1 -11   0    7.90    4.70
   1  11   0    5.90    6.60
  -2 -11   0   40.80    6.50
   2 -11   0   44.70    6.40
  -2 -11   0   43.30    6.20
   2  11   0   38.00    8.80
   3  11   0   20.30    7.70
  -3 -11   0    4.10    5.20
  -3 -11   0   -1.30    3.60
   3 -11   0    1.40    3.40
   4  11   0    5.60    7.70
   4 -11   0    8.80    5.70
  -4 -11   0   12.20    3.90
  -4 -11   0    5.40    4.90
  -4 -11   0   -4.30    5.80
   5 -11   0    5.50    6.80
  -5 -11   0  -12.50    5.40
  -5 -11   0    9.70    4.40
  -5 -11   0    4.80    3.10
   6 -11   0   65.79   10.20
  -6 -11   0   64.29    9.00
   7  11   0    2.30    6.40
  -7 -11   0   21.80    8.40
   0 -12   0   19.70    5.20
   0 -12   0    8.40    5.60
   1 -12   0   75.69    9.30
  -1 -12   0   71.59    9.00
   1 -12   0   63.49    8.30
   2 -12   0  152.98   10.90
  -2 -12   0  170.48   11.70
   2 -12   0  150.48   11.60
   3 -12   0    9.50    5.80
   3 -12   0    0.20    6.30
  -3 -12   0    1.20    4.70
  -3 -12   0    4.50    5.90
  -4 -12   0   26.00    7.30
  -4 -12   0   10.20    6.40
   4 -12   0   14.70    7.70
  -5 -12   0   13.10    5.50
  -5 -12   0    4.20    4.10
  -5 -12   0    7.80    7.50
   5 -12   0   19.80    8.10
  -6 -12   0   26.50    9.00
   0 -13   0   -3.90    6.00
   0 -13   0   -4.30    6.50
   1 -13   0   11.30    6.80
   1 -13   0   15.70    6.90
  -1 -13   0    5.80    6.20
  -1 -13   0    7.00    6.60
   2 -13   0   40.10    8.00
  -2 -13   0   34.70    7.20
  -2 -13   0   29.10    7.80
   2 -13   0   30.90    8.60
  -3 -13   0    2.70    7.20
   3 -13   0   15.50    7.60
   3 -13   0    8.00    7.10
  -4 -13   0   63.99   10.30
  -4 -13   0   61.99    7.40
   4 -13   0   78.29    9.20
   5 -13   0   47.50    9.20
  -5 -13   0   47.90   11.00
  -5 -13   0   45.90    7.50
   0 -14   0   66.79   10.00
   0 -14   0   58.09   10.20
   1 -14   0   24.60   10.80
  -1 -14   0   30.60    8.50
  -1 -14   0   26.30    8.40
   1 -14   0    9.30    8.20
  -2 -14   0   12.00    8.50
  -2 -14   0   13.00    7.70
   2 -14   0   15.10    8.40
  -3 -14   0   25.30    7.70
  -3 -14   0   48.00   10.70
   3 -14   0   48.00   10.20
   1   0   1 1529.15   31.80
  -1   0  -1 1578.24   31.80
  -2   0  -1  150.78    4.40
   2   0   1  182.98    4.30
   2   0   1  190.38    5.30
   3   0   1  416.66    9.30
   3   0   1  427.26   11.00
   4   0   1  338.17   10.00
   4   0   1  338.77    7.80
   4   0  -1  318.67    9.20
   5   0  -1  112.39    5.20
   5   0   1  107.89    3.50
   5   0   1  102.99    5.50
   6   0   1   21.80    3.70
   6   0  -1   25.30    3.50
   6   0   1   20.80    1.90
   7   0  -1  249.08    6.50
   7   0   1  253.47    7.10
   7   0   1  267.27   10.90
   7   0  -1  238.58    9.90
   8   0  -1   46.10    6.20
   8   0  -1   42.90    2.70
   8   0   1   53.49    6.90
   8   0   1   48.90    3.30
   9   0   1   82.09    4.70
   9   0  -1   94.59    4.00
   9   0   1   89.99    9.60
   9   0  -1   82.79    8.50
  10   0  -1   36.30    8.50
  10   0   1   37.30    4.60
  10   0   1   33.20    8.30
  10   0  -1   36.40    3.50
   0  -1   1   61.89    2.20
   0   1   1   61.79    2.30
   1   1  -1  277.97    6.10
  -1  -1  -1  275.67    6.40
  -1  -1  -1  269.97    6.90
   1  -1   1  285.07    6.50
   1   1   1  273.37    7.00
   1   1   1  275.57    6.60
  -1   1  -1  282.87    6.60
  -1  -1   1  274.77    5.90
  -1  -1   1  275.57    6.10
  -2  -1  -1   96.69    3.70
   2   1  -1   99.59    3.20
  -2  -1  -1   97.49    2.60
   2  -1   1   94.79    3.10
   2   1   1   99.39    2.80
  -2  -1   1   98.69    3.10
  -2   1  -1   92.49    3.20
   2   1   1   96.69    3.80
   3  -1   1  144.89    4.40
   3   1  -1  142.59    4.80
  -3  -1  -1  145.89    5.20
   3   1   1  139.99    3.70
   3   1   1  147.79    5.50
   4  -1   1  130.09    4.30
   4   1  -1  127.59    5.10
   4   1   1  130.49    5.70
   4   1   1  129.79    3.60
   5  -1   1  405.06   12.10
   5   1  -1  395.56   11.50
   5  -1   1  403.06    9.90
   5   1   1  411.76   12.40
   5   1   1  378.16    9.10
   6  -1   1    8.30    2.70
   6   1  -1    3.00    2.30
   6  -1   1    4.30    1.40
   6   1   1    2.30    1.00
   6  -1  -1   -0.90    2.20
   6   1   1    2.90    2.80
   6  -1  -1    2.40    1.60
   7  -1   1  140.59    5.20
   7   1  -1  142.39    3.40
   7   1  -1  133.59    7.50
   7  -1  -1  139.89    5.20
   7  -1  -1  136.29    7.40
   7   1   1  135.89    4.60
   7   1   1  134.69    8.20
   8   1  -1   56.09    2.20
   8  -1   1   63.99    7.10
   8  -1   1   52.89    3.80
   8   1   1   59.19    7.10
   8  -1  -1   57.79    3.80
   8   1   1   56.69    3.40
   8  -1  -1   52.19    6.30
   9   1  -1    4.20    1.40
   9  -1   1    5.40    2.50
   9   1  -1    5.80    5.30
   9  -1   1   10.50    5.60
   9  -1  -1    4.00    4.60
   9   1   1   -5.50    5.00
   9  -1  -1    2.80    2.10
   9   1   1    5.40    2.30
  10   1  -1  113.09   12.10
  10  -1   1  117.79    6.50
  10  -1   1  101.89   12.00
  10   1  -1  117.79    4.60
  10  -1  -1  122.09   12.40
  10   1   1  131.19   12.70
  10   1   1  121.39    6.40
  10  -1  -1  111.79    5.70
   0   2   1 9999.00  202.68
   0  -2  -1 9470.15  200.48
   0   2  -1 9237.58  195.78
  -1   2  -1 4339.87   87.49
  -2  -2  -1   56.79    2.20
  -2  -2  -1   57.29    3.10
   2  -2   1   59.29    2.90
   2   2  -1   55.69    2.50
   2   2  -1   56.89    2.00
  -2  -2  -1   57.59    2.40
   2   2   1   55.09    3.00
  -2   2  -1   61.99    3.10
  -2  -2   1   56.69    2.60
   2   2   1   51.89    2.50
   3   2  -1  380.46    9.90
   3  -2   1  377.56    9.80
  -3  -2  -1  384.66   10.50
  -3  -2   1  385.96    9.70
   3   2   1  383.06    9.20
  -3   2  -1  363.16    9.70
   3   2   1  383.96   10.70
   4   2  -1  190.08    6.70
  -4  -2  -1  186.48    6.90
   4  -2   1  188.68    6.20
   4   2   1  189.38    5.30
   4  -2  -1  188.38    6.50
   4   2   1  186.98    7.30
  -4  -2   1  201.58    6.40
   5  -2   1   91.79    4.30
   5   2  -1   89.39    4.90
  -5  -2  -1   97.19    5.10
   5  -2  -1   90.49    4.50
   5   2   1   96.49    3.50
   5   2   1   94.79    5.60
   6   2  -1   98.49    6.00
   6  -2   1  104.99    4.70
   6   2   1   98.39    6.40
   6   2   1   99.39    3.80
   6  -2  -1   96.69    4.90
   7  -2   1   72.39    6.20
   7  -2   1   73.19    4.30
   7   2  -1   69.29    2.10
   7   2  -1   68.19    5.80
   7   2   1   66.59    3.50
   7  -2  -1   65.09    4.40
   7   2   1   69.19    6.40
   8  -2   1   45.70    6.10
   8   2  -1   41.00    2.10
   8   2  -1   43.00    6.60
   8  -2   1   41.70    4.10
   8   2   1   50.29    3.70
   8  -2  -1   41.30    5.60
   8   2   1   37.10    6.30
   8  -2  -1   38.00    4.30
   9  -2   1   53.69    7.60
   9   2  -1   53.09    3.00
   9   2  -1   57.49    7.80
   9  -2   1   40.90    4.90
   9  -2  -1   49.60    4.80
   9  -2  -1   54.49    7.30
   9   2   1   50.69    8.00
   9   2   1   55.19    4.60
  10   2  -1   73.79    4.20
  10  -2   1   87.49    6.40
  10  -2   1   74.49   10.00
  10   2  -1   84.89    9.90
  10   2   1   83.89   10.40
  10   2   1   66.59    6.20
  10  -2  -1   76.39    5.90
  10  -2  -1   79.59    9.60
   0  -3   1    9.30    1.40
   0  -3  -1   12.40    2.10
   0  -3  -1   10.10    1.40
   0   3  -1    9.50    1.70
  -1  -3  -1  798.02   18.40
  -1  -3  -1  803.02   18.50
   1  -3   1  801.82   18.20
   1   3  -1  766.62   17.20
   1   3  -1  803.42   17.90
   1   3   1  818.82   19.10
   1  -3  -1  797.62   19.10
  -1   3  -1  807.32   18.70
  -1  -3   1  784.32   17.40
  -1  -3   1  771.42   17.50
   1   3   1  795.82   18.20
  -2  -3  -1  840.22   18.90
   2  -3   1  876.01   19.70
  -2  -3  -1  859.01   18.90
  -2  -3  -1  821.72   19.80
   2   3  -1  846.92   18.90
   2   3  -1  828.62   18.60
  -2   3  -1  878.21   20.10
   2   3   1  855.21   19.90
   2   3   1  871.71   20.00
  -2  -3   1  825.52   19.00
   2  -3  -1  861.71   20.40
  -2  -3   1  820.32   17.80
   3   3  -1  133.79    5.00
  -3  -3  -1  132.29    3.60
  -3  -3  -1  133.69    5.60
   3   3  -1  133.19    4.20
   3  -3   1  131.69    5.30
  -3  -3  -1  131.19    3.60
   3   3   1  135.09    5.50
   3   3   1  130.19    5.60
  -3   3  -1  138.09    5.70
  -3  -3   1  131.89    5.00
   3  -3  -1  131.69    5.70
   4   3  -1  103.19    4.90
   4   3  -1  103.69    3.50
   4  -3   1  108.39    5.00
  -4  -3  -1  102.69    5.20
  -4  -3   1  106.29    4.70
   4   3   1  106.49    5.50
   4  -3  -1  101.49    5.30
   4   3   1  108.39    4.40
   5  -3   1   75.09    4.50
   5   3  -1   81.99    4.90
  -5  -3  -1   72.99    4.80
   5   3  -1   76.59    3.00
   5  -3  -1   78.49    4.90
   5   3   1   77.89    5.40
   5   3   1   75.59    3.80
  -5  -3   1   77.99    4.50
   6  -3   1  135.49    6.20
   6   3  -1  149.29    4.70
  -6  -3  -1  149.59    7.20
   6   3  -1  148.39    7.40
   6   3   1  144.49    7.80
   6   3   1  145.99    5.50
   6  -3  -1  140.99    6.70
   7   3  -1   26.70    2.90
   7   3  -1   26.10    4.60
   7  -3   1   28.20    3.70
   7   3   1   30.50    5.10
   7   3   1   26.70    3.30
   7  -3  -1   26.00    3.70
   8   3  -1   13.60    7.90
   8  -3   1    5.30    2.80
   8  -3   1    9.40    4.20
   8   3   1   13.90    4.80
   8   3   1    4.90    2.50
   8  -3  -1    9.40    3.40
   9  -3   1   71.49    5.90
   9  -3   1   56.19    7.60
   9   3  -1   65.29    8.30
   9  -3  -1   61.19    6.00
   9  -3  -1   57.89    7.60
   9   3   1   47.40    5.20
   9   3   1   61.39    8.30
  10  -3   1   70.79    7.00
  10  -3   1   66.79    9.40
  10   3  -1   52.89    9.10
  10  -3  -1   56.69    6.70
  10   3   1   65.69   10.10
  10   3   1   58.79    6.40
  10  -3  -1   56.99    9.00
   0   4  -1   77.79    4.30
   0  -4  -1   67.99    4.40
   0  -4  -1   69.69    3.60
   0   4   1   64.49    4.20
   0  -4   1   74.29    3.80
  -1  -4  -1  501.55   13.10
  -1  -4  -1  495.75   13.30
   1   4  -1  509.35   13.20
   1  -4   1  507.05   13.20
  -1  -4   1  527.35   12.50
   1   4   1  501.25   14.10
   1  -4  -1  482.45   13.90
   1   4   1  506.25   12.80
  -1  -4   1  518.65   12.50
  -1   4  -1  512.05   13.80
   2   4  -1   19.60    2.10
   2   4  -1   21.40    2.60
  -2  -4  -1   20.80    2.70
   2  -4   1   25.40    3.00
  -2  -4  -1   24.40    2.70
  -2  -4  -1   22.40    2.50
   2   4   1   23.20    3.20
   2   4   1   23.20    2.60
  -2  -4   1   24.10    2.50
  -2   4  -1   22.40    3.20
  -2  -4   1   19.30    1.80
   2  -4  -1   24.20    3.30
   3   4  -1  481.75   12.10
  -3  -4  -1  462.75   11.20
  -3  -4  -1  483.15   13.30
   3  -4   1  460.15   13.00
   3   4  -1  469.35   12.30
  -3  -4  -1  467.75   11.30
  -3  -4   1  468.35   10.30
   3   4   1  471.35   13.30
   3  -4  -1  475.45   13.80
  -3  -4   1  478.65   12.50
  -3  -4   1  464.05   10.60
  -3   4  -1  457.45   13.50
   3   4   1  469.85   13.40
   4   4  -1  234.78    7.30
   4  -4   1  245.58    8.60
   4   4  -1  246.28    8.20
  -4  -4  -1  231.68    8.70
   4  -4  -1  244.78    9.00
   4   4   1  237.28    8.50
   4   4   1  239.78    8.90
  -4  -4   1  239.28    8.20
   5   4  -1  164.68    7.20
   5   4  -1  172.28    6.10
  -5  -4  -1  174.48    7.60
   5  -4   1  172.18    7.20
   5   4   1  165.48    7.80
   5  -4  -1  183.38    7.90
  -5  -4   1  181.58    7.10
   6  -4   1  152.18    7.10
   6   4  -1  154.28    6.00
  -6  -4  -1  158.68    7.60
   6   4  -1  156.88    7.70
   6  -4  -1  144.89    7.60
   6   4   1  164.48    8.40
  -6  -4   1  153.18    6.90
   7   4  -1   36.50    4.20
   7  -4   1   38.20    4.60
   7   4  -1   39.20    5.20
   7  -4  -1   38.60    4.90
   8  -4   1   33.30    4.60
   8   4   1   35.80    5.90
   8  -4  -1   35.00    5.00
   9  -4   1   14.60    6.10
   9  -4   1   19.00    4.50
   9   4  -1   11.40    6.10
   9   4   1   25.40    6.50
   9  -4  -1   13.00    4.50
   9  -4  -1   14.50    5.40
  10   4  -1    1.60    7.50
  10  -4   1    2.00    4.60
  10  -4   1   -4.90    7.30
  10  -4  -1   -1.00    5.20
  10  -4  -1  -16.20    7.10
  10   4   1    9.90    8.20
   0  -5  -1  899.41   22.20
   0  -5   1  868.51   21.00
   0   5   1  858.31   22.70
   0   5  -1  884.41   22.10
   0  -5  -1  901.21   21.00
   1  -5   1  328.97   10.20
   1   5  -1  326.27   10.50
  -1  -5  -1  305.37   10.10
  -1  -5  -1  326.27   10.00
   1   5   1  326.47   11.10
  -1  -5   1  327.87    9.30
   1  -5  -1  314.87   10.70
  -1  -5   1  328.57    9.40
   1   5   1  320.47    9.50
  -1   5  -1  321.27   10.90
  -2  -5  -1  110.79    5.60
   2   5  -1  116.59    4.70
  -2  -5  -1  118.09    5.30
   2  -5   1  115.89    5.80
   2   5  -1  114.59    5.70
  -2  -5   1  115.79    5.20
  -2   5  -1  110.49    6.30
   2  -5  -1  112.49    6.40
  -2  -5   1  110.39    4.50
   2   5   1  110.99    6.40
   2   5   1  119.69    5.40
  -3  -5  -1   43.70    3.20
   3   5  -1   48.40    3.50
  -3  -5  -1   47.00    4.00
   3   5  -1   48.20    3.90
  -3  -5  -1   46.10    3.00
   3  -5   1   45.00    4.10
   3   5   1   45.80    4.00
  -3   5  -1   38.90    4.50
   3  -5  -1   42.10    4.60
  -3  -5   1   46.20    2.50
   3   5   1   37.60    4.60
  -3  -5   1   47.10    3.60
  -4  -5  -1  170.48    4.80
  -4  -5  -1  166.98    7.60
   4   5  -1  186.08    7.20
   4   5  -1  167.18    6.90
   4  -5   1  177.08    7.70
  -4  -5  -1  177.38    5.00
   4   5   1  178.08    7.80
   4   5   1  183.28    8.10
   4  -5  -1  163.88    8.00
  -4  -5   1  181.28    7.10
   5  -5   1   30.60    4.20
   5   5  -1   32.90    3.90
   5   5  -1   39.60    4.10
  -5  -5  -1   33.90    4.40
   5   5   1   32.00    4.50
   5  -5  -1   36.30    4.70
  -5  -5   1   31.80    3.90
   6  -5   1   61.29    5.30
   6   5  -1   45.60    4.80
  -6  -5  -1   54.89    5.50
   6   5  -1   61.99    5.50
   6   5   1   63.49    6.00
  -6  -5   1   61.49    5.30
   6  -5  -1   55.99    6.10
   7   5  -1   82.29    7.10
   7   5  -1   92.99    6.10
  -7  -5  -1   83.69    6.80
   7  -5   1   86.89    6.50
   7  -5  -1   90.09    7.30
   7   5   1   91.19    7.70
   8   5  -1   15.70    5.20
   8  -5   1   16.60    4.40
   8   5   1    8.30    5.70
   8  -5  -1   12.40    4.70
   9   5  -1   -0.10    5.80
   9  -5   1   -5.90    4.20
   9  -5  -1   -0.80    8.50
   9   5   1   -7.10    6.60
  10   5  -1   -4.50    7.50
  10  -5   1   -2.30    5.20
  10   5   1   -9.90    8.40
  10  -5  -1    2.40    5.70
  10  -5  -1    3.00    7.20
   0   6   1  325.47   12.30
   0  -6   1  342.97   10.70
   0  -6  -1  327.37   11.50
   0   6  -1  333.47   11.60
   0  -6   1  345.57    9.90
   0  -6  -1  335.67   10.60
   1  -6   1  115.39    5.80
  -1  -6  -1  114.79    5.60
  -1  -6  -1  121.99    6.20
   1   6  -1  115.69    6.60
   1  -6  -1  119.39    5.50
   1  -6  -1  111.39    6.60
  -1  -6   1  112.59    5.30
  -1  -6   1  115.69    5.30
  -1   6  -1  115.39    7.00
   1   6   1  109.09    7.20
   2   6  -1   73.49    5.30
   2  -6   1   54.49    4.60
  -2  -6  -1   63.99    4.50
  -2  -6  -1   63.69    4.80
   2   6   1   67.79    4.40
  -2  -6   1   67.09    3.80
  -2   6  -1   62.79    5.70
   2  -6  -1   74.09    5.50
   2   6   1   57.19    5.90
  -2  -6   1   68.59    4.40
   3  -6   1   17.70    3.50
   3   6  -1   22.10    3.60
   3   6  -1   22.40    2.80
  -3  -6  -1   21.70    3.50
  -3  -6  -1   23.00    2.90
  -3  -6  -1   22.30    3.10
  -3   6  -1   22.80    4.40
   3   6   1   29.00    4.50
  -3  -6   1   22.20    3.30
  -3  -6   1   22.70    2.30
   3  -6  -1   23.20    4.10
   3   6   1   17.90    3.20
  -4  -6  -1   91.99    6.10
  -4  -6  -1   87.69    3.80
   4   6  -1   86.89    5.10
  -4  -6  -1   86.29    4.20
   4   6  -1   92.49    6.10
   4  -6   1   89.89    6.40
  -4  -6   1   85.79    5.40
   4   6   1   88.29    5.90
  -4  -6   1   89.29    3.10
   4   6   1   91.59    6.80
  -4  -6   1   85.99    3.50
   4  -6  -1   94.49    7.00
  -5  -6  -1   61.89    5.70
   5   6  -1   53.69    4.80
   5  -6   1   58.69    5.90
   5   6  -1   60.89    5.50
   5  -6  -1   54.09    6.00
   5   6   1   61.69    5.70
  -5  -6   1   56.89    5.20
   6   6  -1  144.49    7.70
  -6  -6  -1  159.68    8.70
   6   6  -1  147.69    7.90
   6  -6   1  154.08    8.20
   6  -6  -1  146.19    8.70
   6   6   1  150.88   10.30
  -6  -6   1  152.98    8.00
   7   6  -1    8.00    4.00
  -7  -6  -1   13.60    4.30
   7   6  -1    3.80    3.70
   7   6   1    6.50    4.50
  -7  -6   1    8.00    3.60
   7  -6  -1   11.40    4.50
   8  -6   1  132.09    8.90
   8   6  -1  136.59   10.00
  -8  -6  -1  126.69    9.00
   8   6   1  131.69   10.30
   8  -6  -1  127.99    9.30
   9  -6   1   35.00    6.40
   9   6  -1   43.30    7.80
   9   6   1   23.30    8.10
   9  -6  -1   28.40    6.70
  10   6  -1   40.50    9.60
  10  -6   1    9.00    6.60
  10  -6  -1   21.80    7.50
  10   6   1   25.00   10.00
   0  -7   1  230.28    8.20
   0  -7  -1  229.28    8.80
   0  -7  -1  235.58    9.70
   0  -7   1  227.98    8.80
   0   7   1  232.68   10.80
   0   7  -1  204.08   10.00
   1  -7   1    4.90    2.40
  -1  -7  -1   -1.50    2.20
  -1  -7  -1   -1.00    2.20
   1   7  -1    4.90    3.00
  -1   7  -1   -3.40    2.90
   1  -7  -1    2.00    2.00
   1  -7  -1    3.40    3.10
   1   7   1    2.90    3.10
  -1  -7   1   -0.70    1.80
  -1  -7   1   -0.60    1.90
  -2  -7  -1   86.49    6.00
   2  -7   1  100.39    6.40
   2   7  -1   99.29    6.90
  -2  -7  -1   92.59    5.60
  -2  -7   1   86.29    5.60
   2  -7  -1   86.29    6.70
   2   7   1   88.99    7.40
  -2   7  -1  104.09    7.50
   2   7   1   89.59    5.00
  -2  -7   1   85.39    4.90
  -3  -7  -1  170.78    8.30
  -3  -7  -1  167.38    7.00
   3   7  -1  177.78    7.00
   3   7  -1  180.58    8.80
   3  -7   1  172.08    8.50
  -3  -7  -1  176.98    7.70
   3  -7  -1  175.38    9.20
   3   7   1  175.08    9.60
   3   7   1  181.68    7.90
  -3   7  -1  174.38    9.70
  -3  -7   1  180.38    8.10
  -3  -7   1  172.38    6.40
  -4  -7  -1   62.29    5.90
   4  -7   1   55.09    5.90
  -4  -7  -1   56.99    3.70
   4   7  -1   53.99    5.90
   4   7  -1   63.79    4.80
  -4  -7  -1   60.19    4.50
   4   7   1   56.99    5.30
  -4  -7   1   49.30    3.80
   4  -7  -1   56.09    6.30
   4   7   1   63.29    6.60
  -4  -7   1   60.49    5.30
  -4  -7   1   59.69    3.20
  -5  -7  -1   72.69    6.50
  -5  -7  -1   67.09    2.60
   5   7  -1   59.19    6.40
   5   7  -1   66.69    5.40
   5  -7   1   64.99    6.60
  -5  -7  -1   61.19    2.30
   5  -7  -1   69.79    7.10
   5   7   1   59.99    6.10
  -5  -7   1   68.69    5.90
  -6  -7  -1   53.59    6.30
   6   7  -1   66.39    5.90
   6   7  -1   53.09    6.90
   6  -7   1   55.19    6.40
   6   7   1   54.29    6.50
   6  -7  -1   54.59    7.00
  -6  -7   1   55.49    6.20
   7   7  -1   -4.90    4.30
   7   7  -1    7.30    4.00
  -7  -7  -1    8.30    4.60
   7  -7   1    7.00    4.60
   7  -7  -1    2.10    4.70
  -7  -7   1    0.60    3.90
   7   7   1   -0.50    4.70
  -8  -7  -1   28.10    6.20
   8  -7   1   35.80    6.40
   8   7  -1   25.10    6.10
  -8  -7   1   24.50    5.50
   8   7   1   21.40    6.90
   8  -7  -1   17.60    6.00
   9  -7   1   -2.20    5.90
   9   7  -1   10.80    6.50
   9  -7  -1   13.00    6.70
   9   7   1   14.90    7.90
   0   8   1  102.19    8.30
   0  -8  -1  101.69    7.10
   0   8  -1   88.69    7.90
   0  -8   1   90.09    5.60
   0  -8   1  104.39    6.50
   0  -8  -1  105.49    6.50
  -1  -8  -1  212.98    9.10
  -1  -8  -1  222.48    9.60
   1  -8   1  244.88    9.90
   1   8  -1  199.48   10.70
   1  -8  -1  216.38   10.30
  -1   8  -1  219.48   11.30
  -1  -8   1  213.38    8.80
  -1  -8   1  215.28    8.70
   1   8   1  230.98   11.10
   1  -8  -1  224.88    8.90
  -2  -8  -1   61.59    5.80
  -2  -8  -1   60.79    5.30
   2   8  -1   56.29    6.70
   2  -8   1   54.09    5.60
  -2  -8   1   66.69    5.00
  -2   8  -1   51.69    7.00
   2  -8  -1   63.69    6.50
   2   8   1   56.19    7.20
  -2  -8   1   57.09    5.30
  -3  -8  -1   82.89    6.60
   3  -8   1   69.99    7.90
  -3  -8  -1   80.79    6.30
   3   8  -1   93.79    7.90
  -3  -8  -1   83.09    5.60
  -3  -8   1   80.79    5.00
   3   8   1   94.99    6.00
   3  -8  -1   79.39    7.60
   3   8   1   92.09    8.60
  -3   8  -1   92.29    8.70
  -3  -8   1   87.69    6.30
   4   8  -1   66.39    7.70
  -4  -8  -1   75.99    4.70
  -4  -8  -1   63.29    6.50
  -4  -8  -1   74.39    5.50
   4  -8   1   79.59    7.00
   4   8  -1   72.09    5.30
  -4  -8   1   70.69    6.00
  -4  -8   1   63.49    5.00
  -4  -8   1   73.09    4.10
   4   8   1   74.79    6.20
   4  -8  -1   75.79    7.70
   5  -8   1   22.90    5.00
  -5  -8  -1   16.00    2.50
  -5  -8  -1   16.50    2.10
   5   8  -1   20.90    4.00
  -5  -8  -1   16.10    4.50
   5   8  -1    9.30    4.60
   5  -8  -1   20.40    5.70
  -5  -8   1   21.00    4.80
   5   8   1   18.10    4.30
  -6  -8  -1   15.90    4.90
   6   8  -1   19.20    5.90
   6  -8   1   22.30    5.70
   6   8   1   14.60    4.40
   6  -8  -1   21.60    5.90
  -6  -8   1   24.70    5.10
   7   8  -1   53.79    8.20
   7   8  -1   47.40    6.70
  -7  -8  -1   51.49    8.10
   7  -8   1   51.59    7.40
   7  -8  -1   49.00    7.80
   7   8   1   50.69    7.20
  -7  -8   1   52.09    6.90
   8  -8   1   80.69   10.20
   8   8  -1   72.39    8.30
  -8  -8  -1   74.69    9.80
   8  -8  -1   63.49    8.60
  -8  -8   1   66.99    7.60
   8   8   1   58.19    8.90
   9   8  -1    1.60    7.40
   9  -8   1   -8.50    6.90
  -9  -8  -1    7.60    7.30
   9   8   1   -3.40    8.50
   9  -8  -1   14.50    7.70
   0  -9  -1  129.09    7.80
   0  -9   1  129.69    7.30
   0  -9   1  134.59    7.80
   0  -9  -1  153.58    8.90
   0   9  -1  116.49    9.70
   1  -9   1   61.29    6.60
   1  -9   1   68.49    5.60
   1   9  -1   63.09    8.10
  -1  -9  -1   80.69    6.70
  -1  -9  -1   73.49    6.90
  -1   9  -1   69.39    8.30
   1   9   1   63.59    7.20
   1  -9  -1   69.19    7.20
   1  -9  -1   75.69    6.10
  -1  -9   1   79.59    6.00
  -1  -9   1   73.29    5.90
  -2  -9  -1   37.50    5.70
   2   9  -1   36.60    6.40
   2  -9   1   40.20    4.90
  -2  -9  -1   38.60    5.20
  -2  -9   1   41.20    5.20
   2  -9  -1   37.30    5.80
   2  -9  -1   38.20    5.10
  -2   9  -1   37.50    7.20
  -2  -9   1   41.30    4.70
   2   9   1   38.20    6.90
   3   9  -1   61.69    7.90
  -3  -9  -1   63.39    5.70
   3  -9   1   52.19    6.70
  -3  -9  -1   65.09    6.50
   3  -9  -1   69.59    7.70
  -3  -9   1   59.19    5.00
  -3  -9   1   56.39    6.60
  -3   9  -1   64.99    8.50
   4   9  -1   29.80    6.50
  -4  -9  -1   30.10    3.90
  -4  -9  -1   33.70    4.80
   4  -9   1   38.90    6.00
  -4  -9  -1   36.40    5.60
  -4  -9   1   32.50    4.50
  -4  -9   1   19.40    4.60
   4  -9  -1   21.10    5.60
   4   9   1   22.40    4.50
  -4  -9   1   33.10    3.90
   5   9  -1   16.50    4.10
  -5  -9  -1   18.40    3.20
  -5  -9  -1   16.00    5.20
  -5  -9  -1   17.00    2.60
   5   9  -1   18.30    5.80
   5  -9   1   23.20    5.60
  -5  -9   1   17.30    2.60
   5  -9  -1    7.80    5.50
  -5  -9   1   19.20    4.90
   5   9   1   22.40    5.10
  -5  -9   1   21.80    2.50
   6  -9   1   67.19    8.20
  -6  -9  -1   54.99    7.70
   6   9  -1   60.89    8.80
   6   9  -1   57.29    6.60
  -6  -9   1   66.09    8.40
   6  -9  -1   44.70    7.60
   6   9   1   61.99    7.70
  -7  -9  -1    2.40    6.20
   7   9  -1    3.80    7.20
   7   9  -1   20.50    5.50
   7  -9   1   16.00    6.40
   7  -9  -1   -1.20    6.50
  -7  -9   1   11.10    5.30
   7   9   1   22.00    6.40
  -8  -9  -1   -5.60    6.10
   8  -9   1   19.40    7.50
   8   9  -1   14.60    6.80
  -8  -9   1    5.40    5.90
   8  -9  -1   -1.40    7.30
   8   9   1   14.60    7.10
   0 -10   1  157.08    8.80
   0  10  -1  150.28   11.60
   0 -10  -1  140.29    9.40
   0 -10  -1  161.68    8.60
   0 -10   1  144.09    8.80
   1 -10   1   35.00    5.40
  -1 -10  -1   26.40    5.30
   1  10  -1   29.20    7.20
   1 -10   1   21.70    4.50
  -1 -10  -1   29.20    5.60
   1 -10  -1   20.90    4.80
  -1 -10   1   33.90    5.10
  -1 -10   1   24.10    4.80
  -1  10  -1   14.50    6.40
   1 -10  -1   15.60    5.20
  -2 -10  -1   49.90    6.70
   2  10  -1   38.90    7.50
  -2 -10   1   44.70    5.80
   2 -10  -1   46.80    6.00
  -2  10  -1   48.00    8.70
  -2 -10   1   46.50    6.20
   3  10  -1    2.40    5.70
  -3 -10  -1    7.60    3.80
  -3 -10  -1    5.90    4.40
   3 -10  -1    2.80    5.10
  -3 -10   1   12.20    4.60
  -3 -10   1   16.60    3.90
  -3  10  -1   19.40    8.50
  -4 -10  -1    5.30    4.40
   4  10  -1    8.10    6.50
  -4 -10  -1   11.50    5.40
   4 -10   1   -2.30    4.30
  -4 -10  -1    4.90    3.30
  -4 -10   1   -6.60    4.00
   4  10   1    4.60    3.70
  -4 -10   1   10.30    3.00
   4 -10  -1   17.70    5.90
  -4 -10   1    2.80    4.00
   5 -10   1    8.40    6.00
  -5 -10  -1   11.40    3.70
  -5 -10  -1    9.80    3.00
   5  10   1    1.10    4.30
  -5 -10   1   10.60    2.50
  -5 -10   1   17.60    5.70
  -5 -10   1   13.80    3.30
   5 -10  -1    5.30    5.90
   6  10  -1   53.49    6.60
   6  10  -1   55.39    9.70
  -6 -10  -1   43.50    8.00
   6 -10   1   53.59    8.20
  -6 -10   1   39.70    7.10
   6  10   1   35.80    6.90
   6 -10  -1   56.59    8.70
   7 -10   1   44.90    8.80
   7  10  -1   44.60    7.10
  -7 -10  -1   54.39    8.70
  -7 -10   1   49.60    8.40
   7  10   1   50.09    8.10
   7 -10  -1   56.59    9.50
   8 -10   1   12.10    9.30
   8  10  -1    1.50    7.20
  -8 -10  -1   10.80    8.50
   8 -10  -1   11.60    9.30
   8  10   1    3.50    8.50
  -8 -10   1   -6.70    6.80
   0 -11   1    2.50    3.00
   0  11  -1    6.30    6.20
   0 -11  -1   -1.00    5.20
   0 -11   1   -3.70    4.20
   1  11  -1  -11.40    6.20
  -1 -11  -1    2.20    4.70
  -1  11  -1    1.90    6.80
   1 -11  -1    3.70    3.50
  -1 -11   1   -0.70    3.90
  -1 -11   1    1.00    4.00
   2  11  -1  102.79   11.30
   2 -11   1  114.09    8.60
  -2 -11  -1  115.39    8.70
  -2 -11   1  107.59    8.80
  -2  11  -1  103.39   11.90
   2 -11  -1  108.39    8.70
  -2 -11   1  106.59    7.70
   3  11  -1   48.30    9.30
  -3 -11  -1   46.10    5.80
  -3 -11  -1   44.50    7.30
  -3 -11   1   38.20    6.80
   3 -11  -1   37.10    7.70
   3 -11  -1   42.70    6.00
   4  11  -1  165.58   14.30
   4 -11   1  184.58   11.90
  -4 -11  -1  177.18   10.50
  -4 -11  -1  162.28   11.50
  -4 -11  -1  183.58    9.20
  -4 -11   1  174.68    8.30
  -4 -11   1  182.88   11.90
  -4 -11   1  156.58    9.80
   4 -11  -1  172.98   12.30
   5 -11   1   75.09    9.40
  -5 -11  -1   58.99    9.00
  -5 -11  -1   61.09    5.80
  -5 -11  -1   68.39    7.50
   5  11  -1   49.99   10.20
   5 -11  -1   65.39    9.90
  -5 -11   1   54.99    6.60
  -5 -11   1   63.39    5.10
   6  11  -1   23.90   10.30
  -6 -11  -1   26.10    7.80
   6 -11   1   38.70    8.50
  -6 -11   1   25.70    7.20
   6  11   1   29.00    7.10
   6 -11  -1   45.00    9.40
  -7 -11  -1   29.00    8.40
   7  11   1   37.50    8.20
  -7 -11   1   30.60    7.80
   0 -12   1    9.80    5.10
   0  12  -1   18.60    8.30
   0 -12   1    2.10    4.90
   0 -12  -1   -5.10    5.70
   0 -12  -1    4.10    5.50
  -1 -12  -1    7.10    4.30
   1 -12   1    6.20    5.30
   1 -12   1    9.40    5.90
   1  12  -1    1.70    7.40
  -1 -12  -1    0.90    6.00
  -1  12  -1   28.00    8.40
   1 -12  -1    0.50    5.60
  -1 -12   1   -6.00    5.10
   1 -12  -1    4.40    6.00
   2  12  -1   22.20    8.40
  -2 -12  -1   24.90    7.10
   2 -12   1   26.00    6.50
   2 -12   1   12.30    5.40
   2 -12  -1   20.80    7.00
  -2 -12   1   18.10    6.50
   2 -12  -1   14.30    5.20
  -2 -12   1    6.30    5.50
  -3 -12  -1  115.89   11.00
  -3 -12  -1   89.09    9.00
   3 -12   1  101.29    9.60
   3  12  -1  113.69   13.90
   3 -12   1   76.89    9.40
   3 -12  -1   92.89    8.30
  -3 -12   1   87.19    9.90
   3 -12  -1   86.39   11.10
  -3 -12   1   82.69    7.80
  -4 -12  -1   34.70    7.40
  -4 -12  -1   25.40    5.50
   4  12  -1   21.20    9.50
  -4 -12  -1   25.70    8.20
   4 -12   1   29.00    7.90
   4 -12  -1   15.80    7.00
  -4 -12   1   28.10    7.70
  -4 -12   1   34.80    6.70
   4 -12  -1   26.20    8.50
  -5 -12  -1   -1.70    7.10
   5 -12   1   14.60    7.70
   5  12  -1   -4.50   10.00
  -5 -12  -1    1.30    5.30
  -5 -12  -1   10.10    4.40
  -5 -12   1    2.80    3.70
  -5 -12   1    8.20    5.40
  -5 -12   1    3.80    7.20
   5 -12  -1   21.00    8.60
  -6 -12  -1   86.29   11.50
  -6 -12   1   80.19   10.90
   0 -13  -1   10.30    7.10
   0 -13   1   18.50    7.00
   0  13  -1   10.60   10.30
   0 -13  -1   19.70    7.00
   0 -13   1   18.30    6.70
   1 -13   1   35.70    7.70
   1 -13   1   40.90    7.80
  -1 -13  -1   24.50    7.10
  -1 -13  -1   27.20    7.40
   1  13  -1   37.90   10.10
  -1 -13   1   18.30    7.10
   1 -13  -1   17.70    7.90
   1 -13  -1   39.10    7.80
  -1 -13   1   26.70    6.80
   2  13  -1   60.99   11.80
  -2 -13  -1   43.80    7.50
   2 -13   1   36.80    7.60
  -2 -13  -1   41.50    8.90
   2 -13   1   36.40    8.50
  -2 -13   1   46.40    8.60
   2 -13  -1   29.60    7.70
   2 -13  -1   32.30    8.90
  -2 -13   1   33.20    7.00
  -3 -13  -1   11.90    7.50
  -3 -13  -1   18.10    7.50
  -3 -13  -1    7.90    7.30
   3 -13   1   11.90    7.20
   3  13  -1   27.80   11.00
   3 -13   1    5.20    5.00
   3 -13  -1   20.20    6.20
   3 -13  -1   15.10    8.10
  -3 -13   1   -7.90    6.80
   4 -13   1   30.40    8.10
   4  13  -1   14.30   11.70
  -4 -13  -1   42.90    7.00
  -4 -13  -1   20.30    8.50
  -4 -13  -1   36.30    8.90
  -4 -13   1   38.60    6.30
   4 -13  -1   40.50    8.40
  -4 -13   1   28.30    8.70
  -4 -13   1   22.50    8.00
  -5 -13  -1   -1.70    8.50
  -5 -13  -1   -2.40    5.90
  -5 -13  -1   24.30    7.10
  -5 -13   1   14.60    9.00
  -5 -13   1    9.00    6.40
   5 -13  -1    4.00    7.90
   0 -14   1   77.59   10.30
   0 -14  -1   94.89   11.80
   0 -14  -1   82.79   11.00
   0 -14   1   56.29    9.50
  -1 -14  -1   67.09   10.80
   1 -14   1   75.39   10.60
  -1 -14  -1   57.49    9.90
   1 -14   1   80.29   12.90
  -1 -14   1   76.79    9.70
  -1 -14   1   97.79   12.30
   1 -14  -1   50.89   10.40
  -2 -14  -1   59.19   10.90
  -2 -14  -1   50.69    9.10
   2 -14   1   50.29    8.80
  -2 -14   1   55.59   10.40
  -2 -14   1   47.70    9.00
   2 -14  -1   67.19   11.00
  -3 -14  -1   43.80   10.10
   3 -14   1   35.80    9.70
  -3 -14  -1   42.80   10.20
  -3 -14  -1   23.20    8.20
  -3 -14   1   45.20   10.20
  -3 -14   1   47.00    8.00
   3 -14  -1   39.40    8.60
   0   0   2    0.60    0.50
   0   0   2   -0.40    0.30
   0   0  -2    0.30    0.60
   1   0   2 8106.59  186.38
   1   0  -2 9347.06  185.68
  -1   0   2 9435.96  185.38
  -2   0  -2  155.18    4.20
   2   0   2  156.88    4.40
  -2   0  -2  149.19    5.00
   2   0   2  149.79    5.00
   3   0   2   47.30    3.10
   3   0   2   43.40    2.10
  -3   0  -2   42.00    1.90
   4   0   2  194.08    7.40
   4   0   2  199.48    5.60
   5   0  -2  138.89    5.70
   5   0   2  137.49    4.50
   5   0   2  127.39    6.40
   6   0   2  123.69    4.70
   6   0   2  145.49    7.40
   6   0  -2  126.29    6.20
   7   0   2  189.28    6.40
   7   0   2  198.48    9.70
   7   0  -2  187.78    8.60
   8   0  -2   96.69    3.90
   8   0  -2  100.09    7.20
   8   0   2   97.79    8.30
   8   0   2   95.29    4.80
   9   0   2   64.09    8.70
   9   0  -2   67.39    3.60
   9   0  -2   75.29    7.80
   9   0   2   76.09    5.10
  10   0  -2   23.20    7.40
  10   0  -2   12.80    2.20
  10   0   2    6.80    7.80
  10   0   2    2.20    3.50
   0  -1  -2  230.28    6.30
   0   1  -2  239.78    5.90
   0  -1  -2  229.68    6.00
   0   1   2  237.98    6.30
   0  -1   2  241.48    5.90
   0   1   2  235.28    6.00
   1   1  -2  379.16    8.50
  -1  -1  -2  374.16    9.40
  -1  -1  -2  378.66    9.00
   1  -1   2  375.96    8.90
   1   1   2  376.46    9.40
  -1   1  -2  379.36    8.90
  -1  -1   2  384.76    8.50
   1   1   2  377.76    9.20
   2  -1   2   27.60    1.80
  -2  -1  -2   30.50    1.60
   2   1  -2   22.30    1.30
  -2  -1  -2   27.70    2.30
   2   1  -2   23.50    1.30
   2   1   2   31.30    2.20
  -2   1  -2   27.90    1.80
   2   1   2   30.20    1.90
   3  -1   2  414.66   10.10
   3   1  -2  408.76   10.00
  -3  -1  -2  424.16   11.40
  -3  -1  -2  421.06    9.20
   3   1   2  434.76   10.10
  -3   1  -2  416.16   10.10
   3   1   2  432.56   11.70
   4   1  -2  216.88    6.70
   4  -1   2  215.48    6.30
  -4  -1  -2  213.28    7.60
   4  -1   2  222.58    7.80
   4   1   2  223.18    6.10
   4   1   2  212.38    8.00
  -4   1  -2  211.48    5.50
   5  -1   2  196.88    7.80
   5  -1   2  202.58    6.20
   5   1  -2  204.38    7.10
   5   1   2  191.88    8.00
   5   1   2  203.18    5.90
   6  -1   2  129.89    6.70
   6  -1   2  130.09    5.00
   6   1  -2  128.89    6.10
   6   1   2  124.89    4.60
   6   1   2  122.19    7.30
   7  -1   2   76.99    6.70
   7   1  -2   83.09    6.20
   7  -1   2   82.79    4.30
   7   1   2   82.79    4.10
   7   1   2   69.79    6.90
   7  -1  -2   70.19    4.20
   7  -1  -2   76.59    5.70
   8  -1   2  133.29    9.20
   8  -1   2  132.29    5.80
   8   1  -2  137.49    8.60
   8  -1  -2  136.39    8.20
   8   1   2  136.59    5.80
   8  -1  -2  131.59    5.60
   8   1   2  132.19    9.50
   9  -1   2    5.90    2.90
   9  -1   2    3.40    5.70
   9   1  -2   -1.90    4.80
   9   1  -2    6.10    1.10
   9   1   2    4.60    2.70
   9  -1  -2    3.10    5.00
   9   1   2    7.90    6.00
   9  -1  -2    3.60    2.50
  10  -1   2   51.99   10.20
  10   1  -2   64.29    8.70
  10   1  -2   61.59    2.70
  10  -1   2   73.09    6.10
  10   1   2   61.29    6.10
  10   1   2   52.89    9.50
  10  -1  -2   60.69    4.70
  10  -1  -2   62.39    9.20
   0   2  -2  167.78    5.00
   0  -2   2  173.98    4.90
   0  -2  -2  177.78    5.30
   0   2   2  178.18    5.20
  -1  -2  -2   41.30    2.60
   1   2  -2   39.00    1.90
  -1  -2  -2   43.10    2.50
   1  -2   2   35.00    2.10
   1   2   2   36.20    2.40
  -1  -2   2   37.60    1.80
   1   2   2   35.90    2.40
  -1   2  -2   36.60    2.20
   2   2  -2   79.99    2.80
   2  -2   2   84.59    3.50
   2   2  -2   85.19    2.80
  -2  -2  -2   87.89    4.00
  -2  -2  -2   89.79    3.30
   2   2   2   90.69    4.20
  -2   2  -2   86.79    3.80
  -2  -2   2   83.69    2.30
  -2  -2   2   83.59    2.80
   2   2   2   89.99    3.70
   3   2  -2  195.08    4.70
  -3  -2  -2  191.48    4.90
   3  -2   2  201.98    6.10
   3   2  -2  197.48    5.70
  -3  -2  -2  190.98    5.50
  -3  -2  -2  184.78    6.80
   3   2   2  194.88    6.00
  -3  -2   2  198.58    5.50
   3   2   2  186.88    7.00
  -3   2  -2  192.28    6.30
   4  -2   2  703.23   16.30
   4   2  -2  700.13   16.50
   4   2  -2  633.74   14.00
  -4  -2  -2  704.53   17.70
   4   2   2  704.33   16.00
  -4   2  -2  686.33   16.10
   4   2   2  690.93   18.20
   5   2  -2  217.18    7.70
   5  -2   2  230.28    7.20
  -5  -2  -2  223.58    8.50
   5   2   2  225.98    6.80
   5   2   2  218.78    9.00
   6  -2   2  156.88    6.10
   6  -2   2  159.08    7.90
   6   2  -2  172.18    7.20
   6   2   2  167.18    8.10
   6   2   2  161.18    5.80
   7  -2   2  382.26   11.00
   7  -2   2  381.36   13.90
   7   2  -2  396.26   13.10
   7   2   2  387.16   10.70
   7  -2  -2  370.86   11.40
   7   2   2  379.46   14.40
   8  -2   2   35.60    4.10
   8   2  -2   41.10    5.70
   8  -2   2   46.50    6.40
   8  -2  -2   38.10    4.50
   8  -2  -2   33.40    5.00
   8   2   2   38.80    4.00
   8   2   2   39.30    6.40
   9   2  -2   24.10    1.80
   9   2  -2   38.30    6.20
   9  -2   2   29.20    7.00
   9  -2   2   25.50    3.80
   9  -2  -2   23.70    4.00
   9   2   2   36.90    7.20
   9   2   2   36.50    4.40
   9  -2  -2   25.00    5.50
  10  -2   2   20.00    4.40
  10  -2   2   30.90    8.10
  10   2  -2   12.50    7.30
  10   2   2   28.40    8.80
  10  -2  -2   23.30    4.00
  10  -2  -2   12.60    7.30
  10   2   2   17.40    4.60
   0   3   2 2238.08   47.00
   0  -3   2 2277.67   46.90
   0  -3  -2 2257.77   47.30
   0   3  -2 2289.67   47.20
   1   3  -2  216.68    6.20
  -1  -3  -2  226.18    7.10
  -1  -3  -2  215.28    7.50
   1  -3   2  206.68    6.50
  -1  -3  -2  224.38    7.00
  -1   3  -2  206.88    6.70
   1   3   2  221.78    6.90
  -1  -3   2  207.98    5.90
   1  -3  -2  228.38    6.40
  -1  -3   2  210.88    5.70
  -2  -3  -2   62.19    3.70
  -2  -3  -2   64.19    3.80
   2  -3   2   60.29    3.30
   2   3  -2   64.29    2.80
  -2  -3  -2   68.89    3.40
   2   3  -2   70.49    2.70
  -2  -3   2   65.59    2.90
  -2  -3   2   66.59    2.50
  -2   3  -2   63.79    3.80
   2   3   2   66.89    3.90
  -3  -3  -2  178.88    6.80
  -3  -3  -2  164.28    5.00
   3  -3   2  173.78    6.10
   3   3  -2  178.88    5.60
   3   3  -2  174.68    4.90
  -3  -3  -2  169.58    5.60
  -3  -3   2  175.38    5.50
   3   3   2  168.58    6.10
  -3   3  -2  169.38    6.50
   3   3   2  178.48    7.00
   4   3  -2  236.08    7.50
  -4  -3  -2  237.68    8.70
   4  -3   2  244.18    7.90
   4   3  -2  244.28    6.10
   4   3   2  242.98    7.80
  -4   3  -2  242.38    8.10
  -4  -3   2  241.18    7.20
   4   3   2  235.58    9.00
   5   3  -2  110.49    3.30
   5   3  -2  111.59    5.30
   5  -3   2  110.59    5.20
  -5  -3  -2  109.69    6.10
   5   3   2  111.59    5.00
   5  -3  -2   95.59    5.70
   5   3   2  102.79    6.40
   6   3  -2   82.49    2.90
  -6  -3  -2   79.29    5.70
   6  -3   2   85.89    4.90
   6   3  -2   83.39    5.40
   6  -3  -2   92.89    5.70
   6   3   2   84.49    4.70
   6   3   2   71.09    6.40
   7  -3   2   65.59    4.80
   7  -3   2   63.09    6.30
   7   3  -2   70.09    6.00
   7   3  -2   61.49    2.70
   7   3   2   64.79    4.60
   7  -3  -2   61.99    5.50
   7   3   2   72.59    7.10
   8  -3   2   32.90    4.20
   8   3  -2   34.10    2.90
   8  -3   2   29.70    5.80
   8   3  -2   38.00    5.70
   8  -3  -2   26.10    4.30
   8   3   2   30.90    4.00
   8   3   2   34.40    6.70
   9  -3   2    8.80    6.10
   9   3  -2    5.30    5.20
   9  -3   2    3.60    3.30
   9  -3  -2   10.90    5.20
   9  -3  -2   -3.60    3.60
   9   3   2    1.80    3.70
   9   3   2    5.70    6.30
  10  -3   2   11.90    5.70
  10   3  -2    0.20    7.00
  10  -3   2    0.30    6.90
  10  -3  -2   17.10    4.60
  10   3   2    3.80    8.50
  10   3   2   17.80    5.10
  10  -3  -2   12.50    7.10
   0  -4  -2    4.70    1.60
   0   4   2    2.50    1.20
   0   4  -2    4.20    1.50
   0  -4  -2    4.70    2.30
   0  -4   2    4.10    1.40
  -1  -4  -2   38.20    3.70
  -1  -4  -2   40.20    3.00
   1  -4   2   40.60    2.80
   1  -4  -2   39.80    2.90
  -1  -4   2   38.80    2.60
   1  -4  -2   33.60    3.90
   1   4   2   36.80    2.90
  -1  -4   2   37.90    2.30
  -1   4  -2   36.20    3.40
  -2  -4  -2   13.60    2.30
   2   4  -2   15.30    2.10
  -2  -4  -2   10.60    2.50
   2  -4   2   13.80    2.30
   2   4  -2   13.10    1.50
  -2  -4  -2   10.20    2.30
  -2  -4   2   12.10    1.90
   2  -4  -2   15.10    3.00
  -2  -4   2   13.70    1.60
  -2   4  -2   16.40    2.80
   2   4   2   12.90    2.50
   3   4  -2  314.17    8.70
  -3  -4  -2  332.47    8.90
  -3  -4  -2  321.47   10.30
  -3  -4  -2  323.17    9.10
   3   4  -2  312.57    8.70
   3  -4   2  324.57    9.80
  -3  -4   2  314.97    8.90
  -3  -4   2  308.17    7.20
  -3   4  -2  326.07   10.50
   3   4   2  308.27   10.40
   3  -4  -2  307.17   10.90
   4   4  -2  848.52   19.60
   4   4  -2  873.71   20.70
  -4  -4  -2  885.61   22.40
  -4  -4  -2  875.41   18.80
   4  -4   2  886.01   21.40
  -4  -4  -2  881.61   18.60
   4  -4  -2  895.61   22.70
  -4   4  -2  875.41   21.90
  -4  -4   2  862.21   20.50
   4   4   2  904.91   22.80
   5  -4   2   38.60    3.80
   5   4  -2   41.40    2.90
  -5  -4  -2   40.20    4.50
   5   4  -2   41.50    3.80
   5   4   2   37.20    3.80
   5  -4  -2   48.60    5.00
  -5  -4   2   38.30    3.30
   5   4   2   34.00    4.70
   6  -4   2  616.34   16.50
   6   4  -2  595.44   14.30
  -6  -4  -2  607.54   17.70
   6   4  -2  607.14   16.80
   6   4   2  576.94   18.30
   6  -4  -2  606.24   17.50
   6   4   2  603.34   16.20
   7   4  -2  136.49    7.50
   7   4  -2  116.49    5.20
  -7  -4  -2  134.39    7.80
   7  -4   2  128.99    6.60
   7  -4  -2  137.09    7.80
   7   4   2  140.79    9.00
   7   4   2  126.59    6.80
   8  -4   2   24.70    5.70
   8   4  -2   26.90    3.30
   8   4  -2   26.60    5.40
   8  -4   2   27.10    4.10
   8   4   2   21.60    5.80
   8   4   2   29.70    4.30
   8  -4  -2   33.50    5.20
   9  -4   2   12.00    6.70
   9   4  -2    8.30    5.50
   9   4   2   10.30    4.30
   9   4   2   11.30    6.50
   9  -4  -2   12.50    5.00
  10  -4   2   29.80    5.70
  10   4  -2   12.50    7.20
  10   4   2    8.90    8.60
  10  -4  -2   31.60    7.70
  10  -4  -2   19.30    5.90
   0   5  -2  234.18    8.70
   0  -5   2  239.68    7.90
   0  -5  -2  247.78    9.30
   0  -5  -2  251.87    8.30
  -1  -5  -2  345.57   11.50
  -1  -5  -2  370.36   11.00
   1  -5   2  358.06   10.60
   1   5  -2  342.57   10.80
   1  -5  -2  354.76   10.40
   1  -5  -2  353.06   12.10
  -1  -5   2  361.06    9.90
   1   5   2  360.36   10.60
  -1   5  -2  344.87   11.40
  -1  -5   2  365.56    9.80
  -2  -5  -2  147.49    6.30
  -2  -5  -2  143.19    6.70
  -2  -5  -2  148.29    6.60
   2  -5   2  151.48    6.20
   2   5  -2  157.38    6.40
   2  -5  -2  140.59    7.40
  -2  -5   2  139.49    5.50
  -2   5  -2  143.39    7.10
   2   5   2  147.39    6.40
  -2  -5   2  152.08    5.20
   3   5  -2  145.89    5.90
  -3  -5  -2  140.19    5.80
   3  -5   2  147.59    6.50
   3   5  -2  143.29    5.40
  -3  -5  -2  136.69    6.90
  -3  -5  -2  140.49    5.90
  -3  -5   2  144.79    5.90
   3  -5  -2  148.39    7.70
  -3  -5   2  149.69    4.60
  -3   5  -2  158.98    7.50
   3   5   2  141.29    6.80
  -4  -5  -2  198.98    8.70
   4  -5   2  196.08    8.00
   4   5  -2  209.08    7.30
  -4  -5  -2  194.48    6.10
  -4  -5  -2  203.08    6.10
   4   5  -2  198.18    7.10
   4   5   2  198.98    8.70
  -4  -5   2  204.58    7.40
  -4   5  -2  197.98    9.40
   4  -5  -2  194.08    9.00
   5   5  -2   49.40    3.90
   5  -5   2   50.29    4.60
   5   5  -2   50.19    4.20
  -5  -5  -2   44.70    5.00
   5   5   2   50.39    5.30
  -5  -5   2   49.80    4.00
   5  -5  -2   52.99    5.50
   6  -5   2  242.28    9.70
   6   5  -2  254.87    8.60
  -6  -5  -2  255.47   10.70
   6   5  -2  239.08    9.50
  -6  -5   2  253.47    9.20
   6  -5  -2  252.57   11.10
   6   5   2  245.78   12.90
   7  -5   2   74.89    6.20
  -7  -5  -2   69.79    6.80
   7   5  -2   66.39    5.10
   7   5  -2   69.69    6.30
   7   5   2   65.79    8.20
   7  -5  -2   58.09    6.90
   8  -5   2   47.60    6.80
   8   5  -2   56.99    7.20
   8   5  -2   49.40    5.70
   8   5   2   68.69    8.80
   8  -5  -2   59.69    7.50
   9   5  -2   13.60    5.70
   9  -5   2    9.70    4.90
   9  -5   2    8.70    6.40
   9   5   2    1.00    7.00
  10  -5   2    1.90    5.50
  10   5  -2   10.10    8.50
  10   5   2   -9.90    9.50
  10  -5  -2   -3.10    7.30
  10  -5  -2   -3.60    6.10
   0  -6  -2   83.59    4.80
   0   6  -2   92.69    6.00
   0  -6   2   92.79    5.10
   0  -6  -2   86.89    6.10
   1   6  -2  310.57   11.00
  -1  -6  -2  324.97   11.30
   1  -6   2  326.97   10.50
  -1  -6  -2  310.37   10.70
  -1   6  -2  333.57   11.70
   1  -6  -2  327.87   11.90
   1   6   2  332.07   10.20
  -1  -6   2  321.17    9.60
  -1  -6   2  317.07    9.70
   1  -6  -2  315.07   10.10
  -2  -6  -2  167.78    7.60
   2   6  -2  177.28    7.70
   2  -6   2  177.88    7.60
  -2  -6  -2  185.68    8.00
   2  -6  -2  186.58    8.90
   2   6   2  188.78    7.70
  -2  -6   2  172.38    6.20
  -2   6  -2  171.98    8.50
  -2  -6   2  186.58    7.00
   3  -6   2   37.20    4.10
  -3  -6  -2   29.00    3.60
   3   6  -2   29.90    2.90
   3   6  -2   36.90    4.00
  -3  -6  -2   36.30    3.90
  -3  -6  -2   39.70    4.50
   3   6   2   30.20    4.10
   3  -6  -2   34.50    5.00
  -3  -6   2   34.40    3.50
  -3  -6   2   32.50    2.60
  -3   6  -2   32.20    4.90
   4   6  -2   15.60    2.60
   4  -6   2   14.00    3.40
  -4  -6  -2   15.40    2.50
  -4  -6  -2    9.60    3.30
  -4  -6  -2   12.90    2.30
   4   6  -2   16.50    3.50
  -4  -6   2   12.30    3.00
  -4  -6   2   14.40    1.70
  -4  -6   2   14.00    1.40
   4   6   2   15.90    3.60
  -4   6  -2   15.40    4.20
   4  -6  -2   11.00    3.80
   5  -6   2    5.90    3.00
   5   6  -2    6.10    3.00
  -5  -6  -2    4.20    1.00
  -5  -6  -2    6.20    3.40
  -5  -6  -2    4.70    0.80
   5   6  -2    6.90    2.40
   5  -6  -2    6.90    3.90
  -5  -6   2    7.80    2.80
   5   6   2    1.00    3.30
  -6  -6  -2   36.20    5.20
   6   6  -2   27.40    4.10
   6   6  -2   27.90    4.40
   6  -6   2   30.40    4.80
  -6  -6   2   30.70    4.20
   6  -6  -2   25.80    5.30
   6   6   2   38.90    5.80
  -7  -6  -2   45.50    6.20
   7   6  -2   41.70    5.40
   7  -6   2   47.90    5.80
   7   6  -2   43.40    5.60
  -7  -6   2   45.60    5.40
   7  -6  -2   52.29    6.80
   7   6   2   51.09    7.00
   8   6  -2   30.60    5.20
   8  -6   2   33.20    5.80
  -8  -6  -2   22.30    5.60
   8   6   2    8.10    6.40
   8  -6  -2   17.50    6.10
   9   6  -2    7.60    5.90
   9  -6   2    8.20    5.50
   9  -6  -2    5.90    6.20
   9   6   2    9.90    7.30
   0  -7  -2   10.50    2.90
   0  -7  -2   20.10    4.10
   0  -7   2   21.90    3.40
   0   7  -2   14.00    4.00
   0  -7   2   11.80    2.50
  -1  -7  -2   26.50    4.30
   1   7  -2   27.30    4.50
   1  -7   2   28.10    3.90
  -1  -7  -2   29.30    4.10
  -1  -7   2   28.30    3.40
  -1  -7   2   26.50    3.40
   1  -7  -2   19.20    3.50
  -1   7  -2   19.80    4.50
   1  -7  -2   21.90    4.40
  -2  -7  -2   47.70    5.00
  -2  -7  -2   46.20    5.20
   2  -7   2   46.20    4.20
   2   7  -2   47.40    5.20
  -2   7  -2   40.20    5.00
  -2  -7   2   49.20    4.30
   2  -7  -2   39.00    5.60
   2  -7  -2   43.60    3.80
  -2  -7   2   51.79    4.00
   2   7   2   43.00    4.20
  -3  -7  -2   79.59    5.70
   3   7  -2   83.79    6.50
  -3  -7  -2   77.19    6.30
  -3  -7  -2   87.19    5.40
   3  -7   2   88.79    6.10
  -3   7  -2   80.29    7.30
  -3  -7   2   86.19    5.60
  -3  -7   2   83.59    4.30
   3   7   2   75.29    5.70
   3  -7  -2   82.29    6.90
   4   7  -2   60.29    4.40
  -4  -7  -2   65.29    4.30
  -4  -7  -2   56.09    4.70
   4  -7   2   68.29    6.00
  -4  -7  -2   67.49    6.10
   4   7  -2   57.69    6.10
  -4  -7   2   55.29    5.10
   4   7   2   57.79    5.60
  -4   7  -2   70.09    7.00
  -4  -7   2   57.09    3.80
  -4  -7   2   54.79    3.10
   4  -7  -2   52.99    6.70
  -5  -7  -2    1.80    1.40
  -5  -7  -2    3.30    1.70
   5   7  -2    1.20    2.50
   5  -7   2    2.00    4.10
  -5  -7  -2   -0.40    3.30
   5   7  -2    0.30    3.10
   5   7   2    0.20    3.40
   5  -7  -2    7.80    4.50
  -5  -7   2    4.20    3.00
   6   7  -2   62.79    6.70
   6  -7   2   60.89    6.60
   6   7  -2   65.69    5.80
  -6  -7  -2   62.99    6.90
   6   7   2   63.19    7.30
   6  -7  -2   68.29    8.10
  -6  -7   2   61.79    6.10
  -7  -7  -2   21.50    5.70
   7  -7   2   31.20    5.40
   7   7  -2   18.00    4.60
   7   7  -2   23.60    5.20
  -7  -7   2   21.20    4.60
   7  -7  -2   18.70    5.90
   7   7   2   20.70    5.90
   8   7  -2   16.00    5.70
  -8  -7  -2   -4.10    5.00
   8   7  -2    4.20    4.80
   8  -7   2    8.00    4.80
   8  -7  -2    4.30    6.00
   8   7   2    3.10    6.10
   9   7  -2   23.70    6.40
   9  -7   2   14.40    6.60
   9  -7  -2   17.50    7.50
   9   7   2   13.60    8.60
   0  -8  -2  234.58   11.00
   0  -8   2  242.38    9.00
   0  -8   2  240.68    9.60
   0   8  -2  245.48   11.10
   0  -8  -2  246.18   10.10
  -1  -8  -2  140.79    7.90
  -1  -8  -2  153.28    8.60
   1  -8   2  141.59    7.60
   1   8  -2  149.29    9.00
  -1   8  -2  149.88    9.50
   1  -8  -2  136.99    7.60
  -1  -8   2  143.59    7.00
  -1  -8   2  154.08    7.30
   1  -8  -2  154.58    9.00
   2  -8   2   29.50    4.60
  -2  -8  -2   29.10    4.80
  -2  -8  -2   30.00    4.70
   2   8  -2   38.90    5.60
   2   8   2   34.50    3.70
  -2   8  -2   36.90    6.10
   2  -8  -2   38.00    5.80
  -2  -8   2   40.90    4.20
   2  -8  -2   23.80    4.00
  -2  -8   2   35.00    4.40
  -3  -8  -2   43.90    4.80
  -3  -8  -2   53.39    5.90
  -3  -8  -2   49.10    5.80
   3   8  -2   55.39    6.30
   3  -8   2   53.89    6.00
  -3  -8   2   45.80    3.90
   3   8   2   53.59    5.50
  -3  -8   2   48.80    5.40
  -3   8  -2   52.19    7.20
  -4  -8  -2  141.19    9.00
   4   8  -2  173.58    9.80
   4  -8   2  166.68    8.90
  -4  -8  -2  156.28    7.60
  -4  -8  -2  149.99    6.90
  -4  -8   2  155.88    8.00
  -4  -8   2  159.48    5.80
  -4   8  -2  164.18   10.60
   4   8   2  161.28    8.60
   4  -8  -2  149.39    9.90
  -5  -8  -2   59.29    7.20
   5   8  -2   48.80    6.60
  -5  -8  -2   69.69    3.90
   5  -8   2   55.69    6.70
   5   8  -2   59.29    5.30
  -5  -8  -2   61.59    4.30
  -5  -8   2   63.69    6.30
   5  -8  -2   50.79    7.40
   5   8   2   59.49    6.60
  -6  -8  -2   29.70    5.90
   6   8  -2   27.20    6.00
   6  -8   2   22.10    5.50
   6   8  -2   29.90    4.70
   6   8   2   22.10    5.60
  -6  -8   2   28.10    5.10
   6  -8  -2   29.30    6.80
   7   8  -2  115.69   10.30
   7   8  -2  114.69    8.50
  -7  -8  -2  133.79   10.40
   7  -8   2  115.69    9.40
   7   8   2  111.59   10.20
   7  -8  -2  130.09   10.80
  -7  -8   2  142.59    9.00
   8   8  -2   75.79    9.30
   8  -8   2   69.59    8.40
  -8  -8  -2   66.29    9.10
   8   8  -2   78.09    8.90
   8   8   2   72.49    9.80
  -8  -8   2   62.59    8.10
   8  -8  -2   86.89   10.30
   9  -8   2    7.20    7.70
   9   8  -2   11.60    6.80
  -9  -8  -2   10.00    7.20
   9   8   2   14.80    9.10
   9  -8  -2   19.20    8.90
   0   9  -2   -8.10    4.10
   0  -9   2    0.70    2.90
   0  -9   2    2.10    2.50
   0  -9  -2    4.60    2.70
   1   9  -2  171.28   10.50
   1  -9   2  165.68    8.50
  -1  -9  -2  159.18    9.20
  -1  -9  -2  141.39    8.70
  -1  -9   2  152.28    7.70
  -1  -9   2  147.59    7.70
   1  -9  -2  139.39    9.50
  -1   9  -2  164.28    9.90
   1  -9  -2  154.78    8.10
   2   9  -2   73.79    7.80
  -2  -9  -2   90.39    7.00
  -2  -9  -2   86.59    7.50
   2  -9   2   76.99    6.50
  -2  -9   2   81.39    6.30
   2  -9  -2   89.89    6.90
  -2   9  -2   76.39    7.70
  -2  -9   2   91.19    6.10
   2  -9  -2   63.29    7.40
   3  -9   2    0.20    3.90
  -3  -9  -2    6.10    3.40
  -3  -9  -2    2.40    3.70
   3   9  -2    0.40    3.80
  -3  -9  -2    3.50    3.80
   3  -9  -2    0.20    2.30
  -3  -9   2    4.00    2.70
  -3   9  -2    4.40    5.60
  -3  -9   2    0.80    3.10
   3  -9  -2    2.70    4.30
   3   9   2   -0.90    2.90
   4   9  -2    2.90    4.80
  -4  -9  -2   -4.90    3.80
  -4  -9  -2    9.60    4.00
  -4  -9  -2    0.40    3.00
   4  -9   2    7.40    4.40
  -4   9  -2    2.30    5.70
   4  -9  -2    7.00    5.20
   4   9   2    1.10    3.60
  -4  -9   2   -4.00    3.50
  -4  -9   2    3.40    2.30
   5  -9   2   -2.30    4.50
  -5  -9  -2    3.00    2.30
  -5  -9  -2   -0.70    2.80
  -5  -9  -2   -0.20    4.20
   5   9  -2   10.80    5.30
  -5  -9   2    5.50    4.40
  -5  -9   2   -1.00    1.20
   5   9   2   -0.30    3.70
  -5  -9   2   -0.50    1.70
   5  -9  -2    5.40    5.40
  -6  -9  -2   17.60    6.00
   6   9  -2   22.40    4.60
   6   9  -2   26.60    6.80
   6  -9   2   10.60    5.70
  -6  -9   2   25.60    5.60
   6  -9  -2   22.80    7.10
   6   9   2   16.40    5.40
   7   9  -2   -2.50    4.40
  -7  -9  -2    4.00    5.80
   7  -9   2  -13.40    5.80
   7   9  -2    1.80    6.90
  -7  -9   2    6.60    5.10
   7  -9  -2    2.20    7.10
   7   9   2    7.70    6.10
   8   9  -2   24.20    8.50
   8   9  -2   12.10    5.70
  -8  -9  -2    5.60    7.20
   8  -9   2   13.20    7.10
   8  -9  -2   27.40    8.60
  -8  -9   2   20.40    6.60
   8   9   2    7.20    8.40
   0  10  -2   11.00    5.70
   0 -10  -2    2.70    3.20
   0 -10  -2    6.20    4.70
   0 -10   2    5.80    3.60
   0 -10   2    3.20    3.90
  -1 -10  -2   47.70    6.70
   1 -10   2   44.60    5.40
   1 -10   2   46.20    5.80
   1  10  -2   50.19    8.20
  -1 -10  -2   42.40    5.60
  -1  10  -2   46.80    8.70
   1 -10  -2   49.20    6.30
  -1 -10   2   46.30    5.90
  -1 -10   2   43.00    5.70
   1 -10  -2   43.00    9.80
   2  10  -2    7.00    5.80
  -2 -10  -2    5.20    4.60
  -2 -10  -2    9.20    4.30
  -2 -10   2   16.20    4.50
   2 -10  -2    8.70    5.00
  -2 -10   2   13.10    3.90
  -3 -10  -2   46.50    6.80
  -3 -10  -2   43.40    5.60
  -3 -10  -2   49.20    6.60
   3  10  -2   22.60    6.70
   3 -10  -2   33.30    5.20
   3 -10  -2   37.10    7.00
  -3 -10   2   31.70    5.70
  -3 -10   2   44.90    4.90
   4 -10   2   70.49    8.00
  -4 -10  -2   70.99    7.30
  -4 -10  -2   59.49    6.20
   4  10  -2   62.19    9.00
  -4  10  -2   64.99   11.50
   4  10   2   60.89    7.00
  -4 -10   2   65.29    5.30
   4 -10  -2   68.69    9.10
  -4 -10   2   68.79    7.90
  -5 -10  -2   64.09    8.30
   5 -10   2   63.09    8.20
  -5 -10  -2   64.09    6.30
  -5 -10   2   76.39    5.10
   5  10   2   54.39    7.30
   5 -10  -2   61.99    9.20
  -5 -10   2   64.59    4.10
  -5 -10   2   65.69    7.70
  -6 -10  -2   45.50    8.00
   6 -10   2   36.60    7.40
   6  10  -2   54.59    8.70
  -6 -10   2   38.70    7.10
   6  10   2   34.90    7.30
   6 -10  -2   42.90    8.60
   7 -10   2    5.90    7.20
   7  10  -2   14.20    8.50
  -7 -10  -2   13.50    7.60
  -7 -10   2    2.80    6.30
   7  10   2   14.70    7.30
   7 -10  -2    8.00    8.40
   8 -10  -2   37.60   10.60
   0 -11  -2    3.10    3.60
   0 -11   2   -5.40    4.50
   0 -11   2   -2.70    3.80
   0  11  -2    1.50    6.20
  -1 -11  -2  121.99    9.80
   1  11  -2   97.39   11.00
   1 -11  -2  109.19    9.10
  -1 -11   2  109.29    8.50
  -1 -11   2  126.39    8.30
  -1  11  -2  113.09   10.40
   2  11  -2    3.10    6.60
  -2 -11  -2    4.40    5.40
  -2 -11  -2    4.80    4.90
  -2 -11   2    9.90    4.70
   2 -11  -2    5.10    3.70
  -2 -11   2   -3.50    3.70
  -2  11  -2    3.10    7.30
  -3 -11  -2    6.00    5.70
  -3 -11  -2    5.50    4.90
  -3 -11  -2   17.30    5.90
   3  11  -2    6.30    6.10
  -3 -11   2   -4.60    4.90
  -3  11  -2   -3.10    7.50
   3 -11  -2   10.40    6.60
   3 -11  -2   10.00    4.10
  -4 -11  -2   16.20    6.00
   4  11  -2   12.40    7.40
  -4 -11  -2   20.30    5.60
   4 -11   2   13.60    6.50
  -4 -11  -2   17.10    6.10
   4 -11  -2   15.70    5.70
  -4 -11   2   17.40    4.10
  -4 -11   2   15.60    6.30
   4 -11  -2   -1.60    6.50
   5 -11   2   22.10    6.90
   5  11  -2   18.30    8.60
  -5 -11  -2   23.90    7.00
  -5 -11  -2   24.90    5.40
  -5 -11  -2   24.70    4.40
  -5 -11   2   13.60    6.10
   5  11   2   10.70    5.70
   5 -11  -2   30.20    8.70
  -5 -11   2   20.50    4.40
  -5 -11   2   21.20    3.40
  -6 -11  -2   21.20    7.70
   6 -11   2   13.70    7.30
   6  11  -2   22.60    9.40
  -6 -11  -2   10.70    2.20
  -6 -11  -2   15.20    2.80
   6  11   2    0.20    6.50
   6 -11  -2    8.40    8.00
  -7 -11  -2   32.20    9.40
   7  11  -2   16.00   11.10
   7  11   2   17.60    8.10
  -7 -11   2   30.70    8.00
   0  12  -2   97.19   12.60
   0 -12   2   96.39    9.10
   0 -12  -2   94.59    9.80
   0 -12   2   95.59    9.30
   0 -12  -2   83.29   10.10
   1  12  -2   18.80    8.20
   1 -12   2    9.00    5.90
   1 -12   2   25.60    5.60
  -1 -12  -2   25.20    6.70
  -1 -12  -2   15.70    6.10
  -1  12  -2   17.90    8.30
   1 -12  -2   18.90    7.20
  -1 -12   2   13.90    5.70
   1 -12  -2   13.90    6.10
   2  12  -2   45.20    9.50
   2 -12   2   43.20    6.90
  -2 -12  -2   50.19    7.90
   2 -12   2   36.90    6.80
  -2  12  -2   23.80   10.30
  -2 -12   2   36.70    7.40
   2 -12  -2   31.60    7.30
   2 -12  -2   29.80    7.80
  -3 -12  -2  156.88   12.40
   3 -12   2  152.68   11.70
   3  12  -2  145.29   14.40
  -3 -12  -2  164.58   12.50
  -3 -12   2  165.88   11.90
   3 -12  -2  163.58   13.40
  -3  12  -2  156.88   16.00
  -3 -12   2  161.18    9.80
   3 -12  -2  160.68   11.60
   4 -12   2   36.10    8.30
  -4 -12  -2   48.60    6.80
  -4 -12  -2   49.30    8.20
   4  12  -2   57.09   11.20
  -4 -12  -2   35.70    8.20
  -4 -12   2   42.90    8.00
   4 -12  -2   46.10    7.80
   4 -12  -2   42.40    8.80
  -4 -12   2   54.69    7.00
  -5 -12  -2    2.70    7.70
  -5 -12  -2    7.60    4.90
  -5 -12  -2   11.30    6.20
   5 -12   2   19.10   10.90
   5  12  -2  -10.90    9.40
  -5 -12   2    3.30    7.40
  -5 -12   2    2.90    5.00
   5 -12  -2   -2.70    6.10
  -5 -12   2    3.10    3.50
   5 -12  -2   -0.10    8.70
   6  12  -2   85.49   13.30
  -6 -12  -2  111.49   14.10
  -6 -12   2   82.39   10.50
   0  13  -2   33.50   10.50
   0 -13  -2   10.40    7.90
   0 -13   2    8.40    6.10
   0 -13  -2    3.10    7.10
   0 -13   2    9.10    6.50
  -1 -13  -2   20.90    7.40
   1 -13   2   21.20    6.70
   1  13  -2   11.70   10.00
   1 -13   2   16.50    6.80
  -1 -13  -2   -4.60    7.00
   1 -13  -2   19.30    8.40
  -1  13  -2   17.90   10.20
  -1 -13   2   18.60    6.40
   1 -13  -2   15.40    7.80
  -2 -13  -2   12.90    8.00
   2  13  -2    2.90    8.60
  -2 -13  -2   20.20    7.20
   2 -13   2   12.30    7.50
   2 -13   2   18.00    7.10
  -2 -13   2   22.80    7.50
   2 -13  -2   24.40    8.40
  -2  13  -2   36.40   11.90
  -2 -13   2   10.60    6.00
   2 -13  -2    8.60    7.00
  -3 -13  -2   42.20    7.80
   3 -13   2   45.40    8.90
   3  13  -2   26.10   11.40
  -3 -13  -2   49.80    9.70
  -3 -13  -2   43.00    9.10
   3 -13   2   36.80    7.90
  -3 -13   2   47.10    8.60
   3 -13  -2   34.60    9.80
   3 -13  -2   47.10    9.10
  -4 -13  -2   27.00    8.70
  -4 -13  -2   54.69   10.20
   4  13  -2    7.60   11.70
   4 -13  -2   34.60    8.90
  -4 -13   2   48.80    9.50
  -4 -13   2   41.00    8.60
  -5 -13  -2   35.50    7.70
  -5 -13  -2   50.69   11.20
   5  13  -2   56.49   14.00
   5 -13  -2   38.60    9.30
  -5 -13   2   42.50   10.10
  -5 -13   2   24.20    6.60
   0 -14  -2   33.90    9.50
   0 -14   2   35.70    8.60
   0 -14   2   23.70    8.20
   0  14  -2   55.49   13.70
   0 -14  -2   20.60    9.50
   1 -14   2   18.90    7.60
   1  14  -2    5.40   12.10
  -1 -14  -2   26.10    8.60
  -1 -14   2   15.90    8.30
   1 -14  -2   -3.30    7.60
  -1 -14   2    9.90    7.60
  -1  14  -2   21.80   12.50
   2  14  -2    4.30   12.60
  -2 -14  -2  -15.60    8.80
  -2 -14  -2    8.80    8.20
   2 -14   2   -6.60    7.70
   2 -14  -2   24.80    9.10
  -2 -14   2    6.60    8.60
  -2 -14   2   10.00    6.90
   3 -14   2    7.40    7.60
   3  14  -2   19.00   13.10
  -3 -14  -2   22.50   10.10
  -3 -14  -2   -7.60    7.80
  -3 -14  -2    3.00    9.30
  -3 -14   2   17.40    7.40
   3 -14  -2   22.20    9.50
  -3 -14   2    7.70    9.10
   0   0   3    0.20    0.50
   0   0  -3    0.10    0.60
   0   0  -3    1.00    0.70
   0   0   3    0.80    0.70
  -1   0  -3    9.00    1.30
   1   0  -3   10.10    1.40
  -1   0   3   10.00    1.40
  -1   0   3   10.00    0.70
   1   0   3    7.00    1.30
  -1   0  -3    8.90    1.30
   1   0   3    9.90    1.40
   2   0   3   62.69    2.90
   2   0   3   60.29    3.30
   2   0  -3   65.39    2.80
  -2   0  -3   66.29    2.80
  -2   0  -3   62.39    3.30
   3   0   3 1155.28   25.00
  -3   0  -3 1131.79   24.40
   3   0   3 1170.18   26.50
   4   0   3   67.19    3.30
   4   0   3   69.19    4.20
  -4   0  -3   66.69    2.80
   5   0   3   18.70    2.30
   5   0  -3   19.80    2.30
   5   0   3   19.90    3.30
   6   0  -3 1193.48   27.90
   6   0   3 1229.38   30.40
   6   0   3 1187.88   26.70
   7   0  -3   79.89    5.40
   7   0   3   74.09    6.80
   7   0   3   71.59    4.40
   8   0   3    7.20    2.50
   8   0   3   -1.10    4.60
   8   0  -3   12.70    3.60
   9   0   3   56.09    8.40
   9   0   3   54.49    5.50
   9   0  -3   57.69    3.90
   9   0  -3   81.09    8.30
  10   0   3   22.20    8.20
  10   0  -3   12.10    7.30
  10   0  -3   19.10    2.50
  10   0   3   23.60    4.50
   0  -1  -3   57.89    2.90
   0  -1  -3   61.89    2.70
   0  -1   3   48.80    2.40
   0   1   3   53.99    2.90
   0   1  -3   53.59    2.50
   0   1   3   56.39    2.50
   0  -1   3   51.39    2.00
   1  -1   3   19.50    1.60
  -1  -1  -3   19.00    1.80
  -1  -1  -3   19.30    1.90
   1  -1   3   17.50    1.60
   1   1  -3   19.20    1.60
   1   1   3   19.60    1.90
  -1   1  -3   21.20    1.70
   1  -1  -3   21.00    1.50
   1   1   3   18.50    1.90
  -1  -1   3   20.60    1.60
   1  -1  -3   22.00    1.90
   2   1  -3  119.79    3.00
  -2  -1  -3  127.69    5.00
   2  -1   3  131.99    4.80
  -2  -1  -3  123.19    4.20
   2   1  -3  121.79    3.90
   2  -1   3  133.29    4.50
   2   1   3  130.69    4.60
  -2   1  -3  125.69    4.30
   2   1   3  128.39    5.10
   3  -1   3   15.60    1.90
   3   1  -3   15.30    1.40
   3  -1   3   18.40    2.30
   3   1  -3   13.30    1.40
  -3  -1  -3   13.70    1.60
  -3  -1  -3   16.00    2.40
   3   1   3   14.30    2.30
  -3   1  -3   18.20    2.00
   3   1   3   15.90    2.00
   4  -1   3  170.08    7.00
   4   1  -3  168.38    5.40
  -4  -1  -3  179.48    7.00
  -4  -1  -3  185.98    4.70
   4  -1   3  168.78    5.70
   4   1   3  171.98    5.80
  -4   1  -3  174.38    5.60
   4   1   3  178.88    7.50
   5  -1   3    1.30    1.30
   5  -1   3   -1.30    1.50
   5   1  -3   -0.20    1.30
   5   1   3   -3.10    2.10
   5   1   3    1.30    1.40
   6  -1   3  308.17    9.10
   6   1  -3  303.77    9.80
   6  -1   3  294.07   11.40
   6   1   3  301.27    9.00
   6   1   3  295.87   11.80
   7  -1   3   97.09    5.10
   7  -1   3   97.49    7.60
   7   1  -3   92.19    6.10
   7  -1  -3  101.79    6.00
   7   1   3  102.59    8.00
   7   1   3  104.19    5.10
   8  -1   3   79.19    8.30
   8   1  -3   80.79    6.80
   8  -1   3   78.89    5.10
   8   1   3   82.19    8.50
   8   1   3   82.39    5.30
   8  -1  -3   83.99    7.00
   9  -1   3   69.09    5.70
   9   1  -3   67.59    7.80
   9  -1   3   59.89    8.60
   9   1  -3   60.39    2.70
   9  -1  -3   63.49    7.50
   9  -1  -3   63.49    5.10
   9   1   3   58.69    5.70
   9   1   3   56.69    8.60
  10  -1   3  106.49    7.60
  10   1  -3   96.49    2.80
  10   1  -3  116.29   11.40
  10  -1   3   75.89   11.30
  10   1   3  114.69    8.10
  10   1   3  102.29   12.00
  10  -1  -3   86.09    5.80
  10  -1  -3  100.79   11.30
   0  -2   3  270.17    7.30
   0   2   3  286.37    7.70
   0   2  -3  274.07    7.40
   0  -2  -3  268.57    8.10
   0  -2  -3  282.27    7.80
   1  -2   3   55.49    2.90
  -1  -2  -3   61.99    3.30
   1   2  -3   55.99    2.60
  -1  -2  -3   58.19    3.30
   1  -2  -3   59.39    2.80
   1   2   3   59.39    3.40
  -1  -2   3   53.09    2.60
  -1   2  -3   51.19    2.80
   1   2   3   59.59    3.10
   2   2  -3    8.30    0.60
  -2  -2  -3    8.00    1.60
   2   2  -3    7.40    1.20
  -2  -2  -3    8.30    1.70
   2  -2   3    8.00    1.50
   2   2   3   10.40    1.90
  -2   2  -3    8.80    1.70
   2   2   3    8.00    1.80
  -2  -2   3    6.40    1.00
  -2  -2   3    7.00    0.70
  -3  -2  -3  197.38    5.70
   3   2  -3  191.78    5.30
  -3  -2  -3  192.18    7.30
   3  -2   3  201.58    6.40
   3   2  -3  196.28    5.30
   3   2   3  197.28    6.60
   3   2   3  195.88    7.40
  -3   2  -3  210.48    6.60
   4   2  -3  220.98    6.50
   4  -2   3  221.78    7.00
  -4  -2  -3  216.28    8.20
   4   2  -3  206.18    5.40
  -4  -2  -3  209.78    6.10
  -4  -2  -3  215.38    5.50
   4   2   3  219.48    7.10
   4   2   3  220.58    8.70
  -4   2  -3  208.48    7.00
   5  -2   3  412.56   12.90
  -5  -2  -3  409.86   12.90
   5   2  -3  402.86   11.20
   5   2  -3  385.36    9.00
   5  -2   3  422.86   11.30
   5   2   3  406.86   11.20
  -5   2  -3  408.86   10.60
   5   2   3  427.36   13.70
   6   2  -3  565.84   15.40
   6  -2   3  577.14   14.90
   6  -2   3  559.14   19.00
   6   2   3  584.14   15.00
   6   2   3  589.64   18.10
   7  -2   3  132.59    8.20
   7   2  -3  119.39    6.70
   7  -2   3  122.49    5.80
   7   2  -3  117.29    2.90
   7   2   3  126.59    6.00
   7   2   3  122.99    7.90
   8  -2   3   15.10    5.00
   8   2  -3   21.90    4.40
   8  -2   3   16.40    3.40
   8  -2  -3   14.20    3.40
   8   2   3   15.50    5.50
   8   2   3   11.40    3.30
   8  -2  -3   16.30    4.00
   9  -2   3   16.70    3.90
   9   2  -3   10.50    6.10
   9  -2   3   15.80    6.40
   9   2   3   11.90    3.90
   9  -2  -3    0.90    3.50
   9  -2  -3   14.70    5.30
   9   2   3    8.10    6.50
  10   2  -3    7.70    6.70
  10  -2   3   28.10    8.50
  10  -2  -3   23.40    4.50
  10   2   3   28.80    8.80
  10  -2  -3    7.70    6.90
  10   2   3   14.30    5.20
   0  -3   3  878.41   19.50
   0   3   3  855.61   19.80
   0   3  -3  862.91   19.60
   0  -3  -3  860.61   20.10
   1   3  -3  164.08    5.40
  -1  -3  -3  169.98    6.20
  -1  -3  -3  176.08    6.30
   1  -3   3  159.88    5.60
  -1   3  -3  168.08    5.90
  -1  -3   3  167.98    5.20
   1  -3  -3  167.78    5.70
   1   3   3  176.58    6.30
  -2  -3  -3  125.59    5.00
   2  -3   3  121.29    4.80
  -2  -3  -3  114.69    5.50
   2   3  -3  112.19    4.10
  -2  -3   3  115.29    3.70
  -2   3  -3  121.09    5.10
   2   3   3  111.59    5.30
   2   3   3  121.09    5.30
  -2  -3   3  118.19    3.80
  -3  -3  -3  308.37    9.50
   3   3  -3  293.17    7.80
   3  -3   3  318.67    9.10
   3   3  -3  304.77    7.70
  -3  -3  -3  299.67   10.10
  -3  -3  -3  307.07    8.30
  -3  -3   3  304.17    7.70
  -3   3  -3  302.67    9.40
   3   3   3  306.17    9.50
   3   3   3  311.47   10.30
   4   3  -3  267.37    7.60
   4   3  -3  263.37    6.80
   4  -3   3  262.77    8.40
  -4  -3  -3  263.17    9.40
  -4  -3  -3  271.47    6.80
   4   3   3  258.07    9.80
   4   3   3  260.37    8.70
  -4   3  -3  264.37    8.80
   5   3  -3  110.39    5.10
   5   3  -3  119.59    3.70
   5  -3   3  115.69    5.50
  -5  -3  -3  113.59    6.60
   5   3   3  118.69    5.70
   5   3   3  115.79    6.90
  -5   3  -3  120.89    5.70
  -6  -3  -3   37.40    4.90
   6  -3   3   35.20    3.60
   6   3  -3   35.60    3.90
   6   3  -3   35.90    2.00
   6   3   3   44.00    5.70
   6   3   3   37.80    4.10
   7   3  -3  150.88    4.40
   7   3  -3  175.08    7.80
   7  -3   3  168.88    9.30
   7  -3   3  159.18    7.10
   7  -3  -3  161.78    8.20
   7   3   3  148.89    9.60
   7   3   3  153.28    7.30
   8   3  -3  107.19    7.30
   8  -3   3   97.59    6.20
   8   3  -3   84.99    3.30
   8  -3   3   82.99    7.20
   8   3   3   90.09    6.60
   8   3   3  102.09    9.40
   8  -3  -3   92.29    7.10
   9  -3   3    4.70    3.90
   9  -3   3   10.20    6.40
   9   3  -3    9.20    2.10
   9  -3  -3    2.80    4.30
   9   3   3    1.50    4.20
   9   3   3   16.40    7.00
   9  -3  -3    3.50    4.60
  10  -3   3    9.40    4.70
  10   3  -3    5.10    6.20
  10   3   3   -3.90    5.20
  10  -3  -3    3.50    6.40
  10   3   3   -5.80    8.70
  10  -3  -3    0.40    4.70
   0  -4  -3    7.10    2.00
   0   4  -3    9.30    2.10
   0   4   3    4.90    1.60
   0  -4   3    7.80    1.80
   1  -4   3  762.42   18.10
   1   4  -3  747.03   17.80
  -1  -4  -3  751.72   19.00
  -1  -4  -3  746.73   18.90
  -1  -4  -3  776.22   19.90
   1   4   3  747.63   18.60
  -1  -4   3  765.62   17.40
   1  -4  -3  736.03   18.10
  -1   4  -3  760.02   18.60
  -1  -4   3  736.33   16.60
   2  -4   3   29.90    3.00
   2   4  -3   27.30    2.60
  -2  -4  -3   29.30    3.10
  -2  -4  -3   22.30    2.80
  -2  -4  -3   24.30    3.70
  -2   4  -3   29.70    3.40
  -2  -4   3   29.40    2.20
  -2  -4   3   27.10    2.10
   2   4   3   22.50    2.80
  -3  -4  -3   26.60    3.20
  -3  -4  -3   35.00    3.50
   3   4  -3   32.20    2.50
  -3  -4  -3   31.60    2.90
   3   4  -3   28.60    2.00
   3  -4   3   27.80    3.10
  -3   4  -3   30.90    3.70
  -3  -4   3   28.60    1.70
   3   4   3   32.50    3.90
  -3  -4   3   25.90    2.30
   4   4  -3  284.97    8.00
  -4  -4  -3  286.37    7.80
   4   4  -3  285.47    8.30
  -4  -4  -3  296.87    8.60
   4  -4   3  301.77    9.70
  -4  -4  -3  303.07   10.80
   4   4   3  299.37    9.90
  -4  -4   3  279.07    8.20
   4   4   3  292.07   10.80
  -4   4  -3  297.47   10.20
   5  -4   3   87.39    5.10
   5   4  -3   86.89    4.70
  -5  -4  -3   88.59    6.20
   5   4  -3   92.79    3.80
  -5  -4   3   94.59    4.40
   5  -4  -3   87.09    6.30
   5   4   3   89.79    5.60
   5   4   3   85.59    6.50
  -5   4  -3   88.69    5.90
  -6  -4  -3  134.89    7.80
   6   4  -3  127.49    6.30
   6  -4   3  142.79    6.90
   6   4  -3  140.79    4.90
   6   4   3  130.29    6.90
   6  -4  -3  125.09    7.90
   7  -4   3  126.39    7.00
   7   4  -3  118.19    7.00
   7   4  -3  128.39    4.90
  -7  -4  -3  132.59    8.20
   7   4   3  126.69    7.20
   7  -4  -3  119.09    8.10
   7   4   3  141.79    9.30
   8  -4   3   33.60    6.10
   8   4  -3   31.00    5.20
   8   4  -3   39.10    3.70
   8  -4   3   41.50    5.00
   8  -4  -3   45.90    6.00
   8   4   3   39.60    5.20
   8   4   3   44.90    7.20
   9   4  -3    2.70    2.70
   9  -4   3    1.80    5.60
   9  -4   3    2.20    3.90
   9   4   3   -1.90    4.50
   9   4   3   -0.60    6.70
   9  -4  -3    3.90    5.00
  10  -4   3   21.20    5.80
  10   4  -3   40.70    7.80
  10  -4  -3   29.00    6.40
  10   4   3   43.10   10.00
  10   4   3   40.10    6.80
  10  -4  -3   25.60    7.70
   0  -5  -3  552.64   15.10
   0   5   3  538.55   14.20
   0  -5  -3  552.24   16.40
   0   5  -3  534.65   14.90
   0  -5   3  542.95   14.10
   1   5  -3  145.59    6.20
  -1  -5  -3  141.29    7.40
   1  -5   3  141.59    6.00
  -1  -5  -3  144.99    6.50
   1  -5  -3  152.98    6.30
  -1   5  -3  143.49    6.70
   1   5   3  138.99    6.00
  -1  -5   3  146.49    5.60
   1  -5  -3  134.99    7.70
  -1  -5   3  140.79    5.00
  -2  -5  -3   18.10    3.10
  -2  -5  -3   24.80    3.80
   2  -5   3   18.80    2.90
  -2  -5  -3   20.50    3.20
   2   5  -3   25.70    3.00
  -2  -5   3   23.90    2.40
  -2   5  -3   25.20    3.70
   2   5   3   23.00    3.30
  -2  -5   3   20.70    2.40
   2  -5  -3   25.30    4.40
   2  -5  -3   18.60    2.40
  -3  -5  -3  130.79    6.40
   3   5  -3  133.19    5.70
  -3  -5  -3  128.09    5.90
  -3  -5  -3  132.59    7.00
   3  -5   3  136.69    6.30
   3   5   3  135.99    6.90
  -3  -5   3  137.29    5.30
  -3   5  -3  137.59    7.00
  -3  -5   3  128.59    4.40
   3  -5  -3  131.89    7.60
   4   5  -3   24.70    2.70
   4  -5   3   31.00    3.80
  -4  -5  -3   37.60    4.20
  -4  -5  -3   36.20    3.40
  -4  -5  -3   29.30    2.90
   4   5  -3   27.30    3.10
  -4  -5   3   29.80    3.00
   4  -5  -3   28.50    4.80
   4   5   3   42.00    4.80
  -4   5  -3   34.60    4.80
   5   5  -3  172.58    6.70
   5  -5   3  178.08    8.00
  -5  -5  -3  176.18    8.40
  -5  -5  -3  179.78    4.80
   5   5  -3  170.68    6.50
  -5  -5  -3  176.68    4.70
  -5  -5   3  171.58    6.70
   5   5   3  162.28    8.90
   5  -5  -3  180.18    9.50
  -5   5  -3  175.18    8.60
   6   5  -3   19.60    2.80
   6  -5   3   21.30    3.70
   6   5  -3   19.30    3.40
  -6  -5  -3   26.20    4.80
   6  -5  -3   20.70    5.20
   6   5   3   30.80    5.50
  -6  -5   3   19.50    3.00
   7   5  -3   15.10    2.80
  -7  -5  -3   16.60    4.50
   7   5  -3   14.50    3.60
   7  -5   3   16.00    4.50
   7  -5  -3   12.60    4.90
   7   5   3   21.80    5.60
   8  -5   3   65.19    6.40
   8   5  -3   64.99    5.30
  -8  -5  -3   58.39    7.70
   8   5  -3   69.39    7.10
   8   5   3   86.89    9.70
   8  -5  -3   63.69    7.50
   9  -5   3   26.10    5.60
   9   5  -3   28.70    4.70
   9  -5   3   25.70    7.80
   9   5   3   24.60    8.20
  10  -5   3   39.60    6.80
  10   5  -3   46.50    8.10
  10  -5  -3   40.20    7.70
  10   5   3   32.60   10.00
   0  -6  -3  527.95   16.70
   0  -6   3  537.05   14.40
   0   6  -3  514.45   15.40
   0  -6  -3  529.25   15.30
   1  -6   3   59.39    4.00
  -1  -6  -3   58.69    5.00
  -1  -6  -3   53.59    5.40
   1   6  -3   54.09    4.70
  -1  -6   3   63.99    3.80
  -1  -6   3   61.79    3.90
   1  -6  -3   56.99    5.80
  -1   6  -3   59.99    5.40
   1  -6  -3   59.09    4.60
   1   6   3   64.39    4.10
   2   6  -3   34.90    4.10
  -2  -6  -3   37.10    4.50
  -2  -6  -3   33.10    4.50
   2  -6   3   36.20    3.90
  -2  -6  -3   35.20    4.20
   2  -6  -3   28.10    3.60
   2  -6  -3   43.80    5.70
  -2  -6   3   38.10    3.40
  -2  -6   3   38.90    3.20
  -2   6  -3   48.90    5.00
   2   6   3   33.40    3.50
   3  -6   3   24.10    3.60
  -3  -6  -3   26.40    4.20
   3   6  -3   28.20    3.60
  -3  -6  -3   42.50    4.50
  -3  -6  -3   24.70    4.40
   3  -6  -3   19.50    4.40
  -3  -6   3   35.00    3.50
  -3   6  -3   19.10    4.10
   3   6   3   29.30    3.70
  -3  -6   3   32.60    2.70
   4   6  -3  360.86   10.10
  -4  -6  -3  356.36   10.90
  -4  -6  -3  352.86   13.00
  -4  -6  -3  362.26   10.70
   4   6  -3  361.36   11.40
   4  -6   3  359.76   12.00
  -4  -6   3  360.26   10.90
  -4  -6   3  347.67    8.10
   4  -6  -3  368.86   13.90
  -4   6  -3  354.06   13.30
   4   6   3  355.26   12.90
  -4  -6   3  335.07    8.30
  -5  -6  -3  337.77    9.00
   5  -6   3  370.46   12.30
   5   6  -3  348.27   10.60
  -5  -6  -3  342.77    8.90
  -5  -6  -3  342.17   13.10
   5   6  -3  356.56   11.30
  -5  -6   3  349.87   10.80
   5  -6  -3  345.27   14.00
   5   6   3  316.77   15.30
  -5   6  -3  355.06   13.50
  -6  -6  -3  191.78   10.10
   6   6  -3  187.68    7.90
   6  -6   3  156.98    9.90
   6   6  -3  178.98    8.00
  -6  -6   3  185.98    7.70
   6   6   3  197.58   10.70
   6  -6  -3  199.18   10.90
   7   6  -3   43.10    5.80
   7   6  -3   42.90    5.40
   7  -6   3   48.40    5.90
  -7  -6  -3   66.99    7.90
   7  -6  -3   57.79    7.90
   7   6   3   71.09    8.30
  -8  -6  -3   -3.00    4.50
   8   6  -3    0.10    3.80
   8  -6   3    5.90    4.60
   8   6  -3   13.40    4.70
   8  -6  -3    5.50    5.50
   8   6   3   -2.00    6.10
   9   6  -3   89.59    8.60
   9   6  -3   86.99    8.90
   9  -6   3   77.39    9.40
   9  -6  -3   91.39   11.40
   9   6   3   77.59   11.40
   0  -7  -3  710.53   20.80
   0  -7  -3  690.63   19.30
   0  -7   3  684.03   18.20
   0   7  -3  666.83   19.80
   1  -7   3   58.69    4.90
  -1  -7  -3   67.79    5.70
   1   7  -3   75.89    6.10
  -1  -7  -3   68.39    6.10
   1   7   3   58.19    4.60
   1  -7  -3   68.89    5.30
   1  -7  -3   68.69    6.40
  -1  -7   3   70.39    4.30
  -1   7  -3   69.89    6.20
  -1  -7   3   68.99    4.70
  -2  -7  -3   22.50    4.00
   2  -7   3   23.10    3.50
  -2  -7  -3   25.60    4.30
  -2  -7  -3   25.20    4.40
   2   7  -3   22.30    4.00
  -2   7  -3   25.20    4.80
   2  -7  -3   21.30    4.70
  -2  -7   3   23.40    3.20
   2   7   3   23.40    3.60
  -2  -7   3   22.30    3.00
   2  -7  -3   24.30    3.50
   3   7  -3   68.39    5.70
  -3  -7  -3   59.79    5.60
  -3  -7  -3   58.29    6.10
   3  -7   3   63.29    5.50
  -3  -7  -3   56.99    5.50
   3  -7  -3   58.99    7.00
  -3   7  -3   61.29    6.90
  -3  -7   3   65.89    4.60
   3   7   3   70.99    5.80
  -3  -7   3   56.99    3.70
  -4  -7  -3  117.69    7.90
   4  -7   3  110.59    8.30
   4   7  -3  123.39    7.20
  -4  -7  -3  107.79    6.20
  -4  -7  -3  114.59    6.30
  -4   7  -3  122.39    8.60
  -4  -7   3  113.59    6.30
   4  -7  -3  123.39    8.80
   5   7  -3   30.60    4.80
   5  -7   3   37.40    5.00
  -5  -7  -3   33.20    5.50
  -5  -7  -3   32.40    3.20
   5   7  -3   30.70    3.70
  -5  -7  -3   31.20    3.40
   5  -7  -3   27.10    6.90
   5   7   3   46.20    6.00
  -5  -7   3   32.60    4.20
  -5   7  -3   34.60    6.00
   6  -7   3   32.00    5.40
   6   7  -3   32.70    4.10
   6   7  -3   34.90    5.40
  -6  -7  -3   30.40    5.80
  -6  -7   3   36.60    4.60
   6   7   3   36.10    6.50
   6  -7  -3   32.20    6.60
   7   7  -3   73.89    7.50
   7  -7   3   77.19    7.50
   7   7  -3   70.79    6.20
  -7  -7  -3   94.09    8.90
  -7  -7   3   60.89    6.30
   7   7   3   84.19    9.40
   7  -7  -3   70.09    8.90
   8  -7   3   49.99    6.90
   8   7  -3   63.09    7.40
   8   7  -3   51.59    6.30
  -8  -7  -3   55.49    8.10
   8   7   3   52.99    9.20
   8  -7  -3   78.29    9.70
   9  -7   3   24.50    7.30
   9   7  -3   16.00    6.50
  -9  -7  -3   12.90    7.10
   9   7  -3   22.30    6.20
   9  -7  -3   23.70    8.20
   9   7   3   35.70    9.40
   0  -8  -3   67.89    6.20
   0   8  -3   77.69    7.00
   0  -8   3   77.49    4.90
   0  -8   3   69.29    5.40
   0  -8  -3   74.39    7.30
  -1  -8  -3  200.88   10.20
   1  -8   3  195.58    8.80
  -1  -8  -3  201.28    9.80
   1   8  -3  212.98   10.40
   1  -8  -3  202.08   10.80
  -1  -8   3  209.68    8.40
  -1   8  -3  195.78   10.50
   1  -8  -3  210.68    9.50
  -1  -8   3  190.28    8.10
  -2  -8  -3  172.78    8.90
  -2  -8  -3  169.88    9.30
   2   8  -3  172.28    9.50
   2  -8   3  163.98    9.40
  -2  -8  -3  150.98    8.80
  -2  -8   3  176.48    7.20
   2  -8  -3  164.98    8.40
   2  -8  -3  153.78   10.00
  -2  -8   3  172.08    7.80
  -2   8  -3  165.28    9.90
  -3  -8  -3   49.10    6.40
   3  -8   3   62.39    6.00
  -3  -8  -3   59.39    5.80
  -3  -8  -3   58.69    6.20
   3   8  -3   51.49    6.60
   3  -8  -3   59.49    5.60
   3   8   3   55.09    5.70
  -3  -8   3   56.19    4.20
  -3   8  -3   64.19    8.10
   3  -8  -3   57.89    8.60
  -3  -8   3   58.39    5.40
   4   8  -3   48.70    6.10
  -4  -8  -3   44.40    6.10
   4  -8   3   36.20    5.30
  -4  -8  -3   28.80    4.20
  -4  -8  -3   36.30    4.60
  -4   8  -3   35.30    6.40
  -4  -8   3   34.60    4.60
   4   8   3   32.20    5.20
   4  -8  -3   34.80    6.70
  -4  -8   3   31.60    3.20
  -5  -8  -3   26.20    3.60
   5  -8   3   22.70    4.60
  -5  -8  -3   28.40    5.80
   5   8  -3   15.00    4.70
  -5  -8  -3   23.80    3.20
   5   8   3   21.70    4.90
  -5  -8   3   22.10    4.20
   5  -8  -3   20.50    6.10
  -5   8  -3   22.90    6.50
   6   8  -3    0.30    4.40
   6  -8   3   -5.90    3.90
  -6  -8  -3   -3.50    4.70
   6   8  -3    2.10    2.90
  -6  -8   3    2.00    3.60
   6  -8  -3    2.40    5.90
   6   8   3   -0.20    4.90
  -7  -8  -3   11.00    5.60
   7   8  -3    9.30    5.60
   7  -8   3   13.20    5.40
   7   8  -3    7.60    3.90
   7  -8  -3   10.60    6.70
  -7  -8   3    9.20    4.20
   7   8   3   12.50    6.40
   8   8  -3    1.20    6.10
   8  -8   3    1.00    6.10
  -8  -8  -3   -4.80    6.40
   8   8  -3    0.20    4.70
   8  -8  -3   10.10    7.40
   8   8   3   -8.50    7.50
   9   8  -3   66.69    7.80
   9  -8   3   52.29    9.00
  -9  -8  -3   50.69    9.50
   9   8  -3   58.99    9.70
   9   8   3   88.99   13.40
   9  -8  -3   82.89   11.40
   0  -9  -3   31.90    6.00
   0  -9   3   36.60    4.40
   0  -9  -3   30.10    5.20
   0   9  -3   39.90    6.60
   1   9  -3   22.10    5.60
   1  -9   3   26.70    4.50
  -1  -9  -3   30.40    5.10
  -1  -9   3   23.20    4.00
   1  -9  -3   24.10    4.60
  -1  -9   3   21.30    3.80
  -1   9  -3   20.20    5.90
   1  -9  -3   28.70    5.70
   2   9  -3    3.70    4.20
  -2  -9  -3    7.70    4.60
   2  -9   3   14.80    4.70
  -2  -9  -3   17.40    4.60
  -2  -9   3    7.90    3.30
  -2  -9   3   10.90    3.20
  -2   9  -3    7.20    5.50
   2  -9  -3   11.30    5.60
   2  -9  -3    3.50    3.50
   3   9  -3  100.39    8.50
  -3  -9  -3   72.89    7.50
  -3  -9  -3   90.69    8.20
  -3  -9  -3   81.79    7.30
  -3   9  -3   91.49   10.20
  -3  -9   3   82.29    6.40
   3  -9  -3   77.89    7.00
   3  -9  -3  107.89    9.50
   3   9   3   78.39    6.80
  -3  -9   3   95.89    5.70
  -4  -9  -3   -0.80    3.60
   4   9  -3    1.40    4.60
  -4  -9  -3   -0.40    3.40
   4  -9   3    1.90    3.90
  -4  -9  -3   -0.40    3.70
  -4   9  -3   -1.40    5.50
   4   9   3    6.70    4.20
   4  -9  -3    6.90    5.60
  -4  -9   3   -0.40    3.50
  -4  -9   3    1.30    2.30
  -5  -9  -3   12.20    3.60
   5  -9   3   15.90    4.70
  -5  -9  -3   12.20    3.30
  -5  -9  -3    3.60    5.40
   5   9  -3   13.90    5.40
  -5   9  -3   13.10    7.40
   5   9   3   12.50    5.10
   5  -9  -3   11.90    6.40
  -5  -9   3   14.20    4.40
  -6  -9  -3   30.80    2.20
   6   9  -3   26.90    7.00
  -6  -9  -3   27.30    2.60
   6  -9   3   34.30    6.70
  -6  -9  -3   34.40    7.10
   6   9   3   19.40    6.30
   6  -9  -3   31.50    8.10
  -6  -9   3   36.50    5.60
   7   9  -3    4.00    7.00
  -7  -9  -3    7.20    6.70
   7  -9   3    4.30    5.80
   7   9   3    4.90    6.40
   7  -9  -3    2.30    7.60
  -7  -9   3    2.30    4.70
   8  -9   3   30.30    8.50
  -8  -9  -3   39.90    8.90
   8   9  -3   19.60    8.10
   8   9  -3   32.20    5.90
  -8  -9   3   30.00    6.20
   8   9   3   29.50    9.70
   8  -9  -3   22.90    9.60
   0 -10  -3   82.09    8.70
   0 -10   3   83.39    6.50
   0 -10  -3   91.59    7.30
   0 -10   3   90.79    7.00
  -1 -10  -3   22.00    5.40
   1 -10   3   13.00    4.30
  -1 -10  -3   24.00    5.80
   1 -10  -3   14.20    4.70
  -1  10  -3   18.90    8.00
  -1 -10   3   26.60    4.70
  -1 -10   3   11.70    4.10
  -2 -10  -3    0.80    4.80
  -2 -10  -3    8.60    4.80
   2  10  -3   -4.70    4.90
  -2 -10   3    4.50    3.80
  -2  10  -3    4.30    6.30
   2 -10  -3    6.30    5.40
  -2 -10   3   11.20    3.70
  -3 -10  -3   48.80    6.80
   3  10   3   32.50    5.50
  -3 -10   3   32.00    5.40
  -3 -10   3   46.10    5.30
   3 -10  -3   38.00    6.00
   3 -10  -3   39.30    7.50
  -3  10  -3   46.30    8.50
  -4 -10  -3   47.20    6.70
  -4 -10  -3   42.70    7.30
  -4 -10  -3   40.30    5.50
   4 -10   3   45.70    6.90
  -4 -10   3   48.50    4.90
   4 -10  -3   44.50    6.50
   4 -10  -3   51.29    8.60
  -4  10  -3   57.69    9.50
  -4 -10   3   51.59    6.60
   4  10   3   34.50    6.10
  -5 -10  -3   40.50    5.10
  -5 -10  -3   46.70    7.90
  -5 -10  -3   43.20    5.60
   5 -10   3   33.40    6.90
   5  10   3   38.20    6.70
  -5 -10   3   45.50    4.30
  -5 -10   3   61.09    8.00
   5 -10  -3   51.69    8.80
  -5 -10   3   36.30    3.10
  -5  10  -3   23.10    8.80
  -6 -10  -3  122.19    5.50
   6  10  -3  126.39   12.50
   6 -10   3  119.09   11.10
  -6 -10  -3  115.99   11.90
   6 -10  -3  122.39   13.50
   6  10   3  117.79   11.00
  -6 -10   3  131.89    9.90
   7  10  -3   33.70    9.50
   7 -10   3   32.70    8.10
  -7 -10  -3   38.20    8.60
  -7 -10   3   41.30    6.90
   7  10   3   33.80    8.70
   7 -10  -3   29.30    9.70
   0 -11   3   89.39    7.60
   0 -11  -3   88.29    9.00
   0  11  -3   94.49   11.20
   1 -11   3   34.00    6.60
   1  11  -3   40.20    8.20
  -1 -11  -3   47.20    7.50
   1 -11  -3   50.79    8.30
   1 -11  -3   44.90    7.00
  -1 -11   3   36.30    5.90
  -1 -11   3   37.60    5.80
  -1  11  -3   29.90    7.00
  -2 -11  -3   -4.90    5.20
  -2 -11  -3   -7.90    4.60
   2  11  -3   -2.20    6.50
  -2  11  -3   -1.70    7.30
  -2 -11   3    9.00    4.60
   2 -11  -3    4.20    4.80
  -3 -11  -3   46.20    7.40
  -3 -11  -3   46.00    7.90
   3  11  -3   53.09    9.20
  -3 -11  -3   43.90    7.10
   3 -11  -3   48.40    6.80
  -3 -11   3   53.29    6.80
  -3  11  -3   60.89   10.10
   3 -11  -3   50.89    8.60
  -4 -11  -3  -11.50    5.50
  -4 -11  -3    5.50    5.10
   4  11  -3   15.00    7.50
  -4 -11  -3    9.50    6.30
   4 -11   3    7.60    5.90
   4  11   3    5.00    5.20
  -4 -11   3    2.20    3.70
   4 -11  -3    6.50    6.80
   4 -11  -3   -5.20    4.90
  -4 -11   3    2.30    5.20
  -4  11  -3   11.60    9.00
   5  11  -3   48.30    9.40
   5 -11   3   49.99    8.40
  -5 -11  -3   47.90    5.70
  -5 -11  -3   38.80    6.20
  -5 -11  -3   42.20    8.40
   5 -11  -3   49.30    7.70
   5 -11  -3   41.60    9.20
  -5 -11   3   40.30    4.80
   5  11   3   43.50    7.90
  -5 -11   3   52.89    7.80
  -5 -11   3   42.80    4.40
  -6 -11  -3    6.00    7.90
  -6 -11  -3    1.80    2.90
  -6 -11  -3   -1.40    3.50
   6 -11   3   15.40    7.20
   6  11   3   -4.60    6.80
  -6 -11   3   -2.60    6.40
   6 -11  -3  -18.30    8.40
  -7 -11  -3   22.00    9.70
   7  11  -3   -0.50    9.90
   0  12  -3    5.80    6.40
   0 -12   3   19.00    5.70
   0 -12  -3   -6.60    5.70
   0 -12  -3    2.80    7.00
   0 -12   3   25.00    6.10
   1 -12   3   27.60    6.10
  -1 -12  -3   42.30    7.90
   1 -12   3   31.10    6.90
   1  12  -3   35.90    9.60
  -1 -12  -3   54.29    8.20
   1 -12  -3   44.80    8.90
   1 -12  -3   35.70    6.50
  -1 -12   3   39.80    6.90
  -1  12  -3   39.80    9.90
   2 -12   3    3.10    5.60
  -2 -12  -3   15.50    6.60
   2 -12   3    7.20    4.40
   2  12  -3   12.30    8.10
  -2 -12  -3    7.40    6.30
   2 -12  -3    5.80    6.40
  -2  12  -3   -2.80    8.80
  -2 -12   3   -3.00    5.40
   2 -12  -3   -7.20    5.40
  -3 -12  -3    2.80    7.00
   3  12  -3   -9.70    7.70
  -3 -12  -3    1.70    6.10
   3 -12   3   11.30    6.40
  -3 -12   3   11.80    5.00
   3 -12  -3    3.50    5.80
   3 -12  -3   -0.30    7.10
  -3  12  -3    9.10    9.40
  -3 -12   3   -5.00    6.70
  -4 -12  -3   59.19    7.60
  -4 -12  -3   96.89   12.00
   4 -12   3   42.90    8.80
   4  12  -3   64.49   11.00
  -4  12  -3   68.69   13.20
   4 -12  -3   59.79    8.80
  -4 -12   3   57.69    7.20
   4 -12  -3   55.49   10.30
  -5 -12  -3  114.59   13.30
   5  12  -3   95.69   13.40
  -5 -12  -3  100.29   10.10
  -5 -12   3   82.99   11.90
   5 -12  -3  101.49   18.00
  -5 -12   3   85.69    7.70
   5 -12  -3   98.39   11.40
   6  12  -3   17.00   11.20
  -6 -12  -3   26.80   10.10
  -6 -12   3    9.50    8.00
   6 -12  -3   23.30    8.50
   0 -13   3   45.60    8.20
   0 -13   3   45.50    7.80
   0 -13  -3   42.80    9.60
   0 -13  -3   39.30    8.50
   0  13  -3   45.90   11.90
  -1 -13  -3   26.10    8.50
   1  13  -3   48.20   11.40
   1 -13   3   31.50    7.20
   1 -13   3   18.80    6.40
  -1 -13  -3   19.00    8.50
  -1 -13   3   28.30    7.40
   1 -13  -3   35.40    9.10
   1 -13  -3   15.50    7.80
  -1 -13   3   17.20    6.40
  -1  13  -3   18.90   10.90
  -2 -13  -3    6.60    7.70
   2 -13   3    1.10    7.20
  -2 -13  -3   14.30    8.20
  -2 -13  -3   21.10    8.10
   2  13  -3   12.90   10.60
   2 -13   3   14.40    6.80
   2 -13  -3   20.60    7.30
  -2 -13   3   -4.00    5.70
   2 -13  -3   -0.90    8.30
  -2 -13   3    7.30    7.00
  -2  13  -3   17.40   11.40
  -3 -13  -3   -0.20    6.80
  -3 -13  -3    1.90    7.50
  -3 -13  -3    5.70    8.60
   3  13  -3    2.90   11.10
   3 -13   3    1.00    6.50
  -3  13  -3   -4.10   11.70
   3 -13  -3   12.70    8.00
  -3 -13   3    5.80    7.30
   4  13  -3    4.40   10.80
  -4 -13  -3   15.50    9.20
  -4 -13  -3    9.90    8.30
   4 -13  -3   24.70    6.90
  -4 -13   3   13.90    7.90
  -4 -13   3   10.40    5.60
   0 -14   3   18.30    8.50
   0 -14  -3   20.40    7.60
   0 -14   3   15.40    8.10
   0  14  -3   28.90   13.50
   1  14  -3   18.60   13.00
   1 -14   3   24.90    8.30
  -1 -14  -3   15.70    9.80
  -1 -14  -3   -0.50    9.40
  -1 -14   3    8.30    7.90
  -1 -14   3   24.70    8.00
   1 -14  -3   29.30    9.70
  -1  14  -3   14.20   13.50
  -2 -14  -3   48.80   11.90
   2  14  -3   33.40   13.90
  -2 -14  -3   68.89   10.70
   2 -14   3   39.90    9.40
  -2 -14  -3   54.89   11.50
  -2  14  -3   52.69   15.80
  -2 -14   3   58.79    8.50
   2 -14  -3   50.19   10.50
  -2 -14   3   58.49    9.80
   0   0   4  643.34   14.70
   0   0  -4  647.34   14.60
   0   0   4  650.33   15.50
   0   0  -4  658.73   15.40
   1   0  -4   68.49    3.40
   1   0   4   66.79    3.30
   1   0  -4   65.29    2.50
  -1   0  -4   67.49    3.20
  -1   0   4   64.99    2.30
   1   0   4   69.89    3.50
  -1   0  -4   68.79    3.20
  -1   0   4   69.89    3.30
   2   0  -4 1130.79   24.90
  -2   0  -4 1125.59   24.70
   2   0   4 1160.28   25.20
   2   0  -4 1078.09   23.30
  -2   0  -4 1146.39   25.50
   2   0   4 1142.79   25.80
   3   0  -4 1440.16   31.60
   3   0   4 1493.25   32.30
   3   0   4 1498.95   33.60
  -3   0  -4 1507.85   31.70
   4   0   4    9.70    2.30
   4   0   4   11.60    1.90
  -4   0  -4   11.40    1.70
  -5   0  -4   -1.00    1.20
   5   0   4    1.10    1.50
   5   0   4   -4.60    2.10
   6   0  -4   76.59    4.70
   6   0   4   75.19   10.70
   6   0   4   85.69    4.70
   7   0   4   23.40    3.30
   7   0  -4   19.40    3.60
   7   0   4   23.80    4.80
   8   0  -4   -2.00    3.20
   8   0   4    7.30    5.40
   8   0   4    3.10    2.70
   9   0   4   50.99    8.30
   9   0  -4   54.39    7.20
   9   0   4   45.20    5.40
  10   0   4   14.20    8.40
  10   0  -4   12.00    3.10
  10   0  -4   20.40    6.70
   0   1  -4  119.39    4.40
   0   1   4  115.89    4.90
   0  -1  -4  117.59    4.30
   0  -1  -4  118.29    4.80
   0  -1   4  118.59    4.40
   0  -1   4  116.99    3.70
   0   1   4  115.09    4.30
  -1  -1  -4   56.69    3.20
   1  -1   4   65.29    3.00
  -1  -1  -4   60.89    3.30
   1  -1   4   58.09    3.10
  -1   1   4   63.99    2.50
   1   1  -4   61.09    3.10
  -1   1  -4   58.19    3.10
  -1  -1   4   63.59    3.10
   1  -1  -4   69.99    2.90
   1   1   4   58.09    3.40
  -1  -1   4   55.89    1.90
   1   1   4   58.19    3.30
   1  -1  -4   70.39    3.60
  -2  -1  -4    0.30    1.10
   2  -1   4   -0.40    1.10
   2   1  -4    1.30    1.00
   2  -1   4    0.00    1.10
  -2  -1  -4   -1.40    1.30
   2   1   4   -0.40    1.30
   2  -1  -4    0.60    0.80
   2   1   4   -0.50    1.20
  -2  -1   4    0.30    0.90
  -2   1  -4    0.80    1.10
   2  -1  -4    0.60    1.20
  -3  -1  -4   47.10    3.40
   3   1  -4   40.40    2.50
   3   1  -4   46.60    1.80
   3  -1   4   39.50    3.40
   3  -1   4   34.50    2.80
  -3  -1  -4   42.80    2.60
   3   1   4   40.10    3.30
   3   1   4   42.10    3.30
  -3   1  -4   36.00    2.70
   4   1  -4  132.09    4.30
  -4  -1  -4  134.79    6.30
   4  -1   4  134.19    6.40
  -4  -1  -4  134.39    4.50
   4   1  -4  128.69    4.40
   4  -1   4  135.39    5.40
  -4   1  -4  129.29    5.00
   4   1   4  127.09    5.40
   4   1   4  140.69    6.80
   5  -1   4    5.80    2.60
   5   1  -4    8.80    1.40
  -5  -1  -4   10.40    1.40
   5   1  -4   10.10    1.90
   5  -1   4   10.10    2.20
   5   1   4    5.30    3.00
   5   1   4    6.60    2.10
  -5   1  -4    7.60    1.90
   6   1  -4   43.40    3.80
   6  -1   4   43.60    3.90
   6   1   4   45.80    4.00
   7   1  -4   73.79    5.30
   7  -1   4   86.99    7.30
   7  -1   4   70.69    5.00
   7   1   4   73.19    5.10
   7  -1  -4   83.39    5.50
   7   1   4   88.09    7.80
   8  -1   4   13.10    4.40
   8   1  -4   14.00    4.00
   8  -1   4   10.40    3.20
   8  -1  -4   20.90    4.20
   8   1   4   18.90    5.90
   8   1   4   21.10    3.60
   9   1  -4   28.80    5.70
   9  -1   4   35.70    7.80
   9  -1   4   36.80    4.80
   9   1  -4   23.60    2.70
   9  -1  -4   26.10    5.60
   9  -1  -4   27.90    4.20
   9   1   4   24.40    4.60
   9   1   4   23.60    7.70
  10  -1   4   33.00    9.50
  10   1  -4   23.80    2.70
  10   1  -4   17.70    2.10
  10  -1   4   19.50    5.10
  10   1  -4   14.00    6.30
  10   1   4   13.90    7.70
  10   1   4   18.00    5.40
  10  -1  -4   15.60    4.10
  10  -1  -4   18.90    7.10
   0   2  -4  172.18    5.60
   0  -2  -4  172.68    6.40
   0  -2  -4  174.38    6.00
   0  -2   4  166.98    5.60
   0   2   4  167.68    5.70
  -1  -2  -4  256.57    8.10
   1  -2   4  264.97    7.70
  -1  -2  -4  252.97    8.10
   1   2  -4  266.07    7.40
  -1   2   4  259.47    7.10
   1  -2  -4  264.77    8.30
  -1  -2   4  257.57    7.30
   1   2   4  252.57    8.30
   1  -2  -4  266.17    7.60
   1   2   4  258.87    8.20
  -1   2  -4  270.37    7.70
  -2  -2  -4  263.77    8.70
  -2  -2  -4  265.17    8.00
   2   2  -4  267.77    7.30
   2  -2   4  271.87    8.00
  -2   2  -4  261.47    7.80
   2   2   4  250.27    8.40
   2   2   4  256.57    8.70
  -2  -2   4  267.27    7.10
   2  -2  -4  268.67    7.40
  -3  -2  -4  475.15   13.50
   3  -2   4  476.45   12.40
   3   2  -4  466.15   11.30
   3   2  -4  446.46    9.90
  -3  -2  -4  472.25   11.80
   3  -2   4  469.95   12.90
   3   2   4  472.85   13.70
  -3   2  -4  473.65   12.30
   3   2   4  469.85   12.90
   4  -2   4   16.80    2.40
   4  -2   4   20.80    3.10
   4   2  -4   17.40    1.70
  -4  -2  -4   18.10    2.90
  -4  -2  -4   17.10    1.90
   4   2  -4   16.60    1.80
  -4   2  -4   19.00    2.70
   4   2   4   17.30    2.60
   4   2   4   19.00    3.50
   5   2  -4   73.89    3.80
  -5  -2  -4   78.99    2.80
  -5  -2  -4   76.89    5.50
   5  -2   4   77.89    4.50
   5   2  -4   73.79    3.10
   5  -2   4   81.89    5.60
  -5  -2  -4   73.39    3.20
  -5   2  -4   67.89    4.30
   5   2   4   80.39    5.70
   5   2   4   74.19    4.60
   6  -2   4  323.77   10.30
   6   2  -4  326.07    8.00
   6   2  -4  318.67    9.90
   6  -2   4  319.67   12.20
  -6   2  -4  328.07    8.60
   6   2   4  326.07   10.60
   7  -2   4   23.80    4.80
   7   2  -4   19.30    3.40
   7   2  -4   15.90    1.90
   7  -2   4   14.30    2.90
   7   2   4   10.50    4.80
   7   2   4   19.30    3.50
   8   2  -4   40.20    2.30
   8  -2   4   49.70    5.10
   8   2  -4   42.50    5.20
   8  -2   4   43.40    7.00
   8   2   4   48.50    5.30
   8   2   4   46.20    7.60
   9   2  -4   65.49    7.80
   9  -2   4   56.59    8.90
   9   2  -4   53.29    2.40
   9  -2   4   61.99    7.70
   9   2   4   53.19    6.90
   9   2   4   65.39    9.10
   9  -2  -4   66.09    6.80
   9  -2  -4   55.59    7.00
  10   2  -4   13.50    6.20
  10  -2   4   15.60    5.10
  10   2   4    9.50    5.60
  10   2   4   16.60    9.00
  10  -2  -4   14.10    4.60
  10  -2  -4    7.00    6.70
   0   3   4   22.90    2.20
   0  -3  -4   22.50    3.00
   0  -3   4   27.90    2.50
   0  -3  -4   22.70    2.70
   0   3  -4   26.10    2.20
   1  -3   4  277.97    8.40
   1   3  -4  287.67    8.10
  -1  -3  -4  275.07    9.10
  -1  -3  -4  271.87    9.00
   1  -3  -4  289.87    8.50
   1   3   4  276.47    9.00
  -1   3  -4  285.67    8.50
  -1  -3   4  291.77    8.00
   2  -3   4  167.18    6.20
  -2  -3  -4  170.38    6.40
  -2  -3  -4  159.68    6.90
   2   3  -4  174.68    5.70
  -2   3  -4  172.28    6.40
   2  -3  -4  168.98    5.90
   2   3   4  177.18    7.10
   2   3   4  178.58    7.20
  -2  -3   4  173.18    5.40
  -3  -3  -4  106.39    5.90
   3  -3   4  109.09    5.00
  -3  -3  -4  100.29    4.50
   3   3  -4  107.69    4.10
   3   3   4  103.59    5.90
   3   3   4  114.49    5.80
  -3  -3   4  103.59    3.10
  -3   3  -4  101.59    5.20
  -3  -3   4  104.69    3.00
  -4  -3  -4  111.19    6.30
   4  -3   4  105.59    5.30
   4   3  -4  105.39    3.70
  -4  -3  -4  107.29    4.10
  -4  -3  -4  105.69    5.40
   4   3  -4  106.19    4.00
   4   3   4  103.49    5.50
  -4   3  -4  104.59    5.50
   4   3   4  102.09    6.40
   5  -3   4   42.90    4.00
  -5  -3  -4   45.30    2.80
  -5  -3  -4   44.80    4.90
   5   3  -4   47.20    2.60
  -5  -3  -4   49.50    2.30
   5   3  -4   52.19    3.30
   5   3   4   49.50    5.40
   5   3   4   47.20    4.40
  -5   3  -4   46.50    4.30
   6   3  -4  108.19    3.90
   6  -3   4  111.59    6.00
   6  -3   4  108.39    7.10
   6   3  -4  102.59    5.30
  -6  -3  -4  113.69    7.30
   6   3   4  120.29    6.50
  -6   3  -4  110.89    5.60
   6   3   4  106.99    7.90
   7  -3   4   63.89    6.80
   7  -3   4   49.60    4.80
   7   3  -4   53.69    4.80
   7   3  -4   52.19    2.70
   7   3   4   50.79    5.30
   7   3   4   66.19    7.30
   8  -3   4    3.10    3.30
   8   3  -4   10.40    3.60
   8   3  -4    7.10    1.40
   8  -3   4    7.30    5.10
   8   3   4    4.10    5.60
   8  -3  -4    0.90    4.00
   8   3   4    5.80    3.80
   9   3  -4   22.50    2.50
   9   3  -4   29.00    5.50
   9  -3   4   10.20    7.10
   9  -3   4   27.80    4.90
   9  -3  -4   21.40    5.30
   9   3   4   34.60    8.30
   9   3   4   25.20    5.50
   9  -3  -4   16.70    5.60
  10   3  -4  102.39    4.30
  10  -3   4  110.59    9.30
  10   3  -4   81.49   10.10
  10   3   4  138.79   14.60
  10  -3  -4   99.29   10.50
  10  -3  -4  108.59    9.50
   0   4   4 1681.63   37.00
   0   4  -4 1689.23   37.00
   0  -4  -4 1702.13   37.70
   0  -4   4 1689.43   36.60
  -1  -4  -4   51.99    4.20
   1  -4   4   48.80    3.50
  -1  -4  -4   53.19    4.30
   1   4  -4   52.29    3.40
  -1  -4   4   51.99    3.30
   1  -4  -4   55.29    3.90
   1   4   4   51.29    3.70
  -1   4  -4   49.99    3.70
   2  -4   4   99.29    5.00
  -2  -4  -4  102.09    5.30
  -2  -4  -4   95.29    5.40
   2   4  -4  111.69    4.60
   2   4   4  109.39    5.80
   2  -4  -4  104.09    4.90
  -2  -4   4  109.89    4.30
  -2  -4   4  105.39    3.70
  -2   4  -4  108.79    5.50
   3  -4   4    6.70    2.10
   3   4  -4    6.90    1.60
  -3  -4  -4    3.70    1.90
  -3  -4  -4    3.50    2.70
  -3  -4  -4    7.30    2.20
   3   4   4    5.30    2.30
  -3   4  -4    4.70    2.40
  -3  -4   4    5.00    1.20
   3   4   4    2.50    2.20
  -3  -4   4    7.40    1.30
   4   4  -4   21.30    2.00
  -4  -4  -4   24.30    3.40
   4   4  -4   21.20    2.40
  -4  -4  -4   24.60    3.70
   4  -4   4   24.60    3.40
  -4  -4  -4   20.00    2.60
   4   4   4   19.90    3.50
   4   4   4   18.40    3.80
  -4   4  -4   24.50    3.80
  -4  -4   4   20.40    2.00
  -5  -4  -4 1071.69   23.60
   5   4  -4 1063.89   23.80
  -5  -4  -4 1088.99   27.70
   5  -4   4 1085.29   25.90
   5   4  -4 1034.10   23.60
  -5  -4  -4 1069.59   22.80
   5   4   4 1074.29   26.60
   5   4   4 1058.69   28.20
  -5   4  -4 1071.99   26.40
  -6  -4  -4  105.99    7.50
   6   4  -4  106.49    5.30
   6  -4   4  110.79    6.20
   6   4  -4  108.89    4.40
   6   4   4  112.19    6.90
  -6   4  -4  106.59    6.60
   6   4   4  114.59    8.10
   7   4  -4   22.50    2.70
  -7  -4  -4   23.30    5.00
   7   4  -4   30.30    4.00
   7   4   4   34.90    6.10
   7   4   4   38.00    5.10
   7  -4  -4   32.30    5.50
   8  -4   4   76.39    6.80
   8  -4   4   74.09    8.70
   8   4  -4   85.89    6.70
   8   4  -4   80.19    4.20
   8  -4  -4   72.99    8.20
   8   4   4   72.29    9.70
   8   4   4   71.49    7.60
   9  -4   4    3.10    4.10
   9   4  -4    7.00    4.60
   9   4  -4   -2.50    2.60
   9  -4   4   -3.20    6.60
   9   4   4  -10.00    7.10
   9  -4  -4    1.40    5.50
   9   4   4   -8.70    5.10
  10   4  -4   53.49    5.20
  10   4  -4   54.59    8.00
  10  -4   4   75.79    9.30
  10   4   4   38.10    7.90
  10  -4  -4   48.80    8.80
  10  -4  -4   55.09    9.40
   0  -5  -4  998.50   24.30
   0   5  -4  974.70   23.70
   0  -5   4  970.80   23.00
   0   5   4  990.60   23.50
  -1  -5  -4  447.16   14.50
   1  -5   4  428.56   12.30
  -1  -5  -4  433.76   13.40
  -1  -5  -4  423.96   13.30
   1   5  -4  430.16   12.40
   1   5   4  433.96   12.90
  -1   5  -4  436.16   12.90
   1  -5  -4  429.66   12.70
  -1  -5   4  446.26   11.90
  -2  -5  -4   52.09    5.60
  -2  -5  -4   47.50    4.20
   2  -5   4   43.50    3.80
   2   5  -4   55.09    3.80
  -2  -5  -4   44.00    4.30
  -2  -5   4   46.80    3.20
  -2   5  -4   55.69    4.60
   2   5   4   54.59    4.60
  -2  -5   4   52.39    3.10
   2  -5  -4   46.90    3.90
  -3  -5  -4   30.80    3.70
   3   5  -4   27.20    2.90
  -3  -5  -4   28.10    4.20
  -3  -5  -4   31.30    4.30
   3  -5   4   36.20    3.80
  -3   5  -4   35.90    4.40
   3   5   4   32.70    4.50
  -3  -5   4   28.10    2.60
  -3  -5   4   28.40    2.40
   4  -5   4   52.89    4.50
  -4  -5  -4   52.79    5.60
   4   5  -4   57.19    3.70
  -4  -5  -4   51.49    3.80
  -4  -5  -4   48.10    4.70
  -4  -5   4   57.09    3.50
   4   5   4   58.49    5.60
  -4   5  -4   47.30    5.60
   5   5  -4  129.49    5.30
   5   5  -4  127.19    5.60
  -5  -5  -4  146.39    4.90
  -5  -5  -4  139.99    5.50
   5  -5   4  141.29    7.10
  -5  -5  -4  145.29    8.30
   5  -5  -4  133.39    8.50
  -5  -5   4  136.89    5.30
  -5   5  -4  141.89    8.10
   5   5   4  118.49    9.80
   6  -5   4  104.79    6.50
   6   5  -4   96.59    4.90
  -6  -5  -4   94.39    7.50
   6   5  -4   90.79    5.00
   6   5   4   99.89    8.40
  -6   5  -4   97.99    7.40
   6  -5  -4  100.59    8.40
   7   5  -4  105.79    5.40
   7   5  -4  121.79    6.40
   7  -5   4  114.69    7.40
   7  -5  -4  101.19    8.90
   7   5   4  129.79   10.00
   8   5  -4    6.40    3.00
  -8  -5  -4   10.70    4.90
   8  -5   4   15.80    4.60
   8  -5   4   10.30    5.70
   8   5  -4   12.30    3.90
   8   5   4   20.90    6.80
   8  -5  -4    5.10    5.30
   9   5  -4    0.40    4.60
   9  -5   4   -8.90    5.00
   9   5  -4    5.20    3.60
   9  -5   4    6.70    5.00
   9  -5  -4   10.00    6.30
   9   5   4    4.80    8.10
  10  -5   4   36.10    7.70
  10   5  -4   30.50    6.80
  10  -5  -4   32.60    8.40
   0  -6  -4  576.04   16.90
   0  -6   4  601.54   15.90
   0   6  -4  605.94   17.00
   0  -6  -4  600.44   18.80
   1   6  -4  130.89    6.70
  -1  -6  -4  134.49    7.00
  -1  -6  -4  150.78    8.50
   1  -6   4  146.69    6.60
  -1  -6  -4  138.79    7.50
   1  -6  -4  150.18    8.80
  -1  -6   4  137.09    5.30
   1  -6  -4  144.59    6.80
   1   6   4  152.98    6.90
  -1  -6   4  145.59    6.10
  -1   6  -4  145.19    7.40
  -2  -6  -4  325.67   11.60
   2   6  -4  325.87   10.80
  -2  -6  -4  333.07   12.10
   2  -6   4  330.07   11.00
  -2  -6  -4  336.87   12.60
  -2  -6   4  341.07    9.90
  -2  -6   4  334.87    9.70
   2   6   4  346.77   11.80
  -2   6  -4  327.67   12.00
   2  -6  -4  324.87   13.20
   2  -6  -4  328.27   11.10
  -3  -6  -4   87.09    5.90
   3  -6   4   94.39    5.70
  -3  -6  -4   86.89    6.10
  -3  -6  -4   87.79    6.30
   3   6  -4   91.79    5.30
  -3   6  -4   85.19    6.90
   3  -6  -4   89.69    7.50
  -3  -6   4   79.79    4.10
   3   6   4   92.09    6.00
   3  -6  -4   93.39    5.50
  -3  -6   4   88.89    4.60
  -4  -6  -4   60.39    4.60
  -4  -6  -4   62.09    5.30
   4  -6   4   53.79    5.00
  -4  -6  -4   56.69    5.40
   4   6  -4   55.69    4.70
  -4   6  -4   61.79    6.20
  -4  -6   4   51.69    2.40
  -4  -6   4   59.99    4.10
   4   6   4   60.59    6.10
   4  -6  -4   56.69    7.00
  -5  -6  -4   43.20    5.90
   5   6  -4   37.50    4.20
   5   6  -4   31.60    3.10
  -5  -6  -4   40.20    3.50
  -5  -6  -4   35.90    3.80
   5  -6  -4   32.40    6.10
  -5   6  -4   39.10    5.80
  -5  -6   4   42.10    3.80
   5   6   4   39.50    5.80
   6   6  -4   62.09    5.30
   6   6  -4   60.79    4.50
   6  -6   4   59.09    6.30
  -6  -6  -4   51.19    6.70
   6   6   4   68.49    6.70
   6  -6  -4   68.79    8.50
  -6  -6   4   57.89    4.50
  -6   6  -4   73.69    7.70
   7   6  -4    3.90    2.90
  -7  -6  -4    6.70    4.60
   7  -6   4    9.80    4.20
   7   6  -4   11.30    3.50
   7   6   4    7.30    5.70
  -8  -6  -4   -3.00    5.00
   8   6  -4    2.90    3.80
   8   6  -4    5.70    3.90
   8  -6   4   13.90    4.80
   8  -6  -4   13.20    6.20
   8   6   4   12.70    6.90
   9   6  -4   50.99    6.30
   9   6  -4   49.50    6.40
   9  -6   4   52.49    7.40
   9   6   4   57.39   10.00
   9  -6  -4   43.20    8.60
   0  -7  -4  113.39    7.60
   0  -7   4  117.39    6.10
   0   7  -4  113.69    7.40
   0  -7  -4  110.69    6.50
   1  -7   4   11.10    3.00
  -1  -7  -4    0.90    3.60
  -1  -7  -4    4.30    2.70
   1   7  -4    4.00    3.10
  -1   7  -4    8.50    3.40
  -1  -7   4    6.60    2.30
   1  -7  -4    0.50    2.70
   1   7   4    4.90    2.60
   1  -7  -4   12.90    3.80
  -1  -7   4    8.50    2.10
   2   7  -4   57.49    5.30
  -2  -7  -4   72.89    6.60
   2  -7   4   66.09    5.20
  -2  -7  -4   60.29    5.90
  -2  -7  -4   50.89    5.90
   2   7   4   52.29    5.20
   2  -7  -4   64.39    7.40
   2  -7  -4   62.59    5.40
  -2   7  -4   56.49    6.20
  -2  -7   4   56.39    4.30
  -2  -7   4   48.20    4.20
  -3  -7  -4  240.98   10.70
  -3  -7  -4  249.38   10.20
  -3  -7  -4  257.27   11.10
   3  -7   4  234.88    9.40
   3   7  -4  247.08    9.80
   3  -7  -4  229.98    9.40
  -3  -7   4  244.08    8.60
  -3  -7   4  241.78    8.00
   3  -7  -4  235.98   12.00
  -3   7  -4  243.38   11.40
   4   7  -4   67.39    5.80
  -4  -7  -4   63.69    5.30
   4  -7   4   61.19    5.60
  -4  -7  -4   55.99    6.60
  -4  -7  -4   58.09    5.60
   4   7   4   73.79    6.80
  -4  -7   4   56.39    3.30
   4  -7  -4   61.99    7.60
  -4  -7   4   54.79    4.60
  -4   7  -4   58.19    7.00
  -5  -7  -4   10.20    2.70
  -5  -7  -4   10.10    4.60
   5  -7   4    7.60    3.60
  -5  -7  -4   10.20    3.00
   5   7  -4   14.50    3.70
   5  -7  -4   20.70    5.90
   5   7   4   14.80    4.40
  -5  -7   4   12.50    3.10
  -5   7  -4   26.50    5.90
  -6  -7  -4   27.60    1.90
   6  -7   4   26.10    5.10
   6   7  -4   30.00    3.90
  -6  -7  -4   22.50    2.00
   6   7  -4   27.00    4.60
   6  -7  -4   28.60    6.20
  -6  -7   4   25.10    3.70
  -6   7  -4   29.80    6.70
   6   7   4   22.90    5.90
   7   7  -4    1.60    4.10
  -7  -7  -4   -1.00    4.80
   7  -7   4    2.60    4.20
   7   7  -4    0.70    2.90
   7  -7  -4   -2.20    6.20
   7   7   4    1.80    5.90
  -8  -7  -4   29.30    6.90
   8   7  -4   31.70    5.80
   8   7  -4   25.30    4.60
   8  -7   4   36.50    6.80
   8   7   4   22.60    7.70
   8  -7  -4   38.00    8.50
   9   7  -4   20.30    5.40
   9   7  -4   12.20    6.50
  -9  -7  -4    9.60    7.50
   9  -7   4   13.00    6.60
   9   7   4   14.20    9.90
   9  -7  -4   15.20    8.70
   0  -8  -4  248.18   10.50
   0  -8   4  234.88    9.50
   0  -8  -4  253.17   12.30
   0   8  -4  258.97   11.60
  -1  -8  -4   53.29    6.70
   1  -8   4   44.30    5.20
   1   8  -4   53.49    6.00
  -1  -8  -4   38.20    5.50
  -1  -8   4   46.40    4.20
   1  -8  -4   44.30    6.90
  -1  -8   4   38.10    4.60
  -1   8  -4   51.09    6.50
   1  -8  -4   44.20    4.80
   2  -8   4   50.59    5.20
  -2  -8  -4   54.89    6.60
   2   8  -4   52.79    6.00
  -2  -8  -4   46.10    5.90
  -2  -8  -4   38.10    5.70
  -2  -8   4   41.10    4.50
   2  -8  -4   36.80    5.20
  -2  -8   4   50.09    4.30
   2  -8  -4   51.69    7.30
  -2   8  -4   49.90    6.80
   2   8   4   48.10    4.70
  -3  -8  -4   44.30    5.90
   3  -8   4   44.20    5.50
  -3  -8  -4   46.60    6.30
  -3  -8  -4   40.70    6.10
   3   8  -4   35.80    5.50
  -3  -8   4   39.90    4.00
   3  -8  -4   46.70    5.50
  -3   8  -4   44.20    6.70
   3  -8  -4   46.30    6.80
   3   8   4   39.50    4.80
  -3  -8   4   36.20    4.70
   4   8  -4    6.30    3.90
   4  -8   4    7.30    3.90
  -4  -8  -4    2.90    3.30
  -4  -8  -4    9.00    4.60
  -4  -8  -4    4.80    3.40
  -4  -8   4    5.20    3.00
  -4   8  -4   12.50    5.10
  -4  -8   4    1.80    1.90
   4  -8  -4    1.50    3.20
   4  -8  -4    1.60    4.70
   4   8   4    4.80    4.00
   5  -8   4  127.89    8.30
  -5  -8  -4  111.19    6.40
   5   8  -4  105.59    8.20
  -5  -8  -4  108.09    6.40
  -5  -8  -4  115.89   10.80
  -5  -8   4  106.29    6.70
   5  -8  -4  112.29   10.30
  -5   8  -4  109.89   10.70
   5   8   4  102.29    8.80
  -6  -8  -4  131.09   10.70
   6   8  -4  141.79    9.50
  -6  -8  -4  140.99    4.80
   6  -8   4  127.79    9.20
  -6  -8  -4  137.29    4.80
  -6   8  -4  132.39   11.90
   6   8   4  141.89   10.70
   6  -8  -4  138.99   11.50
  -6  -8   4  138.79    7.50
   7   8  -4  205.98   12.00
  -7  -8  -4  218.58   13.20
   7  -8   4  203.28   12.10
  -7  -8   4  220.68    9.50
   7  -8  -4  201.68   13.70
   7   8   4  240.68   14.20
   8   8  -4   15.40    6.50
   8   8  -4   13.60    4.50
  -8  -8  -4   17.90    7.30
   8  -8   4   26.30    6.90
   8   8   4   20.10    8.60
   8  -8  -4   41.50    9.40
   0  -9  -4  255.17   13.10
   0  -9  -4  247.28   11.70
   0  -9   4  262.27    9.70
   0  -9   4  254.07   10.70
   0   9  -4  255.57   12.80
  -1  -9  -4  143.99   10.00
   1   9  -4  130.29    9.50
   1  -9   4  131.79    7.90
  -1  -9  -4  123.69    8.90
  -1   9  -4  146.59    9.40
  -1  -9   4  147.79    7.50
   1  -9  -4  113.09    9.90
  -1  -9   4  129.79    7.30
   1  -9  -4  133.79    8.60
  -2  -9  -4  111.39    8.60
  -2  -9  -4  137.09    9.20
   2   9  -4  113.89    9.00
  -2  -9   4  122.79    6.90
  -2   9  -4   92.29    9.20
  -2  -9   4  119.59    7.10
   2   9   4  118.19    7.00
   2  -9  -4  115.49    8.20
  -3  -9  -4   37.20    5.90
  -3  -9  -4   27.20    5.50
   3   9  -4   34.60    6.00
  -3  -9  -4   26.10    5.80
   3  -9  -4   32.00    6.80
  -3  -9   4   28.50    3.80
  -3   9  -4   41.90    7.60
   3   9   4   31.70    5.30
   3  -9  -4   28.40    4.80
  -3  -9   4   35.30    5.00
   4  -9   4    7.80    4.30
   4   9  -4   -0.60    4.70
  -4  -9  -4    3.40    4.10
  -4  -9  -4    2.50    4.10
   4  -9  -4   -2.70    2.80
   4  -9  -4    0.00    5.50
  -4   9  -4    5.50    5.70
   4   9   4    9.40    4.70
  -4  -9   4   -1.60    3.40
  -4  -9   4    3.00    2.50
   5  -9   4   17.60    5.10
  -5  -9  -4    7.10    3.50
  -5  -9  -4    8.10    3.90
   5   9  -4    6.40    5.30
  -5  -9  -4    4.20    5.00
   5  -9  -4    4.60    6.60
  -5  -9   4    5.90    3.90
   5   9   4   10.80    5.20
  -5   9  -4    9.20    6.80
   6   9  -4   16.80    6.30
   6  -9   4    4.30    5.20
  -6  -9  -4    6.80    5.60
  -6  -9  -4   12.80    2.80
  -6  -9  -4   10.00    2.30
  -6   9  -4   18.30    8.20
   6   9   4   13.40    6.30
   6  -9  -4    2.00    7.00
  -6  -9   4   11.80    4.30
   7   9  -4    9.40    6.80
  -7  -9  -4   18.00    7.30
   7  -9   4    4.30    6.30
   7  -9  -4   16.00    8.50
   7   9   4    3.80    7.50
  -7  -9   4    8.30    4.50
   8  -9   4   18.60    7.70
   8   9  -4   15.20    9.00
  -8  -9  -4   28.40    8.70
   8  -9  -4   17.90    9.70
   0  10  -4  211.18   12.90
   0 -10   4  205.18    9.30
   0 -10   4  193.38    9.70
   0 -10  -4  201.28   12.30
  -1 -10  -4   13.70    5.70
   1  10  -4   22.20    6.30
   1 -10   4   15.00    4.50
  -1 -10   4   16.20    4.10
  -1 -10   4   16.30    4.30
  -1  10  -4   15.00    6.40
  -2 -10  -4   26.50    6.30
  -2 -10  -4   11.50    5.70
  -2 -10  -4   24.50    6.00
   2  10  -4   17.00    7.00
  -2  10  -4   14.20    7.00
   2 -10  -4   23.30    4.80
  -2 -10   4   17.80    4.50
  -3 -10  -4    4.20    5.00
  -3 -10  -4    0.50    5.10
   3  10  -4    0.40    6.00
  -3 -10  -4    3.90    4.80
  -3 -10   4    2.70    4.20
   3  10   4   -1.00    4.20
   3 -10  -4   -1.80    4.20
  -3  10  -4   -3.80    5.60
   3 -10  -4    0.70    6.10
  -3 -10   4   -5.00    3.00
   4 -10   4   88.99    8.50
  -4 -10  -4  108.39    8.80
   4  10  -4  106.39   10.40
  -4 -10  -4  107.39    8.90
  -4 -10  -4   91.99    9.90
  -4  10  -4   90.19   11.70
  -4 -10   4   93.89    6.10
   4 -10  -4   86.39   10.90
   4  10   4  106.79    9.10
  -4 -10   4  102.39    8.20
   4 -10  -4   97.79    8.80
  -5 -10  -4   52.89    6.60
   5 -10   4   42.00    7.10
   5  10  -4   61.89    8.70
  -5 -10  -4   51.19    6.20
  -5 -10  -4   49.70    8.20
   5 -10  -4   45.60    7.10
   5 -10  -4   68.59    9.90
  -5  10  -4   40.30    9.80
  -5 -10   4   66.49    7.80
   5  10   4   39.40    7.30
  -5 -10   4   40.90    3.80
  -5 -10   4   44.30    3.30
   6 -10   4    6.80    6.60
   6  10  -4   15.70    7.50
  -6 -10  -4    3.40    3.30
  -6 -10  -4   -3.10    6.70
  -6 -10  -4    2.90    2.80
  -6 -10   4    9.40    5.10
   6  10   4   -1.00    6.90
   6 -10  -4  -11.60    8.20
  -7 -10  -4   14.00    8.10
   7 -10   4   -1.90    6.80
   7  10  -4    9.40    8.40
  -7 -10   4   13.60    5.90
   7 -10  -4    2.50    9.60
   7  10   4   18.90    8.10
   0 -11  -4  185.68   11.90
   0  11  -4  185.48   13.50
   0 -11   4  182.28   10.30
   0 -11  -4  181.68   14.90
   1 -11   4    3.20    4.00
   1  11  -4    7.80    6.20
  -1 -11  -4    2.70    5.00
   1 -11   4    0.20    4.00
  -1 -11   4    1.60    4.00
   1 -11  -4   -1.80    5.30
  -1  11  -4   -5.70    6.40
   1 -11  -4    1.20    6.80
  -1 -11   4    0.90    4.30
   2  11  -4   16.80    7.60
  -2 -11  -4   31.00    7.00
   2 -11   4   23.60    5.40
  -2 -11  -4   21.30    7.10
  -2 -11   4   34.40    5.90
   2 -11  -4   22.00    6.40
  -2  11  -4   14.80    7.70
  -2 -11   4   24.90    4.80
   3  11  -4   14.10    7.20
   3 -11   4   -1.70    4.90
  -3 -11  -4    1.00    4.70
  -3 -11  -4   -0.80    6.70
  -3 -11  -4   -1.20    5.90
  -3 -11   4    7.60    4.80
   3 -11  -4    3.80    5.10
   3 -11  -4    8.50    6.60
  -3  11  -4   -6.20    6.60
  -4 -11  -4   23.10    6.60
   4  11  -4   21.60    7.90
  -4 -11  -4   26.70    7.60
   4 -11   4   19.30    6.20
  -4 -11  -4   28.40    6.40
   4 -11  -4   29.30    8.90
  -4  11  -4   48.00   10.40
   4  11   4   25.90    6.40
  -4 -11   4   29.80    4.60
  -4 -11   4   19.20    5.80
   4 -11  -4   33.50    6.90
  -5 -11  -4   44.00    6.60
  -5 -11  -4   37.40    6.00
   5 -11   4   54.99    8.30
   5  11  -4   19.50    9.00
  -5 -11  -4   36.40    8.90
   5 -11  -4   36.70    7.70
  -5 -11   4   52.49    7.30
  -5  11  -4   43.30   12.20
  -5 -11   4   41.00    4.60
   5  11   4   19.10    7.40
   5 -11  -4   34.90    9.60
  -5 -11   4   41.80    4.20
  -6 -11  -4    2.30    4.20
  -6 -11  -4    0.40    3.50
   6  11  -4   26.80    9.80
  -6 -11  -4    3.70    7.70
   6  11   4    4.20    7.70
   6 -11  -4    1.50    9.70
   6 -11  -4   -1.20    6.70
  -6 -11   4   10.20    6.40
   0  12  -4   -8.10    7.70
   0 -12   4    1.70    4.80
   0 -12  -4   -3.50    5.70
   0 -12   4   -1.20    5.10
   0 -12  -4    6.50    6.90
   1 -12   4   32.60    6.90
  -1 -12  -4   33.90    8.40
   1  12  -4   36.40    9.30
   1 -12   4   30.10    6.30
  -1 -12  -4   33.80    8.40
   1 -12  -4   21.70    6.90
  -1  12  -4   45.90   10.10
   1 -12  -4   34.20    8.40
  -1 -12   4   38.40    6.40
   2 -12   4   12.20    6.40
  -2 -12  -4    7.30    7.10
  -2 -12  -4   16.30    7.00
   2  12  -4    7.00    8.50
  -2 -12  -4    9.50    7.00
   2 -12  -4   14.50    8.00
  -2  12  -4   16.40    9.00
   2 -12  -4   10.70    6.30
  -2 -12   4   18.90    5.80
  -3 -12  -4   -1.80    7.00
   3  12  -4   12.40    9.00
  -3 -12  -4    8.10    5.70
   3 -12   4    2.30    5.60
   3 -12  -4    7.80    8.50
  -3 -12   4   -0.40    4.60
  -3  12  -4    6.40    9.10
   3 -12  -4   -6.00    6.10
  -3 -12   4    6.30    6.10
   4  12  -4   42.00   10.40
  -4 -12  -4   42.70    7.80
  -4 -12  -4   55.79    9.90
  -4 -12  -4   44.30    8.90
   4 -12   4   44.20    8.30
  -4 -12   4   44.60    5.90
   4 -12  -4   44.70   10.40
  -4  12  -4   77.59   13.20
  -4 -12   4   63.59    8.50
   4 -12  -4   62.29    9.40
  -5 -12  -4   76.39   11.00
  -5 -12  -4   74.59    9.20
   5  12  -4   60.09   11.70
  -5 -12  -4   95.39   10.50
  -5 -12   4   64.59    7.20
   5 -12  -4   75.09   10.30
  -5  12  -4   83.89   14.20
  -5 -12   4  103.99   11.90
   0 -13  -4   29.60    9.50
   0 -13  -4   37.70    9.30
   0 -13   4   21.60    6.90
   0 -13   4   35.30    7.20
   0  13  -4   10.40   10.90
   1  13  -4   32.20   10.50
   1 -13   4   27.90    7.70
   1 -13   4   25.70    7.40
  -1 -13  -4   27.60    8.30
  -1 -13  -4   23.90    8.80
  -1 -13   4   12.60    7.20
   1 -13  -4   27.50    7.10
   1 -13  -4   16.40    9.90
  -1 -13   4   11.90    6.70
  -1  13  -4    3.30   10.60
  -2 -13  -4   20.50    8.90
   2 -13   4   20.60    7.40
   2  13  -4   11.40   10.50
  -2 -13  -4   18.10    8.50
   2 -13   4   18.00    6.60
  -2 -13  -4   12.50    7.40
  -2  13  -4   14.10   11.50
  -2 -13   4   20.20    6.90
  -2 -13   4   16.90    6.40
   2 -13  -4   27.40    9.80
   2 -13  -4   21.40    7.70
  -3 -13  -4  -11.80    8.10
  -3 -13  -4  -12.10    7.50
   3  13  -4   13.20   10.10
  -3 -13  -4    5.50    8.70
  -3 -13   4   -4.50    6.80
  -3  13  -4   18.10   12.50
   3 -13  -4    2.70    7.90
   4  13  -4   12.40   11.40
  -4 -13  -4   24.90   10.10
  -4 -13  -4   23.10    8.20
  -4 -13  -4   29.00    9.10
  -4  13  -4    5.60   13.10
   4 -13  -4   19.10    8.20
  -4 -13   4   32.60    8.50
  -4 -13   4   18.70    5.90
   0 -14   4   55.89    9.50
   0 -14   4   10.70    8.00
   0 -14  -4   31.10   10.60
   0  14  -4   45.40   13.10
  -1 -14  -4    6.60   10.80
   1  14  -4   20.30   13.30
  -1 -14  -4   17.30    9.00
   1 -14   4   -0.10    7.70
  -1  14  -4   40.80   13.70
  -1 -14   4   18.30    8.10
  -1 -14   4   10.70    8.40
   1 -14  -4    3.20    8.80
  -2 -14  -4   26.30   10.20
  -2 -14  -4   -3.10   10.00
   2 -14   4    2.70    8.00
  -2 -14  -4   -4.50   10.00
   2  14  -4    7.70   12.30
  -2  14  -4   17.70   14.20
  -2 -14   4    7.20    9.00
  -2 -14   4    0.90    7.40
   2 -14  -4    2.00    9.20
   0   0  -5    0.80    0.90
   0   0   5   -0.40    1.20
   0   0   5   -0.30    0.90
   0   0  -5   -0.30    1.40
   1   0  -5  385.16   10.40
  -1   0  -5  365.06   10.10
   1   0  -5  366.36    8.90
   1   0   5  368.26   10.50
  -1   0   5  369.06    8.80
  -1   0   5  368.06   10.30
   1   0   5  363.36   10.20
  -1   0  -5  359.96    9.90
   2   0   5 1100.99   25.60
   2   0  -5 1095.29   24.90
  -2   0  -5 1078.09   24.60
   2   0  -5 1067.09   23.00
  -2   0  -5 1117.49   25.20
   2   0   5 1118.69   25.30
   3   0  -5  180.58    6.30
   3   0  -5  164.78    4.60
  -3   0  -5  178.38    6.00
   3   0   5  162.98    7.00
  -3   0  -5  169.18    6.80
   3   0   5  179.48    6.60
  -4   0  -5   86.99    4.10
   4   0   5   80.09    5.50
   4   0  -5   92.99    4.30
   4   0   5   83.89    4.70
   5   0   5   31.60    3.50
  -5   0  -5   37.40    3.10
   5   0   5   43.50    4.90
   6   0  -5    6.30    2.20
   6   0   5    8.90    2.60
  -6   0  -5    9.10    1.80
   6   0   5    8.50    3.80
   7   0   5   26.10    5.50
   7   0  -5   35.50    4.00
   7   0   5   34.20    4.30
   8   0   5   -6.90    2.90
   8   0  -5    0.30    3.10
   8   0   5   -5.30    5.00
   9   0  -5    1.10    4.40
   9   0   5    4.40    6.60
  10   0  -5   88.89    5.50
  10   0  -5   99.39   10.70
  10   0   5   91.29    9.50
   0  -1  -5    4.30    1.50
   0   1  -5    3.10    1.40
   0   1   5    3.80    1.80
   0   1   5    3.50    1.40
   0  -1  -5    4.40    1.40
   0  -1   5    2.90    1.00
   0  -1   5    2.80    1.50
   1  -1   5  338.37    9.80
  -1   1   5  351.46    8.80
  -1  -1  -5  350.26   10.00
   1   1  -5  343.57    9.50
  -1  -1  -5  347.87    9.90
   1  -1   5  349.96    9.50
  -1  -1   5  317.97    7.90
   1   1   5  350.86   10.40
   1  -1  -5  350.56   10.20
   1  -1  -5  341.27    9.00
   1   1   5  344.67   10.00
  -1  -1   5  325.77    9.60
  -1   1  -5  348.67    9.60
   2  -1   5  252.67    8.10
   2  -1   5  245.48    8.10
  -2  -1  -5  244.78    8.30
   2   1  -5  255.47    7.70
  -2  -1  -5  251.47    7.80
   2  -1  -5  252.57    7.00
  -2  -1   5  247.28    7.40
   2  -1  -5  257.57    8.30
   2   1   5  246.58    8.40
   2   1   5  257.07    8.60
  -2   1  -5  259.07    7.80
  -3  -1  -5   16.60    2.60
   3  -1   5   14.80    2.80
   3  -1   5   16.20    2.50
   3   1  -5   16.70    0.80
   3   1  -5   16.70    0.90
  -3  -1  -5   18.40    2.40
   3   1  -5   14.60    2.10
   3   1   5   20.30    3.40
   3   1   5   17.50    2.70
   3  -1  -5   16.90    1.80
  -3   1  -5   15.30    2.40
   3  -1  -5   14.60    2.50
   4   1  -5   45.80    2.10
  -4  -1  -5   43.30    4.10
   4  -1   5   41.50    3.60
   4  -1   5   43.20    4.20
  -4  -1  -5   38.80    2.90
   4   1  -5   51.89    3.20
   4   1   5   41.70    4.00
   4   1   5   39.60    3.80
  -4   1  -5   40.90    3.30
  -5  -1  -5   12.40    1.90
   5  -1   5    9.50    2.40
   5  -1   5   13.00    3.20
   5   1  -5   10.20    1.90
   5   1  -5   14.40    1.90
   5   1   5   12.00    2.70
  -5   1  -5    6.70    2.10
   5   1   5    9.00    2.90
   6  -1   5  198.08    9.80
   6  -1   5  199.48    7.90
   6   1  -5  191.18    6.30
   6   1  -5  194.78    6.80
   6   1   5  199.88    8.10
  -6   1  -5  190.48    6.50
   6   1   5  185.88    9.40
   7   1  -5   36.40    4.30
   7  -1   5   39.90    4.60
   7   1  -5   32.20    3.10
   7  -1   5   29.80    5.80
   7   1   5   38.90    4.80
   7  -1  -5   35.60    4.30
   7   1   5   42.10    6.10
   8   1  -5   25.70    2.80
   8  -1   5   24.10    6.20
   8  -1   5   40.20    4.70
   8   1  -5   30.70    4.50
   8  -1  -5   30.70    4.50
   8   1   5   30.20    4.60
   8   1   5   38.90    7.20
   9  -1   5   19.90    4.70
   9  -1   5   36.50    7.20
   9   1  -5   20.50    2.70
   9   1  -5   17.40    5.00
   9  -1  -5   23.20    5.30
   9   1   5   24.00    8.10
   9   1   5   17.40    5.60
  10  -1   5   43.60    6.80
  10   1  -5   38.60    3.40
  10   1  -5   39.10    7.10
  10   1   5   28.00    6.90
  10  -1  -5   44.30    5.50
  10  -1  -5   35.20    7.30
   0   2   5  506.65   13.10
   0  -2  -5  514.35   13.40
   0  -2  -5  527.55   14.10
   0  -2   5  494.15   11.90
   0   2   5  518.45   14.10
   0   2  -5  497.55   12.90
   0  -2   5  517.15   13.20
   1  -2   5  458.35   12.30
  -1  -2  -5  472.75   12.90
  -1  -2  -5  495.95   13.10
  -1   2   5  472.95   11.60
   1  -2   5  474.45   11.90
   1   2  -5  448.56   11.90
  -1  -2   5  467.35   12.20
  -1   2  -5  459.25   12.20
  -1  -2   5  450.85   10.30
   1   2   5  463.25   12.90
   1  -2  -5  463.75   12.10
   1   2   5  476.45   13.40
   1  -2  -5  478.25   13.20
   2  -2   5  447.56   12.30
   2   2  -5  453.45   11.70
  -2  -2  -5  468.45   12.50
   2  -2   5  455.45   12.30
  -2  -2  -5  455.75   13.10
  -2  -2   5  460.25   11.60
   2   2   5  459.25   13.30
   2   2   5  458.95   13.20
   2  -2  -5  440.06   12.80
  -2   2  -5  471.25   12.30
   2  -2  -5  449.95   11.60
  -3  -2  -5  359.16   11.70
  -3  -2  -5  375.06   10.40
   3  -2   5  365.76   11.30
   3  -2   5  370.16   10.80
   3   2  -5  364.56    9.90
  -3   2  -5  374.46   10.70
   3   2   5  372.46   11.50
   3  -2  -5  379.26    9.80
   3   2   5  381.06   12.10
  -4  -2  -5   86.19    5.30
   4  -2   5   78.29    4.60
   4   2  -5   85.79    2.60
   4  -2   5   82.19    5.30
  -4  -2  -5   90.49    4.10
   4   2  -5   87.39    3.90
   4   2   5   93.79    6.10
   4   2   5   88.09    5.20
  -4   2  -5   83.29    4.70
  -5  -2  -5   71.19    3.50
   5  -2   5   68.09    5.10
  -5  -2  -5   66.39    5.60
   5   2  -5   71.59    3.20
   5   2  -5   66.09    3.50
   5  -2   5   70.29    4.60
   5   2   5   76.79    5.30
  -5   2  -5   78.79    4.80
   5   2   5   67.99    5.50
   6   2  -5   10.00    1.90
   6  -2   5    9.40    2.90
   6   2  -5   10.80    2.10
   6  -2   5   16.90    4.20
  -6   2  -5    5.60    2.50
   6   2   5   16.80    3.30
   6   2   5   16.50    4.30
   7  -2   5   29.00    5.60
   7   2  -5   35.30    2.80
   7  -2   5   32.90    4.40
   7   2  -5   32.90    4.10
   7   2   5   38.90    6.50
   7   2   5   36.50    4.70
   8  -2   5   22.90    5.70
   8   2  -5   25.00    2.70
   8  -2   5   24.30    4.80
   8   2  -5   20.00    4.10
   8   2   5   19.90    4.50
   8   2   5   18.90    5.40
   9  -2   5    9.00    5.80
   9   2  -5    3.50    4.40
   9   2  -5    2.80    1.70
   9  -2   5    2.70    4.40
   9   2   5    7.60    5.90
   9   2   5   -5.20    6.60
   9  -2  -5    4.00    4.60
  10   2  -5   18.80    2.40
  10  -2   5   12.00    5.80
  10  -2  -5   10.70    6.60
  10  -2  -5   21.60    6.00
  10   2   5   18.10    6.60
   0  -3   5  310.57    9.40
   0   3   5  330.77    9.70
   0  -3  -5  315.87   10.00
   0   3  -5  312.37    9.40
   0  -3  -5  336.17   10.70
  -1   3   5   79.19    3.80
  -1  -3  -5   78.79    4.80
  -1  -3  -5   74.99    4.40
   1  -3   5   80.99    4.30
   1   3  -5   71.89    3.90
  -1  -3   5   75.69    4.00
   1  -3  -5   76.19    4.30
  -1   3  -5   76.69    4.30
   1  -3  -5   79.09    4.60
   1   3   5   80.99    4.70
  -2  -3  -5  383.16   11.60
  -2  -3  -5  384.66   12.20
   2   3  -5  399.06   10.80
   2  -3   5  408.16   11.50
  -2  -3   5  439.26    8.90
   2  -3  -5  397.76   11.10
  -2  -3   5  396.86   10.60
  -2   3  -5  395.66   11.40
   2   3   5  402.76   12.50
   2   3   5  400.66   12.50
   3  -3   5  155.88    6.40
  -3  -3  -5  178.48    7.70
  -3  -3  -5  162.28    6.20
   3   3  -5  157.88    5.60
   3   3   5  154.08    7.20
  -3   3  -5  163.28    6.60
   3   3   5  161.98    7.60
   3  -3  -5  148.29    5.70
   4  -3   5   98.09    5.40
   4  -3   5   87.49    5.00
   4   3  -5   98.39    4.10
  -4  -3  -5   97.99    4.50
  -4  -3  -5  103.99    6.40
   4   3   5   84.59    5.80
  -4   3  -5   97.39    5.30
   4   3   5   93.99    5.70
  -5  -3  -5   25.00    4.30
   5  -3   5   29.00    3.70
  -5  -3  -5   32.80    2.60
  -5  -3  -5   23.20    3.20
   5   3  -5   26.90    2.60
   5   3  -5   25.00    2.10
   5  -3   5   26.80    3.60
   5   3   5   25.30    3.90
  -5   3  -5   26.90    3.80
   5   3   5   28.00    4.40
   6   3  -5   10.70    1.90
   6  -3   5   14.50    3.30
  -6  -3  -5   10.00    3.80
   6  -3   5    6.80    2.80
   6   3  -5   13.20    2.20
   6   3   5   10.20    3.40
  -6   3  -5    8.30    3.10
   6   3   5   17.80    3.80
   7   3  -5   32.00    2.80
   7   3  -5   30.00    4.00
   7  -3   5   35.60    4.50
   7   3   5   35.80    5.00
   7   3   5   29.50    6.10
   8   3  -5    8.90    3.40
   8  -3   5    7.60    5.10
   8  -3   5    9.30    4.10
   8   3  -5   11.60    2.00
   8   3   5    3.80    5.90
   8   3   5    5.30    4.50
   9   3  -5   -4.30    3.80
   9  -3   5    8.50    4.60
   9   3  -5    8.00    2.00
   9  -3   5   17.60    7.60
   9  -3  -5    4.20    4.60
   9   3   5    0.50    7.30
   9  -3  -5   11.30    5.60
   9   3   5   22.40    8.20
  10   3  -5   21.70    6.20
  10   3  -5   21.40    2.50
  10  -3   5   20.70    6.50
  10   3   5    7.70    7.10
  10  -3  -5   11.20    7.10
  10  -3  -5   19.30    6.70
   0   4   5  603.74   15.60
   0  -4   5  601.64   15.20
   0  -4  -5  580.94   16.10
   0  -4  -5  567.64   16.40
   0   4  -5  590.34   15.40
   1   4  -5  143.49    5.80
  -1  -4  -5  139.99    6.50
  -1  -4  -5  140.59    6.80
   1  -4   5  137.29    5.70
  -1   4  -5  141.59    6.20
  -1  -4   5  149.99    5.70
   1   4   5  133.89    6.20
   1  -4  -5  135.39    6.20
  -2  -4  -5  406.76   13.10
   2   4  -5  427.56   11.60
   2  -4   5  424.06   12.20
  -2  -4  -5  435.76   12.80
   2   4   5  433.66   13.40
  -2   4  -5  416.36   12.30
  -2  -4   5  415.76    9.70
  -2  -4   5  414.26   11.20
   2  -4  -5  419.56   12.20
  -3  -4  -5   15.50    2.90
  -3  -4  -5   12.30    3.30
   3   4  -5   14.30    2.30
   3  -4   5   16.80    2.70
  -3  -4   5   14.50    1.40
   3   4   5    9.30    3.00
   3  -4  -5   14.50    2.50
   3   4   5   16.40    3.50
  -3  -4   5   16.00    2.00
  -3   4  -5   14.50    3.10
   4   4  -5  152.98    5.70
  -4  -4  -5  154.18    8.20
  -4  -4  -5  152.48    6.10
   4  -4   5  149.49    6.80
  -4  -4  -5  146.39    7.60
   4   4   5  152.28    7.90
  -4   4  -5  154.98    7.50
   4   4   5  152.78    7.70
  -5  -4  -5   23.60    4.40
   5   4  -5   15.30    2.20
   5   4  -5   14.70    1.70
   5  -4   5   21.50    3.50
  -5  -4  -5   19.30    2.40
  -5  -4  -5   17.20    3.00
   5   4   5   22.80    4.30
  -5   4  -5   22.50    4.10
   5   4   5   20.60    4.60
   6   4  -5   50.39    3.40
  -6  -4  -5   52.09    6.40
   6  -4   5   47.70    5.20
   6   4  -5   50.39    3.50
  -6   4  -5   46.30    5.60
   6   4   5   55.89    6.10
   6   4   5   57.19    7.00
  -7  -4  -5    3.00    4.30
   7   4  -5    7.50    2.00
   7   4  -5    6.10    2.40
   7  -4   5   10.00    3.30
   7   4   5    7.30    4.90
   7   4   5   11.80    4.30
   8   4  -5   15.20    3.60
   8   4  -5    8.10    2.30
   8  -4   5    4.90    5.70
   8  -4   5   11.50    4.40
   8   4   5   18.60    6.60
   8  -4  -5    1.30    5.20
   8   4   5    3.30    5.30
   9   4  -5   31.90    5.30
   9  -4   5   16.90    7.30
   9   4  -5   32.70    4.00
   9  -4   5   29.60    6.10
   9  -4  -5   28.20    6.80
   9   4   5   38.30    8.80
   9   4   5   34.60    7.00
  10   4  -5   26.90    6.60
  10  -4   5   33.30    7.30
  10   4   5    9.90    7.90
  10  -4  -5   21.60    8.80
  10  -4  -5   36.50    7.60
   0  -5  -5  185.28    8.10
   0  -5  -5  191.18    8.60
   0   5  -5  192.28    7.40
   0   5   5  186.98    7.30
   0  -5   5  202.68    7.40
  -1  -5  -5  181.08    8.10
  -1  -5  -5  170.18    8.00
   1   5  -5  178.58    7.10
   1  -5   5  175.98    7.00
   1   5   5  169.48    7.50
   1  -5  -5  183.38    7.70
  -1   5  -5  163.18    7.10
  -1  -5   5  180.88    6.70
   2  -5   5  194.28    7.60
  -2  -5  -5  183.78    8.20
   2   5  -5  181.48    7.00
  -2  -5  -5  193.58    8.30
  -2  -5   5  182.48    5.70
  -2  -5   5  180.38    6.50
   2   5   5  169.58    8.10
  -2   5  -5  183.78    8.00
   2  -5  -5  185.28    7.70
  -3  -5  -5  252.27   10.70
   3  -5   5  249.48    9.20
   3   5  -5  242.78    8.30
  -3  -5  -5  248.18    9.30
  -3  -5  -5  247.08   10.10
   3  -5  -5  259.77    9.00
  -3  -5   5  245.88    6.90
  -3  -5   5  249.28    7.60
  -3   5  -5  250.97    9.90
   3   5   5  242.08   10.00
  -4  -5  -5  207.58    9.30
   4   5  -5  216.78    7.60
  -4  -5  -5  218.48   10.10
  -4  -5  -5  214.98    7.90
   4  -5   5  218.18    8.70
  -4  -5   5  209.98    6.10
   4   5   5  228.78   10.50
  -4   5  -5  208.08    9.40
  -5  -5  -5   72.39    4.20
   5  -5   5   67.59    5.60
  -5  -5  -5   70.39    5.30
  -5  -5  -5   75.59    6.90
   5   5  -5   67.99    4.40
   5   5   5   54.29    6.80
  -5   5  -5   63.09    6.70
   6   5  -5    6.20    1.80
   6  -5   5    6.30    3.20
  -6  -5  -5    3.80    1.30
  -6  -5  -5   13.20    4.50
   6   5  -5    0.60    2.10
  -6  -5  -5    1.70    1.20
   6   5   5    6.60    4.20
  -6   5  -5    4.20    4.10
   6   5   5   -2.30    4.10
  -7  -5  -5   11.70    5.00
   7  -5   5   20.20    4.40
   7   5  -5   11.40    2.80
   7   5  -5   15.30    2.80
   7   5   5   15.20    5.20
   7   5   5    6.30    5.40
   7  -5  -5   10.70    5.40
  -7   5  -5   16.80    4.70
   8   5  -5   25.90    3.50
   8   5  -5   21.30    3.90
  -8  -5  -5   23.80    6.10
   8  -5   5   16.10    6.00
   8  -5   5   18.10    5.10
   8   5   5   22.10    6.00
   8   5   5   22.20    7.50
   9   5  -5   78.09    7.10
   9  -5   5   75.19    9.50
   9   5  -5   52.79    6.00
   9  -5  -5   70.39    9.20
   9   5   5   74.69   11.40
   0   6  -5  266.47   10.00
   0  -6   5  281.37    9.60
   0   6   5  296.97    9.80
   0  -6  -5  279.77   10.80
  -1  -6  -5  138.69    7.80
  -1  -6  -5  152.48    8.10
   1   6  -5  157.68    7.20
  -1  -6  -5  143.29    9.00
   1  -6   5  148.59    6.80
   1  -6  -5  158.38    7.70
  -1  -6   5  155.68    6.50
  -1   6  -5  155.68    7.70
   1   6   5  137.89    6.80
   2  -6   5  102.49    5.90
  -2  -6  -5  107.09    7.80
  -2  -6  -5   99.49    6.90
  -2  -6  -5   97.89    6.60
   2   6  -5  103.89    5.80
  -2  -6   5   95.69    5.00
  -2   6  -5   97.19    6.70
   2  -6  -5   93.09    5.60
   2   6   5  108.89    6.60
  -2  -6   5   95.09    4.50
  -3  -6  -5   72.19    6.60
   3   6  -5   72.59    5.10
  -3  -6  -5   70.49    6.50
  -3  -6  -5   71.49    5.60
   3  -6   5   74.69    5.50
  -3  -6   5   73.09    4.10
  -3   6  -5   70.99    6.40
   3  -6  -5   81.79    5.50
  -3  -6   5   80.39    4.10
   3   6   5   77.99    6.40
   4  -6   5  132.89    8.40
  -4  -6  -5  130.09    6.70
  -4  -6  -5  135.49    7.80
  -4  -6  -5  135.79    7.90
   4   6  -5  129.09    6.50
  -4  -6   5  128.29    4.30
   4   6   5  139.69    8.40
   4  -6  -5  135.39    6.90
  -4   6  -5  128.19    8.20
  -4  -6   5  118.79    5.10
  -5  -6  -5  219.18    9.00
  -5  -6  -5  221.68    7.80
   5   6  -5  208.98    8.40
  -5  -6  -5  214.68   10.60
   5  -6   5  219.08    9.70
   5   6   5  243.58   11.70
   5  -6  -5  222.48   12.40
  -5  -6   5  215.38    7.00
  -5   6  -5  220.78   11.20
   6   6  -5   13.50    3.10
   6  -6   5   10.00    3.80
  -6  -6  -5   12.20    1.90
  -6  -6  -5   14.70    2.00
   6  -6  -5   12.00    6.50
  -6   6  -5    5.60    5.10
   6   6   5   14.50    5.20
   7   6  -5   84.69    6.30
   7   6  -5   89.19    5.10
  -7  -6  -5   95.59    9.30
   7  -6   5   79.99    7.50
   7   6   5   94.69   10.30
  -7   6  -5   88.79    9.00
   7  -6  -5   97.69   10.40
   8   6  -5   95.49    7.20
   8   6  -5   97.89    6.20
   8  -6   5  102.79    9.30
   8  -6   5   99.99    9.10
  -8  -6  -5   97.79   10.20
   8   6   5  122.29   12.50
   8  -6  -5  129.39   12.00
   9  -6   5   14.80    6.50
   9   6  -5   12.40    4.30
   9   6  -5   19.50    5.20
   9  -6  -5    8.60    8.00
   0  -7   5   -0.20    2.30
   0  -7  -5   -3.60    3.90
   0  -7  -5    1.10    2.80
   0   7  -5   -1.50    2.90
   1   7  -5  471.95   15.10
  -1  -7  -5  487.85   16.20
   1  -7   5  480.55   14.50
  -1  -7  -5  462.55   16.70
  -1  -7  -5  469.75   15.90
  -1  -7   5  465.55   12.70
  -1   7  -5  471.75   15.70
   1  -7  -5  457.75   17.40
   1   7   5  481.85   14.80
   1  -7  -5  477.55   15.50
  -1  -7   5  489.15   13.90
  -2  -7  -5   14.90    4.20
  -2  -7  -5   16.80    4.90
  -2  -7  -5   18.00    3.80
   2   7  -5   16.90    3.80
   2  -7   5   13.80    3.40
  -2  -7   5   21.10    2.90
   2  -7  -5   11.70    5.10
  -2  -7   5   19.30    3.20
  -2   7  -5   14.60    4.00
   2  -7  -5   12.50    3.70
  -3  -7  -5   66.29    5.90
  -3  -7  -5   70.19    7.00
  -3  -7  -5   68.49    7.00
   3   7  -5   68.39    5.90
   3  -7   5   60.49    5.50
  -3  -7   5   66.09    4.60
  -3   7  -5   68.09    7.00
   3  -7  -5   62.39    5.80
   3   7   5   54.59    6.10
  -3  -7   5   62.19    4.30
   3  -7  -5   56.49    7.80
  -4  -7  -5   25.60    4.80
   4   7  -5   22.80    4.10
  -4  -7  -5   28.10    4.30
  -4  -7  -5   23.50    5.20
   4  -7   5   24.30    4.40
  -4  -7   5   22.30    2.90
   4   7   5   31.40    5.50
   4  -7  -5   25.40    7.40
  -4   7  -5   23.20    5.70
   4  -7  -5   30.70    4.50
  -4  -7   5   33.70    4.00
   5   7  -5    5.50    3.30
  -5  -7  -5    7.80    3.90
  -5  -7  -5    8.30    3.00
  -5  -7  -5   10.50    3.40
   5  -7   5    5.20    3.60
  -5  -7   5    4.90    2.40
  -5   7  -5   12.20    5.20
   5  -7  -5    5.10    5.70
   5   7   5    4.50    4.60
  -6  -7  -5   92.39    4.40
  -6  -7  -5   94.19    4.70
   6  -7   5   82.89    7.60
   6   7  -5  100.59    7.20
  -6  -7  -5   87.29    9.10
   6   7   5   94.79    9.40
  -6  -7   5   94.59    5.20
   6  -7  -5   98.39   10.90
  -6   7  -5   99.49    9.80
   7   7  -5    8.20    4.30
   7  -7   5    8.10    4.90
  -7  -7  -5    2.80    5.70
   7   7   5   10.70    6.90
   7  -7  -5    0.90    6.40
   8   7  -5   19.50    3.80
  -8  -7  -5   36.70    8.20
   8  -7   5   29.20    6.80
   8   7  -5   24.00    5.70
   8  -7  -5   19.00    8.00
   8   7   5   30.50    8.70
  -9  -7  -5   52.19    9.70
   9  -7   5   37.80    8.20
   9   7  -5   35.00    6.00
   9   7  -5   49.40    7.30
   9  -7  -5   30.50   10.10
   0  -8   5  131.99    7.20
   0   8  -5  128.39    7.90
   0  -8  -5  136.39    8.50
   1  -8   5  229.38   11.60
   1   8  -5  277.97   11.80
  -1  -8  -5  268.97   12.10
  -1  -8  -5  247.18   13.20
  -1  -8  -5  265.27   12.00
   1   8   5  263.97   10.40
  -1  -8   5  254.57    9.70
  -1   8  -5  258.07   12.00
   1  -8  -5  275.37   13.60
  -1  -8   5  255.37    9.10
   1  -8  -5  287.57   11.80
  -2  -8  -5  327.87   14.20
  -2  -8  -5  288.27   12.40
   2   8  -5  287.47   12.10
  -2  -8  -5  294.97   12.50
   2  -8   5  286.57   11.40
   2  -8  -5  312.17   12.30
  -2   8  -5  291.77   13.20
  -2  -8   5  308.97   10.50
   2   8   5  301.17   12.00
   2  -8  -5  321.27   14.20
  -2  -8   5  299.87   10.20
   3   8  -5   -0.50    3.40
  -3  -8  -5    1.80    4.50
  -3  -8  -5   -2.00    3.90
   3  -8   5    0.90    3.20
  -3  -8  -5    4.70    3.90
  -3  -8   5    3.30    2.50
  -3  -8   5    1.20    2.70
   3  -8  -5   13.70    5.60
   3  -8  -5   -2.90    3.30
  -3   8  -5   10.20    4.70
   3   8   5    2.40    2.70
  -4  -8  -5    8.50    4.80
   4   8  -5   14.50    4.50
  -4  -8  -5   11.60    4.20
  -4  -8  -5   21.00    5.00
   4  -8   5   15.40    4.30
   4   8   5   19.70    4.20
  -4  -8   5   15.00    2.70
  -4   8  -5   12.10    5.70
   4  -8  -5   16.70    5.80
   4  -8  -5   19.30    4.30
  -4  -8   5   18.20    3.50
  -5  -8  -5   60.19    7.90
   5   8  -5   57.99    7.10
  -5  -8  -5   68.49    6.40
  -5  -8  -5   56.69    5.80
   5  -8   5   51.99    6.60
  -5  -8   5   56.19    5.20
   5   8   5   65.19    8.10
   5  -8  -5   55.29    8.90
  -5   8  -5   55.19    8.40
  -6  -8  -5   79.19    8.40
   6  -8   5   88.69    8.50
   6   8  -5  118.39    8.80
  -6  -8  -5   96.79    5.40
  -6  -8  -5   88.79    5.00
  -6   8  -5   90.09   11.60
  -6  -8   5   90.59    6.00
   6   8   5   90.39   10.10
   6  -8  -5   90.59   11.80
  -7  -8  -5   83.19   10.50
   7   8  -5   64.99    7.70
   7  -8   5   74.99    9.20
   7   8   5   65.69   10.00
   7  -8  -5   79.69   10.80
   8  -8   5   45.00    8.20
   8   8  -5   66.59    8.50
  -8  -8  -5   45.40    9.00
   8   8   5   63.39   10.30
   8  -8  -5   59.19   11.00
   0  -9  -5   73.19    9.00
   0  -9  -5   71.89    7.40
   0  -9   5   62.69    6.00
   0   9  -5   66.79    8.00
  -1  -9  -5   61.09    7.80
  -1  -9  -5   67.49    8.40
   1   9  -5   75.89    8.10
  -1  -9  -5   62.49    7.50
   1  -9   5   61.99    6.40
   1  -9  -5   52.99    6.90
  -1  -9   5   66.29    5.70
  -1   9  -5   69.99    7.10
  -1  -9   5   52.39    6.60
  -2  -9  -5   34.90    6.20
  -2  -9  -5   33.20    6.10
  -2  -9  -5   33.50    6.60
   2   9  -5   24.30    5.50
  -2   9  -5   19.70    7.00
  -2  -9   5   32.60    4.40
   2   9   5   30.50    5.00
   2  -9  -5   32.40    5.70
  -2  -9   5   32.30    4.40
   3   9  -5   17.90    5.20
  -3  -9  -5    9.60    4.80
   3   9   5    7.40    4.50
  -3  -9   5    9.50    3.30
   3  -9  -5   20.00    6.30
  -3  -9   5    9.30    3.70
  -4  -9  -5   96.19    8.10
  -4  -9  -5   95.19    8.90
   4   9  -5  102.79    9.10
   4  -9   5   83.39    7.80
  -4  -9  -5   95.89    9.40
   4  -9  -5   95.29    8.20
   4  -9  -5   93.29   10.60
  -4  -9   5   97.19    7.00
  -4   9  -5   86.39   12.20
  -4  -9   5   95.39    5.50
   4   9   5  108.19    9.20
   5   9  -5   47.40    7.40
  -5  -9  -5   54.49    6.50
  -5  -9  -5   56.19    8.10
   5  -9   5   45.00    7.10
  -5  -9  -5   39.40    5.60
   5  -9  -5   42.40    9.20
   5  -9  -5   48.90    6.70
  -5   9  -5   55.79    9.30
  -5  -9   5   45.30    5.30
   5   9   5   49.40    7.00
   6  -9   5   20.10    5.90
   6   9  -5   20.10    6.50
  -6  -9  -5   25.50    7.40
  -6  -9  -5   22.30    3.80
  -6  -9  -5   23.50    3.80
   6   9   5   13.70    6.80
  -6  -9   5   27.40    4.50
   6  -9  -5   19.20    9.00
   6  -9  -5   28.90    6.10
  -7  -9  -5   68.69   10.00
   7  -9   5   63.79    8.70
   7   9  -5   84.39    9.60
   7   9   5   66.39   10.40
  -7  -9   5   74.59    6.80
   7  -9  -5   47.00   11.10
  -8  -9  -5   18.70    9.30
   8  -9  -5   14.20   10.40
   0  10  -5   18.90    6.50
   0 -10   5   22.30    4.20
   0 -10  -5   21.90    4.80
   0 -10   5   17.30    4.40
  -1 -10  -5   13.60    5.60
   1  10  -5    3.40    5.40
  -1 -10  -5   -5.40    5.00
  -1 -10  -5   -1.80    4.80
   1 -10  -5   -4.20    3.30
  -1  10  -5    7.40    5.60
  -1 -10   5    6.70    3.80
  -1 -10   5    1.70    3.60
  -2 -10  -5   34.60    7.00
  -2 -10  -5   21.90    5.50
   2  10  -5   24.50    6.30
  -2 -10   5   34.00    4.90
  -2  10  -5   32.70    7.70
  -2 -10   5   26.70    5.10
   2 -10  -5   34.10    6.20
  -3 -10  -5   77.69    9.00
  -3 -10  -5   69.89    8.60
  -3 -10  -5   56.79    8.30
   3  10  -5   70.39    8.70
   3 -10  -5   72.89    9.80
  -3 -10   5   62.39    7.20
   3  10   5   57.49    7.20
  -3  10  -5   67.59    9.60
  -3 -10   5   67.89    6.10
   3 -10  -5   62.79    6.90
  -4 -10  -5   23.30    6.00
  -4 -10  -5   14.60    5.60
  -4 -10  -5   15.40    6.50
   4 -10   5   10.80    5.30
   4  10  -5   21.00    6.30
   4 -10  -5   17.20    7.80
   4 -10  -5    9.80    5.40
  -4  10  -5   17.00    7.90
  -4 -10   5   10.00    4.50
   4  10   5   18.40    6.10
  -4 -10   5   12.40    3.60
  -5 -10  -5   36.10    7.90
  -5 -10  -5   35.90    6.00
   5  10  -5   33.20    7.70
  -5 -10  -5   19.80    5.80
   5 -10   5   22.00    6.80
  -5 -10   5   29.40    3.20
  -5  10  -5   48.50    9.40
  -5 -10   5   28.00    3.10
  -5 -10   5   38.80    5.90
   5 -10  -5   28.90    5.80
   5  10   5   23.70    7.50
   5 -10  -5   32.00    9.10
   6 -10   5   20.20    7.20
  -6 -10  -5   14.30    4.20
  -6 -10  -5   11.20    4.20
  -6 -10  -5   15.00    8.10
   6  10  -5   24.10    8.50
   6 -10  -5   10.40    6.30
   6 -10  -5   22.60    9.40
   6  10   5   16.00    8.10
  -6 -10   5   12.80    4.80
  -6  10  -5   17.70    9.20
  -7 -10  -5   45.90    9.70
   7  10  -5   51.09    9.60
  -7 -10   5   36.00    5.90
   7 -10  -5   35.10    7.90
   7 -10  -5   54.49   12.30
   0  11  -5  128.59   12.10
   0 -11  -5  134.49   11.00
   0 -11   5  114.39    8.70
   0 -11  -5   99.39   12.00
  -1 -11  -5   44.70    8.10
  -1 -11  -5   41.00    8.40
   1 -11   5   43.50    6.60
  -1 -11  -5   37.90    7.80
   1  11  -5   52.49    9.10
  -1 -11   5   43.60    6.10
   1 -11  -5   50.79    9.50
   1 -11  -5   37.10    7.10
  -1  11  -5   47.80    9.20
  -2 -11  -5    7.80    6.40
   2  11  -5    1.00    6.00
  -2 -11  -5   12.80    6.10
   2 -11   5   11.50    5.50
   2 -11  -5    1.40    9.10
  -2  11  -5    9.40    8.00
  -2 -11   5   11.40    4.60
   2 -11  -5   13.70    5.80
  -2 -11   5    6.80    4.40
   3  11  -5    9.10    6.90
  -3 -11  -5    6.50    6.20
   3 -11   5   -2.10    5.40
  -3 -11  -5   -8.90    5.80
   3 -11  -5   -2.70    7.70
  -3 -11   5   13.50    5.40
  -3  11  -5    6.70    8.80
   3 -11  -5    7.00    6.00
  -3 -11   5   13.90    7.70
  -4 -11  -5   22.10    7.40
   4  11  -5   16.60    7.50
   4 -11   5   16.10    6.40
  -4 -11  -5   22.10    6.70
   4 -11  -5   19.30    6.70
  -4 -11   5   19.70    5.80
   4  11   5   24.30    6.70
   4 -11  -5   15.60    8.40
  -4  11  -5   10.10    9.60
  -4 -11   5   18.30    4.30
  -5 -11  -5    7.00    6.60
   5 -11   5   -0.10    6.70
   5  11  -5    0.20    7.80
  -5 -11  -5   12.80    6.00
  -5 -11  -5    9.50    7.90
  -5 -11   5    8.90    2.70
  -5 -11   5   18.80    5.90
   5 -11  -5   19.50    9.60
   5 -11  -5   18.80    7.00
  -5  11  -5    5.80   10.10
  -5 -11   5   10.10    3.80
   5  11   5   -1.80    6.80
  -6 -11  -5    0.90    4.60
  -6 -11  -5    4.80    4.40
  -6 -11  -5   10.00    9.40
   6  11  -5    7.70    9.10
  -6  11  -5   22.20   12.40
  -6 -11   5   20.30    6.00
   6 -11  -5    8.80    6.80
   6 -11  -5   10.00   12.80
   0 -12   5   60.59    7.50
   0 -12  -5   51.09   10.10
   0 -12   5   57.19    7.70
   0 -12  -5   59.89    9.30
   0  12  -5   42.40    9.90
  -1 -12  -5   -0.60    7.70
   1 -12   5   -8.30    4.70
   1 -12   5    1.00    5.30
  -1 -12  -5    8.00    8.20
   1  12  -5    4.30    8.40
  -1 -12  -5   -3.50    4.80
  -1 -12   5    9.10    5.50
   1 -12  -5    9.10    8.40
  -1 -12   5   10.00    5.30
  -1  12  -5   -3.90    8.10
   1 -12  -5    9.10    6.30
   2 -12   5   13.40    7.00
  -2 -12  -5   19.50    6.50
  -2 -12  -5   37.00    8.60
  -2 -12  -5   25.90    8.40
   2  12  -5   15.50    8.80
   2 -12  -5   11.80    8.50
   2 -12  -5   10.80    7.50
  -2 -12   5   18.40    6.20
  -2  12  -5   10.90    9.70
  -3 -12  -5   16.60    7.60
  -3 -12  -5   16.30    7.80
   3  12  -5   15.00    8.60
   3 -12   5   14.00    6.60
  -3 -12  -5   16.40    7.60
   3 -12  -5    0.20    9.60
  -3 -12   5   11.20    5.10
  -3  12  -5   19.20   10.70
  -3 -12   5   15.50    6.50
   3 -12  -5    9.20    7.20
  -4 -12  -5   17.90    9.20
   4  12  -5   28.50    9.70
  -4 -12  -5   38.40    8.80
  -4 -12   5   23.50    6.90
  -4  12  -5   10.30   11.00
  -4 -12   5   19.80    5.30
   4 -12  -5   33.00   13.10
   4 -12  -5    8.90    7.90
  -5 -12  -5    4.20    9.30
  -5 -12  -5  -13.50    6.30
   5  12  -5    4.10    9.80
  -5  12  -5   13.30   13.50
  -5 -12   5   23.70    7.10
   5 -12  -5   -3.40    7.90
  -5 -12   5    3.20    4.60
   0 -13   5    8.00    6.80
   0 -13  -5   11.40    9.80
   0 -13  -5    4.20    6.10
   0  13  -5  -16.80   10.70
   0 -13   5    2.50    6.00
  -1 -13  -5   11.00    8.90
  -1 -13  -5    1.20    8.70
   1 -13   5   17.30    7.30
  -1 -13  -5   10.10    9.70
   1  13  -5    3.40   10.10
   1 -13   5    8.40    7.30
   1 -13  -5   12.70    9.40
  -1  13  -5   -0.50   10.40
   1 -13  -5    4.60    8.00
  -1 -13   5    4.90    6.40
  -1 -13   5   13.00    6.60
   2  13  -5  -11.60   10.10
   2 -13   5   -1.80    6.20
  -2 -13  -5   12.50    9.40
  -2 -13  -5   -9.30    8.40
  -2 -13  -5  -13.30    8.30
  -2 -13   5    1.40    7.00
   2 -13  -5   23.30    8.80
  -2 -13   5    4.20    6.00
  -2  13  -5    2.30   11.60
  -3 -13  -5   -9.10    9.00
   3  13  -5   12.70   10.70
  -3 -13  -5  -10.50    8.10
  -3 -13  -5    1.90    8.70
  -3 -13   5    6.80    7.00
   3 -13  -5    2.50    8.00
  -3  13  -5   19.20   12.30
  -4 -13  -5   25.30   10.80
  -4 -13  -5   26.10    9.60
  -4 -13  -5   13.20    8.80
   4  13  -5   17.90   11.50
  -4  13  -5   30.90   14.50
  -4 -13   5    8.50    5.90
  -4 -13   5   -0.40    7.70
   4 -13  -5   17.40    8.90
   0 -14   5   -2.20    7.50
   0  14  -5    8.10   11.80
   0 -14  -5    0.30    7.50
  -1 -14  -5   19.30   11.50
  -1 -14  -5   25.00   10.50
   1  14  -5   18.10   13.30
   1 -14   5    1.10    7.90
  -1 -14   5   15.20    8.40
   1 -14  -5   16.30    9.40
  -1 -14   5   19.00    8.50
  -1  14  -5   29.30   13.30
   0   0   6    1.50    1.70
   0   0  -6    0.30    1.20
   0   0  -6    0.30    1.60
   0   0   6    2.20    1.40
   1   0   6 2086.29   44.50
  -1   0  -6 2032.60   43.70
   1   0   6 2036.70   43.70
   1   0  -6 1958.00   41.90
  -1   0   6 1972.40   41.90
  -1   0  -6 2036.70   43.30
  -1   0   6 2025.50   44.00
   1   0  -6 2050.29   43.90
   2   0   6  139.49    6.20
   2   0  -6  156.38    6.30
  -2   0  -6  143.79    5.90
   2   0  -6  150.48    4.50
   2   0   6  144.99    6.40
  -2   0  -6  151.18    5.90
   3   0  -6  102.19    4.90
   3   0   6   86.99    5.10
   3   0   6   84.79    5.50
   3   0  -6   90.89    3.30
  -3   0  -6   91.69    5.20
  -3   0  -6   87.99    4.60
   4   0   6 1280.77   30.80
  -4   0  -6 1237.28   28.00
   4   0  -6 1190.38   26.10
   4   0   6 1277.27   29.40
   4   0  -6 1227.88   28.30
   5   0   6   12.50    3.30
  -5   0  -6    8.20    2.20
   5   0   6   11.30    2.90
   5   0  -6   10.70    2.50
   6   0   6  123.89    8.50
   6   0   6  112.89    6.70
   6   0  -6  113.89    5.60
  -6   0  -6  117.09    5.20
   6   0  -6  109.39    5.00
   7   0   6    8.80    3.40
   7   0  -6    9.30    2.70
   7   0   6    8.20    3.70
   7   0  -6    5.10    2.50
   8   0  -6    2.00    3.20
   8   0  -6    3.40    2.70
   8   0   6    4.70    4.50
   9   0   6   17.90    5.20
   9   0  -6   12.30    4.70
   9   0  -6    4.90    3.30
   9   0   6    7.50    7.80
  10   0   6    9.40    7.00
  10   0  -6    3.90    3.60
  10   0  -6    1.50    6.00
   0   1  -6   33.80    3.10
   0  -1   6   33.50    2.60
   0  -1  -6   36.20    3.00
   0  -1   6   34.30    3.20
   0  -1  -6   31.30    3.40
   0   1   6   33.60    3.00
   0   1   6   28.50    3.50
  -1  -1  -6   30.80    3.20
  -1  -1  -6   25.90    3.00
  -1   1   6   30.40    2.40
   1  -1   6   32.00    3.00
   1   1  -6   29.80    3.00
   1  -1   6   25.50    3.10
  -1   1   6   24.20    3.20
  -1  -1   6   27.20    3.00
   1  -1  -6   31.00    2.60
   1  -1  -6   30.30    3.30
  -1   1  -6   29.30    3.00
  -1  -1   6   26.50    1.80
   1   1   6   24.70    3.00
   1   1   6   30.80    3.60
  -2  -1  -6  223.28    7.80
   2   1  -6  231.38    7.60
   2  -1   6  239.78    8.30
   2  -1   6  231.18    8.10
  -2  -1  -6  229.38    8.10
   2   1   6  222.38    8.30
   2   1   6  215.78    8.40
   2  -1  -6  225.58    6.80
  -2  -1   6  230.58    7.60
  -2   1  -6  236.88    7.80
   2  -1  -6  238.78    8.40
   3  -1   6   32.00    3.40
   3   1  -6   27.60    3.00
  -3  -1  -6   31.60    3.00
   3  -1   6   29.60    3.60
  -3  -1  -6   31.00    3.70
  -3   1  -6   23.10    3.00
   3  -1  -6   25.60    2.30
   3   1   6   31.60    3.70
   3   1   6   32.50    4.10
   3  -1  -6   29.00    3.40
   4   1  -6  244.68    5.70
   4  -1   6  241.38    8.80
   4   1  -6  243.38    8.00
  -4  -1  -6  252.17    8.00
  -4  -1  -6  243.58    9.30
   4  -1   6  235.28    9.60
   4  -1  -6  241.58    7.00
   4   1   6  234.68   10.00
   4   1   6  258.47    9.40
  -4   1  -6  243.08    8.30
   4  -1  -6  243.08    8.60
   5   1  -6  253.97    8.20
  -5  -1  -6  261.97    8.10
   5  -1   6  252.57    9.30
   5   1  -6  262.47    7.00
   5  -1   6  262.17   11.10
   5  -1  -6  247.68    8.90
  -5   1  -6  269.97    8.70
   5   1   6  252.97   12.60
   5   1   6  272.97   10.10
   6   1  -6  163.28    5.90
  -6  -1  -6  161.58    5.80
   6  -1   6  171.98    7.70
   6   1  -6  177.38    6.50
   6   1   6  164.58    8.00
  -6   1  -6  154.18    6.70
   6   1   6  159.58    9.70
   7   1  -6   14.70    2.60
   7   1  -6   13.60    2.80
   7  -1   6    9.10    3.60
   7   1   6   15.10    5.20
   7   1   6   18.00    4.20
   7  -1  -6   15.40    3.10
   8   1  -6    6.80    2.40
   8  -1   6    1.50    3.50
   8   1  -6    8.70    3.30
   8  -1   6   15.00    6.20
   8  -1  -6    2.50    3.20
   8   1   6   -1.10    6.10
   9   1  -6   14.00    4.50
   9  -1   6    7.60    7.80
   9   1  -6    7.90    2.80
   9  -1   6    7.50    4.80
   9   1   6   20.00    8.50
   9  -1  -6   20.50    5.20
   9   1   6    9.50    5.20
  10   1  -6    6.90    6.00
  10  -1   6   -7.40    6.00
  10   1  -6    2.50    2.70
  10  -1  -6    8.10    6.40
  10  -1  -6   -2.90    4.10
  10   1   6   14.10    8.20
   0  -2   6   18.70    2.80
   0  -2  -6   18.20    3.10
   0   2  -6   17.00    2.50
   0  -2   6   19.70    2.00
   0   2   6   14.80    2.90
   0  -2  -6   15.60    2.60
   0   2   6   18.70    2.50
   1  -2   6  196.88    6.60
   1  -2   6  197.78    7.30
   1   2  -6  180.98    6.70
  -1  -2  -6  195.48    7.50
  -1  -2  -6  187.28    7.50
  -1   2   6  197.48    6.40
   1   2   6  178.18    7.80
   1  -2  -6  194.38    6.90
   1  -2  -6  196.48    7.90
  -1  -2   6  194.98    7.10
  -1   2  -6  195.98    7.10
  -1  -2   6  187.38    5.20
   1   2   6  205.68    7.60
   2  -2   6  230.98    8.10
   2  -2   6  227.38    7.90
  -2  -2  -6  239.08    8.20
   2   2  -6  221.88    7.50
  -2  -2  -6  223.58    8.60
   2  -2  -6  232.78    7.40
   2  -2  -6  237.58    8.70
  -2  -2   6  225.38    7.50
   2   2   6  218.28    8.50
   2   2   6  235.28    8.80
  -2   2  -6  234.48    7.90
   3   2  -6   71.39    4.00
  -3  -2  -6   76.49    4.90
  -3  -2  -6   81.69    4.40
   3  -2   6   73.09    4.60
   3  -2   6   70.49    4.50
  -3   2  -6   78.59    4.50
   3   2   6   77.99    5.30
   3   2   6   70.79    4.90
   3  -2  -6   68.99    4.70
   3  -2  -6   76.09    3.90
   4  -2   6   72.69    4.90
  -4  -2  -6   75.79    5.70
   4  -2   6   75.19    5.50
   4   2  -6   75.79    4.10
  -4  -2  -6   78.19    4.30
   4   2   6   84.69    6.30
   4  -2  -6   72.49    3.80
  -4   2  -6   69.59    4.70
   4   2   6   74.49    5.60
  -5  -2  -6   33.60    4.80
   5  -2   6   35.90    4.10
   5   2  -6   31.20    1.60
  -5  -2  -6   28.90    3.00
   5   2  -6   31.40    3.20
   5   2   6   35.00    4.50
   5   2   6   37.10    6.60
  -5   2  -6   33.10    4.10
   6   2  -6    9.40    2.10
  -6  -2  -6   11.10    2.00
   6  -2   6    8.10    3.10
  -6  -2  -6   10.30    3.10
  -6  -2  -6    8.60    2.60
   6   2  -6   11.10    1.80
  -6   2  -6   12.20    3.30
   6   2   6   10.90    4.40
   6   2   6   11.20    3.60
   7   2  -6    4.40    2.00
   7  -2   6   -0.60    4.60
   7   2  -6    4.90    2.20
   7   2   6   -0.20    3.50
  -7   2  -6    7.40    2.70
   7   2   6    5.90    4.60
   8  -2   6   29.10    7.00
   8   2  -6   12.10    2.40
   8   2  -6   10.50    3.30
   8  -2   6   14.60    4.30
   8   2   6   15.10    5.50
   9  -2   6   24.90    8.00
   9   2  -6   13.70    2.50
   9   2  -6   20.20    4.40
   9  -2   6   22.00    5.30
   9   2   6   14.10    6.20
   9  -2  -6   13.70    5.10
   9   2   6   13.40    8.60
  10   2  -6   28.10    3.40
  10  -2   6   27.30    7.40
  10   2  -6   22.80    5.70
  10  -2  -6   35.70    7.10
  10   2   6   29.30    8.10
  10  -2  -6   23.20    7.20
   0  -3   6  601.84   14.20
   0   3   6  612.54   15.90
   0  -3   6  613.44   15.80
   0  -3  -6  603.84   16.20
   0   3  -6  583.34   15.50
   0  -3  -6  616.04   17.00
   1  -3   6  329.87   10.10
  -1  -3  -6  326.07   10.80
  -1  -3  -6  318.77   10.70
   1  -3   6  307.17    9.00
  -1   3   6  318.87    9.30
   1   3  -6  319.17    9.70
  -1   3  -6  317.17    9.80
  -1  -3   6  312.17    9.60
   1   3   6  309.97   10.50
   1   3   6  319.27   11.10
  -1  -3   6  322.27    7.80
   1  -3  -6  304.37    9.90
   1  -3  -6  325.77   11.00
  -2  -3  -6  413.16   12.50
   2  -3   6  421.66   12.20
  -2  -3  -6  414.06   13.10
   2  -3   6  403.86   11.70
   2   3  -6  407.96   11.40
  -2  -3   6  407.26   11.40
   2   3   6  415.26   13.40
   2  -3  -6  415.76   13.00
   2  -3  -6  422.66   11.90
  -2   3  -6  403.96   12.00
   2   3   6  417.46   13.20
   3  -3   6   93.19    5.20
   3   3  -6   91.99    4.50
  -3  -3  -6   95.09    6.20
   3  -3   6   92.49    5.30
  -3  -3  -6   90.39    5.00
  -3  -3   6   85.19    4.00
   3  -3  -6   87.09    4.60
  -3   3  -6   94.79    5.30
   3   3   6   88.99    6.00
   3   3   6   94.89    6.20
  -4  -3  -6  216.18    7.50
   4  -3   6  205.78    8.60
   4  -3   6  210.98    8.40
   4   3  -6  218.48    7.30
  -4  -3  -6  212.68    9.50
   4   3   6  230.68    9.60
   4  -3  -6  217.28    7.50
  -4   3  -6  203.18    8.20
   4   3   6  220.88   10.00
   5  -3   6  112.29    6.20
  -5  -3  -6  106.19    7.20
   5  -3   6  109.99    7.00
   5   3  -6  105.19    4.80
  -5  -3  -6  106.59    4.90
   5   3   6  101.99    7.10
   5   3   6  112.89    7.90
  -5   3  -6   90.29    6.20
  -6  -3  -6   67.99    3.60
   6   3  -6   67.49    2.90
   6   3  -6   64.99    4.00
   6  -3   6   59.59    5.40
  -6  -3  -6   53.49    6.30
  -6  -3  -6   70.69    4.70
   6   3   6   66.09    6.60
   6   3   6   67.89    7.40
  -6   3  -6   75.09    6.10
   7  -3   6    9.00    3.50
   7   3  -6   10.40    2.20
   7   3  -6   10.90    2.30
   7   3   6    1.80    5.20
   7   3   6    7.60    4.50
  -7   3  -6    9.30    3.50
   8   3  -6   51.49    3.90
   8   3  -6   53.09    4.90
   8  -3   6   58.29    6.90
   8  -3   6   46.00    7.70
   8   3   6   59.39    7.20
   8   3   6   42.60    8.50
   9   3  -6    4.70    2.40
   9  -3   6   12.40    7.80
   9  -3   6    6.00    5.30
   9   3  -6    0.90    3.70
   9   3   6    3.20    6.30
   9   3   6   -0.60    6.10
  10  -3   6   29.50    7.70
  10  -3  -6   19.80    7.80
  10   3   6   -0.30    8.10
  10  -3  -6   21.20    7.60
   0  -4  -6  147.99    6.90
   0  -4  -6  135.09    7.20
   0   4   6  140.49    6.40
   0  -4   6  139.09    6.20
   0   4  -6  142.59    6.30
   1  -4   6   77.49    4.40
  -1  -4  -6   63.29    5.10
  -1   4   6   64.99    4.00
  -1  -4  -6   65.49    5.00
   1   4  -6   68.49    4.30
  -1  -4   6   66.89    4.40
  -1   4  -6   72.29    4.70
   1  -4  -6   67.89    5.40
   1   4   6   70.39    5.00
   1  -4  -6   69.49    4.70
   2  -4   6    5.30    2.20
  -2  -4  -6    3.10    2.50
   2   4  -6    2.30    1.90
  -2  -4  -6    3.70    2.10
  -2  -4   6    0.60    1.60
   2   4   6    4.00    2.70
   2  -4  -6    4.90    2.10
  -2   4  -6    6.20    2.40
  -2  -4   6    2.80    0.90
  -3  -4  -6  191.98    7.80
   3   4  -6  193.28    7.00
   3  -4   6  186.88    7.80
  -3  -4  -6  194.68    9.00
   3   4   6  178.78    8.80
  -3  -4   6  182.48    6.40
   3  -4  -6  188.98    7.50
  -3   4  -6  203.08    8.20
   3   4   6  194.28    9.00
   4  -4   6  159.48    7.40
  -4  -4  -6  164.88    8.80
   4   4  -6  158.08    6.30
  -4  -4  -6  156.08    6.60
   4   4   6  168.68    8.50
  -4   4  -6  164.68    8.00
   4  -4  -6  155.88    6.80
   4   4   6  159.28    9.00
  -5  -4  -6   39.50    4.90
   5  -4   6   30.50    4.80
  -5  -4  -6   32.80    3.50
   5   4  -6   34.60    3.40
  -5  -4  -6   36.50    5.20
   5  -4   6   30.50    4.30
  -5   4  -6   36.40    5.00
   5   4   6   28.90    5.70
   5   4   6   35.10    5.10
  -6  -4  -6   29.50    5.70
  -6  -4  -6   27.10    3.40
  -6  -4  -6   31.10    2.90
   6   4  -6   25.80    3.10
   6  -4   6   35.50    4.60
   6   4  -6   26.10    1.70
   6   4   6   26.10    5.00
  -6   4  -6   31.00    5.20
   6   4   6   29.70    5.40
   7   4  -6    5.00    1.80
   7   4  -6    1.60    1.90
   7  -4   6    7.30    3.60
  -7  -4  -6   -9.00    3.90
  -7   4  -6    5.20    4.10
   7   4   6   12.80    5.90
   8   4  -6   10.30    2.70
   8  -4   6    6.30    4.50
   8  -4   6   12.50    6.50
   8   4  -6   16.90    2.70
   8   4   6    2.40    5.50
   8   4   6   15.70    7.10
   9  -4   6   38.50    6.80
   9   4  -6   37.30    4.40
   9   4  -6   37.00    4.50
   9   4   6   36.70    9.90
   9   4   6   40.90    8.00
   0   5   6   25.20    3.00
   0   5  -6   24.90    3.10
   0  -5  -6   25.60    4.40
   0  -5   6   25.30    3.20
   0  -5  -6   28.50    4.20
   1  -5   6   23.40    3.40
  -1  -5  -6   23.40    4.10
  -1  -5  -6   23.80    3.70
   1   5  -6   23.30    3.40
  -1  -5   6   19.00    2.90
   1  -5  -6   21.30    3.70
  -1   5  -6   22.60    3.50
   1   5   6   19.70    3.40
   1  -5  -6   21.90    4.30
  -2  -5  -6  107.59    6.60
   2  -5   6  120.59    6.20
  -2  -5  -6  117.49    6.90
   2   5  -6  110.69    5.70
  -2  -5   6  119.99    5.60
   2   5   6  119.69    6.90
  -2  -5   6  115.59    4.10
  -2   5  -6  119.99    6.70
   2  -5  -6  134.49    6.60
   3   5  -6  193.28    7.40
  -3  -5  -6  192.58    9.50
   3  -5   6  201.88    8.30
  -3  -5  -6  179.58    8.20
  -3  -5   6  194.58    6.80
   3   5   6  189.48    9.00
   3  -5  -6  197.68    8.20
  -3  -5   6  186.08    5.20
  -3   5  -6  188.58    8.70
   4  -5   6  119.39    6.70
  -4  -5  -6  126.59    6.50
  -4  -5  -6  111.09    8.10
   4   5  -6  115.99    5.80
  -4  -5  -6  110.49    7.80
   4  -5  -6  119.99    6.40
  -4   5  -6  114.99    7.30
   4   5   6  119.99    8.10
  -5  -5  -6    2.00    2.30
   5  -5   6    5.50    3.10
   5   5  -6    7.00    2.40
  -5  -5  -6    8.40    3.60
  -5  -5  -6    9.40    3.90
   5   5   6    6.90    4.00
  -5   5  -6    3.50    4.10
   5   5   6    2.60    4.10
   6  -5   6   14.30    4.10
  -6  -5  -6   18.40    3.10
  -6  -5  -6   17.60    2.50
   6   5  -6   17.00    3.10
  -6   5  -6   19.00    5.20
   6   5   6   14.00    4.40
   7   5  -6   15.70    1.90
  -7  -5  -6   14.40    5.40
   7  -5   6   22.80    5.10
   7   5  -6   20.90    3.20
   7   5   6   13.30    6.10
  -7   5  -6   20.60    5.50
   7   5   6   24.10    5.80
  -8  -5  -6    2.20    5.50
   8  -5   6    8.40    4.60
   8   5  -6    5.50    2.90
   8   5  -6    8.80    2.40
   8  -5   6   10.00    6.10
   8  -5  -6   12.90    7.10
   8   5   6    9.60    6.20
   8   5   6    7.30    7.70
   9   5  -6   31.50    4.40
   9   5  -6   29.10    3.70
   9  -5   6   20.90    6.50
   9   5   6   42.40    8.90
   9  -5  -6   31.30    8.50
   0  -6  -6   18.80    4.30
   0   6  -6   28.70    4.10
   0  -6   6   29.50    3.80
   0   6   6   27.80    3.80
   0  -6  -6   29.30    4.40
   1   6  -6  627.44   17.90
  -1  -6  -6  655.23   19.30
   1  -6   6  677.73   18.10
  -1  -6  -6  658.73   19.70
  -1  -6   6  659.53   17.40
  -1   6  -6  639.54   18.60
   1  -6  -6  676.03   19.10
   1   6   6  663.63   18.70
   2  -6   6  129.49    6.70
  -2  -6  -6  108.99    7.30
   2   6  -6  114.89    6.30
  -2  -6  -6  115.29    7.70
  -2   6  -6  118.59    7.30
   2   6   6  120.59    7.20
   2  -6  -6  115.69    6.90
  -2  -6   6  114.99    4.70
  -2  -6   6  118.39    5.80
   3   6  -6   11.70    2.90
  -3  -6  -6    6.80    3.30
  -3  -6  -6    2.20    4.40
  -3  -6  -6    6.80    3.00
  -3  -6   6    7.30    1.80
  -3   6  -6    5.20    3.50
   3   6   6    8.50    3.50
   3  -6  -6    8.60    3.00
  -3  -6   6    4.50    2.20
   4  -6   6   60.69    5.50
  -4  -6  -6   55.49    5.50
  -4  -6  -6   60.69    6.00
   4   6  -6   45.30    4.50
  -4  -6  -6   57.49    6.90
  -4   6  -6   60.09    6.60
   4   6   6   54.79    5.70
   4  -6  -6   64.39    5.50
  -4  -6   6   58.09    3.30
  -4  -6   6   55.39    3.00
   5   6  -6   -1.30    2.60
  -5  -6  -6   -4.50    3.60
  -5  -6  -6    6.20    2.90
   5  -6   6    3.50    3.20
  -5  -6  -6   -2.10    3.90
   5   6   6   -6.30    4.30
   5  -6  -6    3.70    3.00
  -5   6  -6    2.00    4.50
   6  -6   6  157.38    9.00
  -6  -6  -6  160.08   10.60
  -6  -6  -6  162.88    6.10
   6   6  -6  162.58    7.60
   6   6   6  161.88   10.40
  -6   6  -6  162.68   10.80
   7  -6   6   66.09    7.70
  -7  -6  -6   68.79    8.50
   7  -6   6   85.29    9.10
   7   6  -6   61.29    6.00
   7  -6  -6   79.59   10.00
  -7   6  -6   70.59    8.40
   7   6   6   96.49   10.80
   8   6  -6   33.50    4.70
   8  -6   6   25.20    7.20
  -8  -6  -6   17.30    7.20
   8  -6   6   12.40    5.60
   8  -6  -6   26.20    8.10
   8   6   6   19.80    8.90
   9  -6   6    8.50    6.70
   9   6  -6    3.00    4.90
   9  -6  -6    6.70    8.80
   0   7  -6   -0.10    3.00
   0  -7  -6   -1.20    4.30
   0  -7  -6   -4.90    3.50
   0  -7   6   -0.90    2.30
   0  -7  -6   -4.40    3.10
   1   7  -6   83.99    6.30
  -1  -7  -6   74.39    8.20
  -1  -7  -6   75.39    7.00
   1  -7   6   76.69    5.80
  -1  -7  -6   85.19    7.10
  -1  -7   6   88.19    4.40
   1   7   6   77.09    6.30
  -1  -7   6   83.59    5.50
   1  -7  -6   77.89    6.70
  -1   7  -6   75.79    6.80
  -2  -7  -6   53.39    5.70
   2  -7   6   65.49    5.70
  -2  -7  -6   70.69    8.40
  -2  -7  -6   62.79    6.50
   2   7  -6   49.90    5.50
  -2  -7   6   60.29    4.60
   2   7   6   62.59    6.10
   2  -7  -6   58.49    5.90
  -2  -7   6   66.69    4.20
  -2   7  -6   62.99    5.80
  -3  -7  -6   63.89    8.10
   3  -7   6   73.19    6.00
  -3  -7  -6   61.59    6.60
   3   7  -6   65.89    6.00
  -3  -7  -6   61.49    6.20
  -3  -7   6   63.79    4.70
  -3   7  -6   59.49    7.00
   3  -7  -6   64.19    6.20
   3   7   6   57.79    5.70
  -3  -7   6   67.99    4.40
  -4  -7  -6  106.89    7.90
  -4  -7  -6  110.99    8.80
   4   7  -6  106.79    7.10
   4  -7   6  103.59    7.30
  -4  -7  -6  110.39    7.40
   4  -7  -6  106.39   10.20
  -4  -7   6  100.79    4.90
  -4   7  -6  111.89    8.90
   4   7   6  116.89    8.60
  -4  -7   6  104.39    5.00
   4  -7  -6  107.79    7.30
   5   7  -6   71.29    6.30
  -5  -7  -6   73.69    6.00
  -5  -7  -6   69.29    7.20
  -5  -7  -6   63.99    8.30
   5  -7   6   65.89    6.70
   5  -7  -6   59.39    9.00
  -5  -7   6   71.19    3.80
   5  -7  -6   61.49    6.50
   5   7   6   64.09    8.10
  -5   7  -6   72.39    8.70
  -6  -7  -6  107.59    6.50
  -6  -7  -6  111.39    5.50
  -6  -7  -6  123.39   10.30
   6   7  -6  112.99    7.70
   6  -7   6  102.59    8.30
   6  -7  -6  125.49   12.20
  -6   7  -6  115.69   11.00
   6   7   6   98.49   10.60
  -7  -7  -6   31.50    7.20
   7  -7   6   28.50    6.40
   7   7  -6   19.70    4.80
   7  -7  -6   10.10    7.60
  -7   7  -6   17.50    7.60
   7   7   6   18.50    8.30
  -8  -7  -6   14.10    7.30
   8   7  -6    3.20    5.00
   8  -7   6  -10.50    5.70
   8  -7  -6   -2.40    8.30
   8   7   6    4.90    8.60
   0  -8  -6    4.90    5.20
   0   8  -6    9.10    4.00
   0  -8  -6   10.40    3.90
   0  -8  -6   -0.10    4.30
   1  -8   6  202.08    9.20
  -1  -8  -6  203.98   12.10
  -1  -8  -6  187.68    9.90
  -1  -8  -6  208.68   11.00
   1   8  -6  200.48   10.10
  -1   8  -6  188.78    9.90
   1  -8  -6  172.98    9.90
  -1  -8   6  194.98    7.50
  -1  -8   6  190.18    8.70
   1   8   6  177.98    9.00
   2  -8   6  272.37   13.60
  -2  -8  -6  265.37   12.50
   2   8  -6  246.08   11.10
  -2  -8  -6  236.08   13.30
  -2  -8  -6  248.48   12.00
   2  -8  -6  262.47   11.70
  -2  -8   6  247.38    8.90
   2  -8  -6  268.27   14.50
  -2  -8   6  257.47    9.60
  -2   8  -6  239.78   12.20
  -3  -8  -6   67.19    8.10
  -3  -8  -6   74.39    7.50
  -3  -8  -6   74.69    8.10
   3   8  -6   72.59    6.80
  -3  -8   6   68.69    5.20
   3  -8  -6   71.19    9.50
   3  -8  -6   62.89    6.80
  -3  -8   6   72.49    5.40
  -3   8  -6   66.89    8.20
  -4  -8  -6   18.60    6.00
  -4  -8  -6   14.00    5.40
  -4  -8  -6   20.40    4.80
   4  -8   6   18.90    4.50
   4   8  -6   22.30    4.90
  -4  -8   6   16.80    3.20
   4  -8  -6   34.10    7.60
  -4   8  -6   21.20    6.20
   4  -8  -6   17.10    4.80
   4   8   6   17.40    5.10
  -4  -8   6   17.40    3.00
  -5  -8  -6    2.00    5.20
   5  -8   6    1.40    4.40
  -5  -8  -6    7.00    4.00
   5   8  -6    7.30    4.30
  -5  -8  -6    2.50    4.60
  -5   8  -6    6.50    6.50
   5  -8  -6    9.70    4.40
   5   8   6   13.10    5.50
  -5  -8   6    2.50    2.50
   5  -8  -6    3.90    7.00
   6   8  -6  100.29    8.70
  -6  -8  -6  120.19   11.00
   6  -8   6  108.39    9.40
  -6  -8  -6  116.69    6.50
   6  -8  -6  131.29   12.90
   6   8   6  121.09   11.80
   6  -8  -6  114.19    9.10
  -6   8  -6  105.59   12.40
   7   8  -6   75.29    8.90
  -7  -8  -6   96.09   11.10
   7  -8   6   69.89    8.50
  -7   8  -6   76.09   10.40
   7  -8  -6   65.59   10.60
   7   8   6   57.19    9.40
   8  -8   6   92.29   10.90
  -8  -8  -6   94.59   11.60
   8   8  -6   87.19   10.90
   8  -8  -6   98.89   12.90
   0  -9  -6  275.77   14.90
   0  -9   6  279.27   11.40
   0  -9  -6  294.87   12.90
  -1  -9  -6   25.50    6.80
   1  -9   6   37.50    5.30
  -1  -9  -6   23.00    6.40
   1   9  -6   34.50    7.40
  -1  -9  -6   22.20    5.80
  -1  -9   6   25.40    4.40
  -1  -9   6   31.70    4.30
   1  -9  -6   28.90    6.00
  -1   9  -6   28.90    6.60
   2   9  -6   53.69    7.10
  -2  -9  -6   60.69    7.80
  -2  -9  -6   53.39    8.20
  -2  -9  -6   42.90    6.70
  -2  -9   6   46.20    5.30
   2  -9  -6   41.80    7.00
  -2  -9   6   48.00    5.40
  -2   9  -6   37.00    7.40
  -3  -9  -6   57.09    7.50
  -3  -9  -6   59.69    8.00
   3   9  -6   65.09    7.60
  -3  -9  -6   60.09    8.50
  -3  -9   6   58.89    5.90
   3  -9  -6   54.99    8.70
   3   9   6   59.79    7.30
  -3   9  -6   58.89    8.30
  -3  -9   6   66.09    5.70
   3  -9  -6   53.59    7.00
  -4  -9  -6   41.90    7.90
   4  -9   6   49.60    6.70
   4   9  -6   56.39    7.70
  -4  -9  -6   56.99    8.80
  -4  -9  -6   53.89    6.80
   4  -9  -6   44.30    6.70
  -4  -9   6   51.59    5.70
  -4  -9   6   48.90    5.00
  -4   9  -6   45.70    9.00
   4   9   6   50.99    7.40
   4  -9  -6   49.90    9.60
  -5  -9  -6   27.30    5.90
   5   9  -6   39.60   10.50
  -5  -9  -6   18.00    7.10
  -5  -9  -6   16.70    5.00
   5  -9   6   25.60    5.60
   5  -9  -6    9.90    7.80
   5   9   6   18.30    6.70
   5  -9  -6   12.00    5.40
  -5  -9   6   18.80    3.80
  -5   9  -6   20.30    7.70
  -6  -9  -6   36.50    5.10
   6  -9   6   42.90    7.70
  -6  -9  -6   38.50    4.90
  -6  -9  -6   36.80    8.40
  -6   9  -6   31.20    9.50
  -6  -9   6   36.00    4.20
   6   9   6   41.00    8.40
   6  -9  -6   46.60    7.40
   6  -9  -6   37.10    9.60
   7  -9   6   -0.40    6.80
   7   9  -6   21.50    7.60
  -7  -9  -6   28.40    8.80
   7  -9  -6   -6.40    9.90
   7  -9  -6    5.50    6.00
  -7   9  -6   11.80   11.10
   0 -10  -6    8.30    5.50
   0 -10   6    6.10    3.30
   0 -10   6    2.70    3.80
   0  10  -6    4.30    5.10
  -1 -10  -6   68.39    8.80
  -1 -10  -6   64.99    8.50
   1  10  -6   66.09    8.40
  -1 -10   6   58.29    7.00
   1 -10  -6   61.49    8.20
  -1 -10   6   63.39    6.70
  -1  10  -6   81.79   10.00
   2 -10   6   33.10    6.00
   2  10  -6   28.10    7.20
  -2 -10  -6   31.30    7.00
  -2 -10  -6   25.70    6.70
   2 -10  -6   30.50    6.40
  -2  10  -6   25.40    7.60
   2  10   6   22.20    7.50
  -2 -10   6   34.90    5.10
  -2 -10   6   25.00    5.00
  -3 -10  -6   22.80    7.20
  -3 -10  -6   12.30    5.10
  -3 -10  -6   10.00    5.80
   3  10  -6    3.50    5.90
   3 -10  -6    8.80    7.50
  -3 -10   6   11.40    4.10
  -3 -10   6   15.90    4.50
   3  10   6    6.30    5.30
   3 -10  -6   -3.10    5.10
  -3  10  -6   -0.80    7.00
   4  10  -6   19.70    6.40
  -4 -10  -6    4.90    6.10
  -4 -10  -6    7.00    5.50
   4 -10   6    5.40    5.30
  -4 -10  -6   11.20    6.70
  -4  10  -6   21.40    8.20
   4 -10  -6   22.90    8.50
  -4 -10   6    7.20    3.70
   4 -10  -6    6.20    5.50
   4  10   6   13.50    4.90
  -4 -10   6    7.20    4.30
  -5 -10  -6   -3.80    6.70
   5  10  -6   -1.30    6.50
   5 -10   6    3.30    6.10
  -5 -10  -6   -0.10    5.20
   5 -10  -6    3.20    8.60
  -5  10  -6   -0.30    8.40
   5 -10  -6   17.00    6.50
  -5 -10   6    3.50    4.30
   5  10   6    3.70    6.90
  -6 -10  -6   85.19    7.80
  -6 -10  -6   75.09    7.80
   6 -10   6   83.29   10.60
  -6 -10  -6   82.69   11.20
   6  10  -6   86.09   11.00
  -6 -10   6   90.79    7.20
   6 -10  -6   97.99   10.80
  -6  10  -6   85.89   12.80
   6 -10  -6   74.19   12.20
   7  10  -6   -2.40    8.40
  -7 -10  -6   14.00    9.70
   7 -10  -6    3.80    7.30
   7 -10  -6   -1.40   11.20
   0 -11   6   35.30    5.80
   0 -11  -6   36.80    9.00
   0  11  -6   38.20    8.30
   0 -11   6   41.50    6.60
   0 -11  -6   40.00    8.00
   1 -11   6    5.80    4.70
  -1 -11  -6    3.80    7.80
  -1 -11  -6    5.40    6.20
  -1 -11  -6    8.10    6.60
  -1  11  -6   -6.50    6.90
  -1 -11   6    5.80    4.40
   1 -11  -6    9.90    7.90
   1 -11  -6   16.60    5.40
  -2 -11  -6   31.90    7.80
  -2 -11  -6   21.90    8.20
   2 -11   6   13.70    5.60
   2  11  -6   22.00    7.80
  -2 -11  -6   12.50    6.90
  -2 -11   6   12.90    5.00
  -2  11  -6   10.10    7.50
  -2 -11   6    8.70    5.10
   2 -11  -6   12.60    8.10
   2 -11  -6   23.50    6.90
  -3 -11  -6   37.00    8.30
  -3 -11  -6   41.80    8.70
   3 -11   6   40.10    6.60
   3  11  -6   35.50    8.30
   3 -11  -6   49.60   10.60
  -3 -11   6   31.20    6.10
  -3 -11   6   34.40    5.70
  -3  11  -6   25.00    9.30
   3  11   6   33.40    6.80
   3 -11  -6   36.50    7.50
  -4 -11  -6   11.70    7.60
   4  11  -6   25.50    8.50
   4 -11   6   19.70    6.90
  -4 -11  -6   18.70   11.60
  -4 -11  -6    6.50    6.30
  -4  11  -6   34.80   10.30
  -4 -11   6   14.60    5.40
   4 -11  -6    8.50    6.70
   4  11   6    3.90    5.30
   4 -11  -6   14.20    9.80
  -4 -11   6    9.50    4.60
  -5 -11  -6   41.40    9.20
  -5 -11  -6   44.90    7.90
   5  11  -6   34.60   10.20
  -5 -11  -6   41.70    7.80
  -5 -11   6   34.60    3.60
  -5 -11   6   39.40    6.30
  -5  11  -6   46.80   11.90
  -5 -11   6   37.60    4.50
   5 -11  -6   59.39    8.20
   5 -11  -6   37.00   10.80
  -6 -11  -6   12.00    5.60
  -6 -11  -6   21.90   10.10
   6  11  -6  -11.90    8.70
  -6 -11  -6   -4.80    5.40
  -6 -11   6    9.30    5.30
   6 -11  -6    3.20    7.50
  -6  11  -6   21.00   12.10
   0 -12   6    5.50    5.80
   0 -12  -6    0.70    5.60
   0 -12  -6    1.10    8.30
   0 -12   6    8.70    5.30
   0  12  -6   11.20    9.00
   1  12  -6   19.30    8.60
   1 -12   6   16.70    5.70
  -1 -12  -6    9.90    7.70
   1 -12   6   13.50    6.40
  -1 -12  -6   21.70    8.90
  -1 -12  -6   21.80    9.30
  -1 -12   6   13.70    5.90
   1 -12  -6   20.90    7.70
  -1 -12   6   11.00    5.80
   1 -12  -6   35.70   10.10
  -1  12  -6   11.70    8.70
  -2 -12  -6   27.10    9.00
  -2 -12  -6  -11.00    7.10
   2 -12   6   15.80    6.10
  -2 -12  -6   -2.60    8.00
   2  12  -6  -15.50    8.30
  -2 -12   6   11.40    6.00
   2 -12  -6   15.80    8.90
  -2  12  -6   -3.10    9.90
   2 -12  -6    4.80    7.10
  -3 -12  -6   43.80   10.10
   3  12  -6   34.30    9.90
   3 -12   6   50.49    8.30
  -3 -12  -6   33.70    8.90
  -3 -12  -6   40.20    9.50
  -3 -12   6   49.00    6.90
   3 -12  -6   34.60    8.40
   3 -12  -6   43.50   10.20
  -3  12  -6   33.90   11.70
  -3 -12   6   39.90    7.50
   4  12  -6   42.90   10.50
  -4 -12  -6   24.00    9.20
  -4 -12  -6   27.20    9.10
  -4 -12  -6   21.40    9.40
   4 -12  -6   -5.50    7.60
  -4 -12   6   17.90    6.70
  -4 -12   6   19.10    5.70
  -4  12  -6   30.80   12.60
  -5 -12  -6    0.60    9.60
  -5 -12  -6   20.90    7.80
   5  12  -6   14.50   10.70
   5 -12  -6   21.20    9.00
  -5 -12   6   11.60    6.70
  -5  12  -6    4.10   13.60
   0 -13  -6   12.70   10.00
   0 -13   6    5.30    6.70
   0 -13  -6    8.60    8.50
   0  13  -6   -1.30   11.00
   0 -13   6   -5.60    6.70
   0 -13  -6   13.10   10.40
  -1 -13  -6   18.10    8.80
  -1 -13  -6   36.80   11.20
  -1 -13  -6   42.00   10.60
   1  13  -6   26.60   11.40
   1 -13   6   40.50    8.00
   1 -13   6   33.90    8.20
  -1  13  -6   17.60   11.90
  -1 -13   6   22.90    7.50
  -1 -13   6   31.00    8.00
   1 -13  -6   17.80    9.30
  -2 -13  -6   21.50    9.70
   2 -13   6   17.70    6.90
   2  13  -6   23.50   11.00
  -2 -13  -6   -2.90   10.40
  -2 -13  -6   20.90    9.80
  -2 -13   6    7.30    7.00
   2 -13  -6   -0.50    8.90
  -2  13  -6  -14.60   10.80
  -2 -13   6   14.80    6.90
  -3 -13  -6   -8.20    9.20
  -3 -13  -6    1.70    9.60
  -3 -13  -6    9.50    9.60
   3  13  -6   25.30   11.20
  -3 -13   6    6.50   14.20
   3 -13  -6    1.60    8.50
  -3  13  -6   -0.10   13.10
   0   0   7    1.70    1.40
   0   0   7   -0.50    1.90
   0   0  -7   -1.00    1.20
   0   0  -7   -0.60    1.30
  -1   0  -7   58.89    3.90
   1   0   7   57.59    4.10
  -1   0  -7   60.09    3.80
  -1   0   7   53.39    4.20
   1   0  -7   45.60    4.00
   1   0  -7   53.09    3.00
   1   0   7   49.90    4.40
  -1   0   7   52.79    3.00
   2   0   7  348.87   11.40
   2   0  -7  353.96    8.90
   2   0  -7  344.67   11.10
  -2   0  -7  352.06   10.90
   2   0   7  370.56   11.80
  -2   0  -7  362.96   10.90
  -3   0  -7   41.70    4.00
   3   0   7   42.60    4.30
   3   0  -7   34.60    3.60
   3   0   7   44.10    4.50
  -3   0  -7   43.40    3.70
   3   0  -7   35.00    2.30
  -4   0  -7    9.20    2.40
   4   0  -7   10.10    1.50
   4   0   7   13.00    3.10
   4   0  -7   11.40    2.70
   4   0   7   11.90    3.40
   5   0   7    1.60    2.70
   5   0  -7    1.10    2.40
  -5   0  -7    1.30    2.20
   5   0   7    3.40    2.80
   5   0  -7    4.10    1.40
   6   0  -7  348.27    9.50
  -6   0  -7  342.27   10.50
   6   0  -7  340.37   11.10
   6   0   7  337.17   12.30
   7   0  -7   11.50    2.70
   7   0   7   15.10    4.10
  -7   0  -7   10.20    2.60
   7   0  -7   10.00    3.10
   8   0  -7   18.50    3.80
   8   0   7   17.10    7.00
   8   0  -7   17.90    3.70
   8   0   7   21.70    5.20
   9   0   7   80.29    9.60
   9   0   7   70.39   10.90
   9   0  -7   73.29    6.50
   9   0  -7   70.89    7.40
  10   0  -7    6.20    4.20
  10   0   7    9.60    7.40
  10   0  -7    9.70    6.00
   0   1   7   16.10    2.40
   0  -1  -7   17.50    2.50
   0   1   7   19.20    3.50
   0   1  -7   15.00    2.70
   0  -1   7   17.70    3.00
   0  -1   7   17.80    2.20
   0  -1  -7   23.30    3.40
   1  -1   7   16.80    3.10
  -1  -1  -7   24.80    3.30
  -1  -1  -7   22.90    3.00
   1  -1   7   24.80    2.80
   1   1  -7   22.00    3.10
  -1   1   7   20.50    3.20
  -1   1   7   18.30    2.30
   1  -1  -7   17.00    2.40
  -1   1  -7   25.10    3.20
   1   1   7   19.70    3.40
  -1  -1   7   19.40    1.90
  -1  -1   7   22.40    3.20
   1  -1  -7   16.60    3.10
   1   1   7   19.60    3.00
  -2  -1  -7  202.58    7.60
  -2  -1  -7  206.38    7.90
   2  -1   7  201.18    8.00
   2   1  -7  189.18    7.30
   2  -1   7  203.28    7.90
   2  -1  -7  191.08    8.00
   2  -1  -7  196.88    6.50
   2   1   7  206.98    8.30
  -2  -1   7  197.78    7.50
   2   1   7  203.98    8.50
  -2   1  -7  185.08    7.30
  -3  -1  -7   53.59    4.70
   3  -1   7   45.10    4.50
   3   1  -7   59.59    4.30
  -3  -1  -7   52.09    4.00
   3  -1   7   55.49    4.60
   3   1   7   43.90    4.50
   3   1   7   51.19    4.40
  -3   1  -7   53.19    4.20
   3  -1  -7   55.19    4.70
   3  -1  -7   56.79    3.30
   4   1  -7  185.68    7.30
   4  -1   7  181.28    8.10
  -4  -1  -7  182.58    8.50
   4  -1   7  191.58    9.00
  -4  -1  -7  193.48    7.20
   4  -1  -7  185.48    6.10
   4   1   7  185.88    9.20
  -4   1  -7  191.08    7.40
   4  -1  -7  193.78    8.10
   4   1   7  182.48    8.50
   5  -1   7  320.87   12.70
  -5  -1  -7  316.97    9.80
   5   1  -7  311.87   10.00
   5  -1   7  332.87   11.60
   5   1  -7  305.17    7.20
   5  -1  -7  310.87   10.80
   5   1   7  308.57   12.90
  -5   1  -7  303.27   10.10
   5  -1  -7  311.57    8.80
   5   1   7  319.27   11.70
   6   1  -7    0.00    2.30
  -6  -1  -7    0.50    2.10
   6   1  -7    2.00    1.40
   6  -1   7    1.80    3.00
   6   1   7    3.90    3.30
   6  -1  -7    2.10    2.70
  -6   1  -7    2.00    2.70
   7   1  -7   16.00    2.60
  -7  -1  -7    8.50    2.10
   7  -1   7   13.80    3.80
   7   1  -7    9.50    2.80
  -7  -1  -7   10.90    2.10
   7  -1  -7   13.10    3.70
   7   1   7   15.80    4.60
   7  -1  -7    8.70    2.80
  -7   1  -7   13.30    3.10
   8   1  -7   37.20    4.70
   8   1  -7   42.40    4.80
   8  -1   7   50.89    8.20
   8  -1   7   52.59    6.40
   8  -1  -7   47.20    5.80
   8   1   7   47.80    8.70
   8   1   7   47.70    6.90
   8  -1  -7   47.20    5.70
   9  -1   7    0.40    9.10
   9   1  -7    5.00    4.00
   9   1  -7   11.00    3.30
   9  -1   7    6.90    6.00
   9  -1  -7    6.90    4.40
   9   1   7   14.70    9.10
   9  -1  -7    1.30    4.50
   9   1   7    9.40    6.00
  10  -1   7    5.80    7.70
  10   1   7   10.50    8.00
  10  -1  -7   10.20    5.00
   0   2  -7  388.66   11.60
   0  -2  -7  398.16   11.80
   0  -2   7  401.26   12.20
   0   2   7  395.96   11.50
   0  -2   7  387.06   10.50
   0  -2  -7  405.06   12.60
   0   2   7  395.46   12.80
   1  -2   7    7.00    1.90
   1  -2   7    8.30    2.20
  -1  -2  -7    5.60    2.50
  -1   2   7    7.30    1.80
  -1  -2  -7    5.50    2.00
   1   2  -7    7.50    2.20
   1   2   7    7.30    2.80
  -1  -2   7    8.30    2.40
   1   2   7   11.40    2.60
  -1  -2   7    7.80    1.30
   1  -2  -7    5.80    2.60
  -1   2  -7    7.20    2.30
   1  -2  -7    7.80    2.20
   2  -2   7   20.60    3.20
   2  -2   7   20.70    3.00
  -2  -2  -7   18.90    3.50
   2   2  -7   21.40    3.00
  -2  -2  -7   18.40    3.20
   2   2   7   19.00    3.20
  -2   2  -7   21.80    2.90
   2   2   7   23.60    3.80
   2  -2  -7   20.70    2.80
  -2  -2   7   21.80    3.00
   2  -2  -7   24.40    3.80
  -3  -2  -7    8.40    2.90
   3   2  -7    8.30    2.30
   3  -2   7    9.30    2.60
  -3  -2  -7    9.70    2.50
   3  -2   7    7.20    2.50
   3   2   7    3.70    2.70
   3   2   7   10.40    3.10
   3  -2  -7    9.40    2.80
  -3   2  -7    3.40    2.30
   3  -2  -7    9.00    2.10
   4   2  -7  301.27    9.70
  -4  -2  -7  291.77   11.20
  -4  -2  -7  297.57    9.80
   4  -2   7  315.97   11.60
   4  -2   7  311.07   10.90
   4  -2  -7  306.07    9.30
   4   2   7  321.57   12.20
  -4   2  -7  318.77   10.50
   4  -2  -7  312.57   11.00
   4   2   7  324.77   11.90
  -5  -2  -7  300.77    9.40
   5   2  -7  283.77    9.30
  -5  -2  -7  284.17   11.70
   5  -2   7  298.37   12.00
   5  -2   7  308.67   11.00
  -5   2  -7  285.27   10.10
   5   2   7  281.67   12.60
   5  -2  -7  287.47    8.90
   5  -2  -7  289.57   10.70
   5   2   7  283.77   11.60
   6   2  -7   30.90    3.50
  -6  -2  -7   21.40    4.30
  -6  -2  -7   27.90    3.60
   6   2   7   21.70    4.70
   6  -2  -7   21.70    4.30
  -6   2  -7   30.30    4.30
   7  -2   7   14.50    4.20
   7   2  -7   18.70    3.00
   7   2  -7   14.50    2.00
   7   2   7   14.00    4.40
  -7   2  -7   19.20    3.90
   7   2   7   11.50    5.40
   8   2  -7    7.60    2.60
   8   2  -7   10.40    2.70
   8  -2   7    2.80    4.20
   8  -2   7   16.80    6.50
   8   2   7    2.70    5.30
   8   2   7   16.90    6.00
   9   2  -7    9.50    3.60
   9   2  -7   11.90    3.20
   9  -2   7   16.00    6.20
   9  -2  -7    5.70    5.00
   9  -2  -7    5.80    4.70
   9   2   7    3.40    6.50
   0   3   7   -1.30    1.50
   0  -3  -7   -1.00    1.80
   0   3  -7   -0.80    1.80
   0  -3  -7    0.50    2.40
   0  -3   7   -2.60    1.70
   0  -3   7    0.40    1.30
   1  -3   7   39.70    3.30
   1  -3   7   32.80    3.70
  -1  -3  -7   31.40    3.90
  -1   3   7   36.90    3.30
   1   3  -7   26.10    3.20
  -1  -3  -7   32.30    4.00
   1   3   7   35.10    4.40
   1  -3  -7   32.10    4.10
   1  -3  -7   38.40    3.70
  -1  -3   7   34.90    3.70
   1   3   7   35.90    4.00
  -1   3  -7   38.40    3.70
  -1  -3   7   35.20    2.20
  -2  -3  -7   89.59    5.70
   2   3  -7   88.99    4.90
   2  -3   7   88.59    5.30
   2  -3   7   89.49    5.00
  -2  -3  -7   81.59    5.90
  -2   3  -7   86.59    5.30
  -2  -3   7   88.59    5.00
   2   3   7   89.19    5.90
   2  -3  -7   90.09    6.00
   2   3   7   84.79    6.30
   2  -3  -7   88.79    5.00
   3  -3   7   63.19    5.00
  -3  -3  -7   66.49    4.80
  -3  -3  -7   68.29    5.70
   3  -3   7   75.29    5.10
   3   3  -7   71.09    4.50
   3   3   7   64.09    5.80
  -3  -3   7   67.29    4.10
   3   3   7   71.69    6.10
   3  -3  -7   74.19    4.50
  -3   3  -7   70.99    5.20
   3  -3  -7   69.39    5.60
   4   3  -7  175.98    6.90
   4  -3   7  183.98    8.20
  -4  -3  -7  172.78    8.50
  -4  -3  -7  170.28    7.10
   4  -3   7  183.18    8.30
  -4   3  -7  169.98    7.70
   4   3   7  180.08    9.10
   4  -3  -7  188.58    8.60
   4  -3  -7  172.08    7.00
  -5  -3  -7  456.45   15.70
   5  -3   7  452.05   15.70
   5  -3   7  477.15   15.30
   5   3  -7  474.35   13.00
  -5  -3  -7  485.75   13.20
   5   3   7  477.95   16.10
  -5   3  -7  488.95   14.70
   5   3   7  462.95   16.80
   5  -3  -7  474.65   13.40
   6   3  -7   79.79    4.80
  -6  -3  -7   83.59    8.80
  -6  -3  -7   85.09    6.70
   6  -3   7   82.09    6.70
  -6  -3  -7   86.19    4.70
  -6   3  -7   79.39    6.70
   6   3   7   79.29   11.30
   7  -3   7   22.50    4.80
   7   3  -7   22.20    3.10
  -7   3  -7   16.80    4.40
   7   3   7   23.10    6.50
   7   3   7   17.60    5.60
   8  -3   7   20.10    5.40
   8   3  -7   27.10    2.70
   8  -3   7    9.80    6.50
   8   3  -7   22.20    3.20
   8   3   7   30.80    8.20
   8   3   7   18.30    6.30
   9   3  -7    0.80    2.80
   9   3  -7   -0.10    2.70
   9  -3   7    7.80    6.10
   9   3   7    6.00    7.00
   0  -4  -7  144.59    7.70
   0   4  -7  146.19    6.70
   0  -4   7  139.99    6.60
   0  -4  -7  140.39    7.10
   0   4   7  143.59    6.70
  -1   4   7  144.29    6.10
  -1  -4  -7  132.09    7.30
   1   4  -7  129.19    6.20
  -1  -4  -7  150.98    7.50
   1  -4   7  146.29    6.80
   1   4   7  154.78    7.30
  -1   4  -7  135.49    6.70
   1  -4  -7  134.79    6.80
  -1  -4   7  137.39    4.60
   1  -4  -7  141.99    7.70
  -1  -4   7  132.39    6.30
  -2  -4  -7   51.89    5.00
   2  -4   7   48.30    3.90
   2  -4   7   58.99    4.70
  -2  -4  -7   46.20    5.20
   2   4  -7   43.30    3.90
  -2   4  -7   53.29    4.70
   2  -4  -7   44.90    5.20
   2   4   7   50.59    5.20
  -2  -4   7   47.90    1.80
   2  -4  -7   52.19    4.40
  -2  -4   7   47.40    3.90
   3  -4   7   66.89    4.90
  -3  -4  -7   75.39    5.80
   3  -4   7   70.49    4.90
  -3  -4  -7   75.49    5.30
   3   4  -7   73.79    4.60
  -3  -4   7   71.99    4.30
   3   4   7   74.89    6.30
   3  -4  -7   75.89    6.10
  -3   4  -7   64.89    5.40
   3   4   7   69.79    6.20
   3  -4  -7   65.29    4.90
  -4  -4  -7  201.78    8.20
   4   4  -7  180.28    7.30
  -4  -4  -7  209.48   10.00
   4  -4   7  169.68    9.80
   4  -4   7  190.68    8.50
  -4   4  -7  195.38    8.90
   4   4   7  203.78   10.20
   4   4   7  192.38    9.70
   4  -4  -7  180.48    7.70
  -5  -4  -7   68.19    7.00
   5   4  -7   62.09    4.60
   5  -4   7   68.79    6.50
   5  -4   7   55.79    5.50
  -5  -4  -7   61.79    4.60
  -5   4  -7   54.79    5.80
   5  -4  -7   58.59    5.00
   5   4   7   63.29    6.80
   6   4  -7   56.19    4.60
  -6  -4  -7   65.29    6.20
   6  -4   7   52.39    6.40
  -6  -4  -7   60.99    4.30
  -6  -4  -7   59.39    7.20
   6   4   7   66.19    7.40
  -6   4  -7   74.69    7.20
  -7  -4  -7   28.50    6.30
   7   4  -7   24.00    3.30
   7  -4   7   27.90    5.30
   7   4   7   12.20    5.60
  -7   4  -7   19.70    5.20
   7   4   7   16.30    5.30
   8  -4   7    3.70    5.50
   8   4  -7   14.80    3.10
   8  -4   7   11.40    5.60
   8   4   7   21.00    7.90
   8   4   7    9.80    6.60
   9  -4   7    4.50    6.50
   9   4  -7    1.10    3.10
   9   4  -7    0.70    1.60
   9   4   7   17.00    8.10
   0  -5  -7  103.29    7.20
   0   5  -7  102.49    6.00
   0  -5   7  104.89    6.00
   0  -5  -7  107.79    6.40
   0   5   7  109.59    6.10
  -1  -5  -7  238.58   10.30
   1   5  -7  239.68    9.10
   1  -5   7  243.48    9.20
  -1  -5  -7  244.58   10.50
  -1   5  -7  244.18    9.60
   1   5   7  238.18    9.50
  -1  -5   7  235.08    8.90
   1  -5  -7  234.68    9.80
   1  -5  -7  232.08   10.60
   2   5  -7  200.78    8.10
  -2  -5  -7  218.58   10.00
  -2  -5  -7  207.18    9.50
   2  -5   7  213.88    8.70
   2  -5  -7  196.88    8.70
   2   5   7  199.38    9.10
  -2  -5   7  206.38    8.00
  -2  -5   7  201.18    5.70
  -2   5  -7  213.08    9.10
   2  -5  -7  191.98    9.60
   3  -5   7  243.98   10.20
   3   5  -7  255.77    9.20
  -3  -5  -7  251.47   10.90
  -3  -5  -7  251.77   10.30
   3  -5  -7  265.27   10.10
  -3  -5   7  253.67    8.60
  -3   5  -7  253.17   10.40
   3   5   7  228.28   10.90
   4   5  -7  222.08    8.40
   4  -5   7  225.78    9.50
  -4  -5  -7  207.48    8.90
  -4  -5  -7  217.88   10.80
   4  -5  -7  226.08    9.20
  -4  -5   7  199.98    6.10
  -4   5  -7  217.08    9.90
   4   5   7  211.38   10.80
   5   5  -7   56.89    4.80
   5  -5   7   51.49    6.30
   5  -5   7   58.89    6.00
  -5  -5  -7   73.19    7.60
  -5  -5  -7   55.89    6.20
  -5  -5  -7   58.39    5.00
   5  -5  -7   65.89    5.70
   5   5   7   61.99    7.20
  -5   5  -7   55.09    6.60
   6   5  -7  128.99    6.60
   6  -5   7  154.68    8.80
  -6  -5  -7  125.99    9.70
  -6  -5  -7  138.69    6.10
   6   5   7  130.69   10.40
  -6   5  -7  141.09    9.60
   6  -5  -7  134.29    7.70
   6   5   7  139.49   10.40
   7  -5   7    4.00    5.40
  -7  -5  -7    1.20    3.80
   7   5  -7   -3.70    2.70
   7  -5   7   -3.90    4.40
   7   5   7   -5.30    6.50
  -7   5  -7   -8.70    5.00
   7   5   7   -0.30    5.40
   8  -5   7   56.49    7.50
   8  -5   7   33.00    8.10
   8   5  -7   62.09    5.60
  -8  -5  -7   44.30    7.70
  -8   5  -7   48.80    6.50
   8   5   7   67.29    9.50
   8   5   7   33.40    9.20
   9  -5   7   19.60    7.20
   9   5  -7   16.20    4.30
   9  -5  -7   22.60    9.30
   9   5   7   25.00    9.20
   0   6   7  113.39    6.20
   0  -6  -7  128.49    8.30
   0  -6   7  115.39    6.50
   0   6  -7  113.69    6.80
   0  -6  -7  118.89    7.60
  -1  -6  -7   18.20    4.30
   1  -6   7   18.90    3.70
  -1  -6  -7   24.30    4.60
   1   6  -7   19.90    3.80
  -1   6  -7   17.90    3.80
   1   6   7   16.30    3.90
   1  -6  -7   19.00    4.50
   1  -6  -7   15.20    3.90
  -1  -6   7   24.40    3.60
   2   6  -7  105.19    6.40
  -2  -6  -7  119.89    8.20
  -2  -6  -7  115.19    7.60
   2   6   7  119.79    7.10
  -2  -6   7  116.99    4.50
  -2  -6   7  112.49    6.20
  -2   6  -7  108.29    7.20
   2  -6  -7  115.69    7.20
   3  -6   7   53.29    5.50
   3   6  -7   57.99    5.10
  -3  -6  -7   59.49    6.30
  -3  -6  -7   63.39    7.10
  -3   6  -7   54.39    6.10
  -3  -6   7   64.59    3.10
   3  -6  -7   69.29    5.90
   3   6   7   65.59    6.00
  -3  -6   7   56.49    4.70
   4  -6   7   14.10    4.00
  -4  -6  -7   16.20    5.00
   4   6  -7   17.30    3.60
  -4  -6  -7   13.70    3.60
  -4  -6  -7    7.50    4.70
   4  -6  -7   15.50    3.90
  -4   6  -7    8.10    4.40
  -4  -6   7   12.40    2.30
  -5  -6  -7   36.20    6.80
   5   6  -7   46.30    4.80
  -5  -6  -7   42.00    6.20
  -5  -6  -7   45.10    5.20
   5  -6   7   48.00    6.10
   5  -6  -7   43.70    5.50
  -5   6  -7   39.20    6.60
  -6  -6  -7   51.69    6.60
  -6  -6  -7   80.39    8.70
   6  -6   7   55.89    7.10
  -6  -6  -7   61.39    4.90
   6  -6   7   60.99    7.40
   6   6  -7   55.89    5.80
  -6   6  -7   60.49    7.90
   6   6   7   48.10    8.20
   6  -6  -7   57.69    6.50
   7  -6   7   64.09    8.50
   7  -6   7   63.59    7.50
   7   6  -7   62.89    6.10
  -7  -6  -7   43.40    7.90
   7   6   7   65.59    9.50
  -7   6  -7   56.19    8.60
   8   6  -7   21.50    4.80
   8  -6   7   36.20    7.20
  -8  -6  -7   26.90    7.70
   8   6   7   34.40   11.40
  -8   6  -7   16.20    7.10
   8  -6  -7   10.60    9.00
   0  -7  -7  150.78    9.10
   0   7  -7  146.79    8.40
   0  -7  -7  167.38    9.80
   0  -7   7  152.38    7.80
   0   7   7  159.58    7.90
   1  -7   7   42.50    5.00
  -1  -7  -7   30.10    4.80
   1   7  -7   37.00    5.10
  -1  -7  -7   37.70    5.90
   1  -7  -7   36.70    6.30
   1  -7  -7   28.90    5.20
  -1  -7   7   39.00    4.70
   1   7   7   45.50    5.60
  -1   7  -7   35.50    5.30
   2  -7   7   49.20    5.50
   2   7  -7   51.79    5.80
  -2  -7  -7   46.30    5.70
  -2  -7  -7   57.09    6.80
  -2  -7   7   52.99    3.90
   2   7   7   51.79    6.20
   2  -7  -7   58.89    6.30
  -2   7  -7   64.59    7.00
  -2  -7   7   48.20    5.00
  -3  -7  -7   35.70    6.30
  -3  -7  -7   35.20    7.60
   3   7  -7   42.70    5.30
  -3  -7  -7   40.30    5.50
   3  -7  -7   35.90    5.30
  -3   7  -7   40.90    6.30
  -3  -7   7   38.60    4.60
  -3  -7   7   34.50    3.30
   4  -7   7  159.18    8.80
  -4  -7  -7  166.08    9.10
   4   7  -7  155.68    8.20
  -4  -7  -7  178.68   10.80
  -4  -7  -7  120.09   11.90
  -4  -7   7  167.28    5.20
  -4  -7   7  159.98    6.40
   4  -7  -7  167.88    9.20
  -4   7  -7  174.68   11.00
  -5  -7  -7   47.50    6.80
  -5  -7  -7   46.90    5.90
   5  -7   7   33.70    5.60
  -5  -7  -7   48.20    7.30
   5   7  -7   41.70    5.50
  -5   7  -7   47.10    7.60
   5  -7  -7   48.80    6.30
   5   7   7   57.29    7.80
   6  -7   7    1.70    4.70
  -6  -7  -7    3.90    4.20
  -6  -7  -7    4.10    5.50
  -6  -7  -7   -0.70    3.10
   6   7  -7    3.60    3.90
  -6   7  -7   -5.10    6.50
   6  -7  -7    0.20    5.10
   6   7   7    6.60    6.40
   6  -7  -7   17.70    7.50
   7  -7   7   16.40    7.10
  -7  -7  -7   21.30    2.70
  -7  -7  -7   25.00    2.50
   7  -7   7   23.00    6.80
  -7  -7  -7   19.40    6.20
   7   7  -7   26.50    5.30
  -7   7  -7   22.90    8.00
   7  -7  -7   22.70    5.80
   7  -7  -7   38.60   10.10
   7   7   7   29.40    9.10
   8   7  -7    6.00    5.50
  -8  -7  -7    6.60    7.20
   8  -7   7    3.90    7.00
   8  -7  -7    0.80   10.20
   8  -7  -7   18.50    5.70
   0   8  -7  228.08   11.30
   0  -8  -7  231.88   11.80
   0  -8  -7  226.78   12.20
   0  -8  -7  228.58   13.70
   0  -8   7  216.28    9.70
  -1  -8  -7  221.38   11.00
  -1  -8  -7  201.38   11.60
   1   8  -7  215.28   10.80
   1  -8   7  222.58   10.10
  -1  -8  -7  209.18   13.40
   1   8   7  253.37   11.60
   1  -8  -7  219.18   12.50
  -1  -8   7  228.38   10.10
  -1   8  -7  221.38   11.40
  -1  -8   7  220.78    8.10
   1  -8  -7  214.58   11.30
  -2  -8  -7   44.10    7.60
  -2  -8  -7   51.89    7.10
   2   8  -7   41.50    5.80
  -2  -8  -7   55.79    7.60
  -2  -8   7   47.80    5.10
   2  -8  -7   52.39    8.30
  -2  -8   7   55.39    4.60
   2  -8  -7   50.69    6.70
   3   8  -7    4.50    4.30
  -3  -8  -7   20.20    5.20
  -3  -8  -7   15.50    6.50
  -3  -8  -7   12.70    5.40
  -3  -8   7   18.00    3.60
   3  -8  -7    0.60    6.00
   3  -8  -7   15.40    4.50
  -3  -8   7   11.20    3.00
  -3   8  -7   10.40    5.50
   4  -8   7   23.10    4.90
   4   8  -7   27.80    5.10
  -4  -8  -7   18.50    6.40
  -4  -8  -7   33.90    5.40
   4  -8  -7   35.10    8.50
  -4  -8   7   24.70    3.60
  -4  -8   7   23.10    3.00
  -4   8  -7   20.80    6.60
  -5  -8  -7   54.09    7.50
   5  -8   7   44.50    6.30
   5   8  -7   38.70    6.30
  -5  -8  -7   42.30    7.00
  -5  -8  -7   48.10    5.90
  -5   8  -7   34.90    7.90
   5   8   7   55.29    7.50
  -5  -8   7   39.70    3.10
   5  -8  -7   48.00    6.60
   5  -8  -7   44.10    9.60
   6   8  -7  208.88   10.90
  -6  -8  -7  196.28   10.20
  -6  -8  -7  221.78   13.90
  -6  -8  -7  193.88    8.80
   6  -8   7  190.58   11.60
   6   8   7  211.68   14.50
  -6   8  -7  180.28   14.50
   6  -8  -7  186.88   11.20
   6  -8  -7  173.38   16.10
  -7  -8  -7   23.70    3.00
  -7  -8  -7   34.40    3.40
   7  -8   7   24.80    7.10
   7   8  -7   29.80    6.50
  -7  -8  -7   60.59    9.20
   7  -8  -7   43.20   10.90
  -7   8  -7   35.60   15.20
   7  -8  -7   25.10    6.60
   8   8  -7   28.00    9.30
  -8  -8  -7   32.30    9.50
   8  -8  -7   47.20   12.70
   8  -8  -7   37.90    8.10
   0  -9   7   31.80    5.10
   0  -9  -7   38.60    6.70
   0  -9  -7   31.20    6.60
   0   9  -7   47.30    6.90
  -1  -9  -7   15.60    5.90
   1   9  -7   14.40    5.30
  -1  -9  -7   21.90    6.50
  -1  -9  -7   15.40    6.70
   1  -9  -7   12.90    5.60
  -1  -9   7   13.80    3.50
  -1  -9   7   17.80    4.30
  -1   9  -7   21.80    5.40
  -2  -9  -7    1.80    6.50
  -2  -9  -7    7.20    5.10
  -2  -9  -7    5.20    4.90
   2   9  -7    1.90    4.50
   2  -9  -7  -13.80    7.50
  -2   9  -7    0.40    5.20
  -2  -9   7    0.00    3.00
  -2  -9   7   14.20    4.40
   2  -9  -7    5.00    4.90
  -3  -9  -7   18.10    5.90
   3   9  -7    8.00    5.00
  -3  -9  -7   22.00    7.00
  -3  -9  -7   17.10    6.50
   3  -9  -7   11.00    5.20
  -3   9  -7    9.80    6.30
  -3  -9   7   14.40    3.70
  -3  -9   7   11.60    4.00
   3  -9  -7    9.10    7.10
   4   9  -7   23.70    5.80
  -4  -9  -7    6.60    6.50
  -4  -9  -7   37.20    6.60
   4  -9   7   17.00    5.40
  -4  -9  -7   20.40    7.00
  -4   9  -7   33.70    8.10
   4  -9  -7   53.39    9.70
   4   9   7   40.60    7.40
   4  -9  -7   17.90    5.60
  -4  -9   7   19.50    4.00
  -4  -9   7   27.30    3.90
  -5  -9  -7  126.79   12.30
  -5  -9  -7  128.69    9.10
   5  -9   7  122.79   10.20
   5   9  -7  102.79   10.20
  -5  -9   7  120.19    5.90
   5   9   7  121.29   11.90
  -5   9  -7  132.09   14.00
   5  -9  -7  137.39   14.50
   5  -9  -7  115.19   10.70
  -6  -9  -7   17.80    5.50
  -6  -9  -7   26.40    8.00
   6  -9   7   11.80    6.70
   6   9  -7   19.30    6.80
  -6  -9  -7   18.00    4.70
   6  -9  -7   17.40    6.00
  -6   9  -7   14.10    9.50
   6   9   7   15.30    8.20
   6  -9  -7    7.50    9.60
  -7  -9  -7   27.10    7.70
   7   9  -7   12.00    7.50
  -7  -9  -7   10.80    2.90
  -7   9  -7    3.50   10.70
   7  -9  -7   16.80   10.80
   7  -9  -7    2.20    6.90
   0 -10   7   11.40    3.50
   0 -10  -7    1.40    5.40
   0  10  -7   -1.40    5.40
   0 -10  -7   -3.30    6.70
   0 -10  -7    6.60    6.20
   1 -10   7   10.70    5.00
  -1 -10  -7   15.70    6.10
   1  10  -7   16.20    6.70
  -1 -10  -7    6.40    6.10
  -1 -10  -7   23.10    7.60
  -1 -10   7   11.40    3.90
   1 -10  -7   27.40    6.60
  -1 -10   7   18.20    4.60
  -1  10  -7   13.10    6.70
  -2 -10  -7   67.29    9.10
   2 -10   7   81.09    8.30
   2  10  -7   79.89    9.40
  -2 -10  -7   73.39    9.30
  -2 -10   7   76.99    7.00
   2 -10  -7   88.39   11.80
   2 -10  -7   79.19    9.40
  -2  10  -7   83.89   10.60
  -2 -10   7   72.69    7.00
   3 -10   7   15.30    5.60
  -3 -10  -7   11.90    6.80
   3  10  -7   18.10    6.10
  -3 -10  -7    1.60    6.40
   3 -10  -7   15.20    6.10
  -3  10  -7   20.30    7.80
  -3 -10   7    9.40    4.30
  -3 -10   7   17.70    4.60
   3  10   7   11.80    5.80
   3 -10  -7   -2.20    7.30
  -4 -10  -7   52.29    8.80
  -4 -10  -7   44.40    7.50
  -4 -10  -7   51.89    8.80
   4  10  -7   57.99    8.70
   4 -10   7   50.19    7.20
   4 -10  -7   48.50   11.10
  -4  10  -7   48.30   10.10
  -4 -10   7   50.59    6.20
   4 -10  -7   39.60    7.70
   4  10   7   41.90    8.20
  -4 -10   7   59.59    6.90
  -5 -10  -7   20.60    7.20
  -5 -10  -7   31.50    8.70
  -5 -10  -7   20.30    6.40
   5  10  -7   28.10    7.80
   5 -10   7   14.20    6.10
   5 -10  -7    7.60    9.90
  -5  10  -7   30.70    9.70
   5  10   7   23.80    8.00
  -5 -10   7   17.20    4.00
   5 -10  -7    5.10    6.60
  -6 -10  -7   34.50    6.80
  -6 -10  -7   26.30    9.40
  -6 -10  -7   34.50    6.00
   6  10  -7   42.10    9.00
   6 -10  -7   43.60    8.70
   6 -10  -7   19.20   11.20
  -6 -10   7   46.70    5.00
  -6  10  -7   46.80   12.10
   0 -11   7   29.10    6.20
   0 -11  -7   50.19    9.20
   0 -11  -7   22.50    9.00
   0 -11  -7   46.40    8.50
   0 -11   7   39.00    6.00
   0  11  -7   42.40    8.90
  -1 -11  -7   46.00    9.00
  -1 -11  -7   61.09    9.40
  -1 -11  -7   39.10   10.00
   1 -11   7   48.30    7.40
   1  11  -7   32.10    8.30
   1 -11  -7   48.30    8.30
   1 -11  -7   54.39   10.50
  -1 -11   7   45.90    6.10
  -1 -11   7   38.30    7.80
  -1  11  -7   62.39    9.70
   2 -11   7   35.00    6.50
  -2 -11  -7   37.90    7.20
  -2 -11  -7   22.20    9.20
  -2 -11  -7   25.20    8.10
   2  11  -7   31.00    8.80
  -2 -11   7   24.40    5.70
  -2  11  -7   38.70    9.80
   2 -11  -7   21.30    8.60
   2 -11  -7   22.10    6.50
  -2 -11   7   19.80    5.30
   3  11  -7   31.80    8.50
  -3 -11  -7   21.20    7.60
  -3 -11  -7   37.50    7.20
  -3 -11  -7   28.80    8.90
   3 -11   7   30.80    6.70
  -3 -11   7   30.10    5.80
   3 -11  -7   38.00    6.70
   3 -11  -7   21.50    9.80
   3  11   7   37.00    6.10
  -3 -11   7   25.20    5.60
  -3  11  -7   30.60    9.40
  -4 -11  -7    6.80    6.70
  -4 -11  -7   10.50    6.90
   4 -11   7   28.70    6.90
   4  11  -7   12.20    7.90
  -4 -11  -7   20.30   10.10
  -4 -11   7   16.90    5.00
   4 -11  -7   -0.80   10.60
  -4  11  -7   25.00   10.50
  -4 -11   7   12.70    5.30
   4 -11  -7    8.10    6.80
  -5 -11  -7    7.20    7.40
  -5 -11  -7   15.50    8.30
   5  11  -7   32.30    9.20
  -5 -11  -7   23.80    8.20
   5 -11  -7   20.50    8.10
  -5  11  -7   20.00   11.80
  -5 -11   7   19.10    5.10
  -5 -11   7   16.70    3.30
   0 -12  -7    9.80    6.40
   0  12  -7   -2.20    9.20
   0 -12   7   -5.30    5.70
   0 -12  -7   12.00    9.20
   0 -12  -7   18.60    9.50
   0 -12   7    4.70    5.70
   1 -12   7   10.50    6.80
   1  12  -7   14.50    8.60
  -1 -12  -7    1.20    7.80
   1 -12   7   11.70    5.80
  -1 -12  -7    2.40    8.30
  -1 -12  -7   17.70   10.10
   1 -12  -7   10.60    8.20
  -1  12  -7   22.20    9.50
  -1 -12   7   10.60    6.20
  -1 -12   7   11.40    6.00
   1 -12  -7   -0.20   10.30
  -2 -12  -7    8.10    8.40
  -2 -12  -7    1.90    6.30
  -2 -12  -7   19.60   10.50
   2 -12   7    9.30    6.20
   2  12  -7  -10.10    8.40
  -2 -12   7    9.60    5.90
  -2  12  -7   25.40   11.30
   2 -12  -7  -11.30    9.00
  -2 -12   7    4.40    6.10
   2 -12  -7    8.50    7.90
  -3 -12  -7    6.80    9.30
   3  12  -7   10.50    9.70
  -3 -12  -7   -3.90    9.00
  -3 -12  -7    3.70    8.90
  -3  12  -7   13.90   11.80
  -3 -12   7    1.30    5.50
  -3 -12   7   15.00    6.50
   3 -12  -7   14.40    7.10
  -4 -12  -7   37.20    9.80
   4  12  -7   36.30   11.40
  -4 -12  -7   47.70   10.10
  -4 -12  -7   39.70   11.20
   4 -12  -7   44.30   10.10
  -4 -12   7   23.30    6.20
  -4  12  -7   62.39   13.60
  -4 -12   7   34.20    7.10
   0 -13  -7   55.29   11.80
   0 -13   7   59.89    9.00
   0  13  -7   32.40   12.90
   0 -13   7   56.69    8.30
   0 -13  -7   60.09   12.30
  -1 -13  -7   14.70    9.80
  -1 -13  -7   12.20   11.10
   1 -13   7   18.10    6.90
   1  13  -7   25.10   11.80
   1 -13  -7    0.50    9.60
  -1 -13   7   18.80    7.90
  -1 -13   7    6.30    7.30
   1 -13  -7  -20.40    9.70
  -1  13  -7    1.20   12.30
  -2 -13  -7   32.70   11.20
   2  13  -7   55.59   12.60
  -2 -13  -7   32.60   10.80
  -2 -13  -7   50.49   11.70
  -2 -13   7   39.40    8.50
  -2  13  -7   27.20   12.30
   2 -13  -7   39.20   11.00
  -2 -13   7   65.49    9.20
   0   0  -8  404.26   11.40
   0   0   8  431.56   13.60
   0   0   8  410.66   11.70
   0   0  -8  421.26   12.80
   1   0   8   76.49    5.50
  -1   0   8   74.89    3.80
  -1   0  -8   74.09    4.50
  -1   0   8   73.19    5.30
   1   0  -8   73.69    5.00
   1   0  -8   71.99    3.70
   1   0   8   69.49    4.60
  -1   0  -8   67.39    4.80
   2   0  -8    6.60    1.50
   2   0   8    8.00    2.60
   2   0  -8    4.40    2.50
  -2   0  -8    8.40    2.30
   2   0   8    4.70    2.80
  -2   0  -8    4.40    2.30
   3   0  -8   19.80    3.30
   3   0   8   20.30    3.50
   3   0  -8   13.90    1.80
  -3   0  -8   19.90    3.30
  -3   0  -8   17.50    3.10
   3   0   8   12.10    3.20
  -4   0  -8   12.20    3.00
   4   0   8    8.20    3.40
   4   0  -8    5.10    2.60
   4   0  -8   10.10    1.50
   4   0   8    8.30    3.80
   5   0  -8  622.74   14.40
   5   0   8  585.24   20.90
   5   0  -8  653.53   17.80
   5   0   8  653.93   20.50
  -5   0  -8  658.63   17.20
   6   0  -8    4.30    1.60
   6   0  -8    3.20    1.60
   6   0   8    1.30    3.80
  -6   0  -8    1.00    2.80
   6   0  -8    4.30    3.10
   7   0  -8   54.29    3.60
   7   0  -8   64.29    5.90
   7   0   8   61.09    7.10
  -7   0  -8   65.39    5.40
   7   0  -8   50.59    3.90
   8   0  -8   29.20    3.90
   8   0   8   40.60    6.80
   8   0   8   11.90    7.60
   8   0  -8   30.80    4.60
   9   0  -8    9.90    4.20
   9   0  -8    6.60    4.40
   9   0   8    5.80    6.80
   0  -1  -8   -2.00    1.50
   0   1   8    0.70    2.30
   0   1   8   -0.60    1.60
   0   1  -8    0.00    1.80
   0  -1   8    0.00    2.20
   0  -1   8    0.40    1.40
   0  -1  -8    2.30    2.40
  -1   1   8   96.99    6.00
   1   1  -8  106.49    5.70
  -1   1   8  100.59    4.60
  -1  -1  -8  101.39    5.90
   1  -1   8  106.49    6.10
   1  -1   8  114.69    5.70
  -1  -1  -8   99.09    5.40
   1  -1  -8   96.49    4.90
  -1   1  -8   90.39    5.30
   1   1   8   99.49    6.50
  -1  -1   8  100.69    4.20
  -1  -1   8   97.09    6.00
   1  -1  -8  112.79    6.30
   1   1   8  100.49    5.60
   2  -1   8   24.40    3.60
  -2  -1  -8   21.20    3.40
   2   1  -8   17.80    3.20
   2  -1   8   19.20    3.60
  -2  -1  -8   20.10    3.20
   2   1   8   22.40    3.60
   2  -1  -8   17.80    3.50
  -2  -1   8   22.90    3.30
   2   1   8   22.20    3.70
   2  -1  -8   21.50    2.70
  -2   1  -8   28.10    3.60
   3  -1   8   25.80    3.80
   3   1  -8   23.60    3.40
  -3  -1  -8   23.10    3.40
  -3  -1  -8   18.00    3.60
   3  -1   8   28.50    4.20
  -3   1  -8   23.10    3.40
   3   1   8   26.30    4.40
   3  -1  -8   22.70    3.80
   3   1   8   27.40    4.30
   3  -1  -8   24.30    2.80
   4   1  -8  168.18    7.60
   4  -1   8  179.08    8.50
  -4  -1  -8  178.08    8.60
   4  -1   8  160.58    8.30
  -4  -1  -8  166.18    7.20
   4  -1  -8  173.68    6.00
   4  -1  -8  170.48    8.10
   4   1   8  161.18    8.70
  -4   1  -8  170.38    7.40
   5   1  -8  448.16   13.40
  -5  -1  -8  423.66   12.80
   5  -1   8  429.36   15.80
   5   1   8  421.46   17.00
  -5   1  -8  462.65   13.60
   5  -1  -8  427.76   14.00
   5   1   8  470.95   16.60
   5  -1  -8  424.36   11.40
   6  -1   8   10.70    3.90
  -6  -1  -8    7.70    3.00
   6   1  -8    8.20    3.20
   6  -1  -8   14.40    2.40
  -6   1  -8   10.60    3.50
   6   1   8   13.60    4.50
   6  -1  -8   11.30    3.70
  -7  -1  -8    7.00    2.90
   7   1  -8    4.20    1.60
   7   1  -8    6.20    1.50
   7   1  -8    0.70    3.00
   7  -1   8    9.80    4.40
   7  -1  -8    9.50    3.80
  -7   1  -8    5.90    3.50
   7  -1  -8    6.10    2.40
   7   1   8    7.70    4.80
   7  -1  -8    7.30    2.60
   8   1  -8  108.89    5.10
   8  -1   8  118.99    9.90
   8   1  -8  110.69    6.90
   8  -1   8   92.39   11.90
   8   1  -8  108.39    4.50
   8  -1  -8  107.29    7.90
   8  -1  -8   99.89    6.60
   8   1   8  102.59   12.20
   8   1   8   95.59    9.40
   9  -1   8    0.20    6.10
   9   1  -8   11.00    4.00
   9   1  -8    3.20    3.20
   9   1   8    5.30    7.30
   9  -1  -8   16.60    5.30
   9  -1  -8    0.60    4.30
   0  -2  -8   28.40    4.00
   0  -2   8   30.20    4.00
   0  -2   8   26.20    2.80
   0   2   8   31.90    4.50
   0   2  -8   22.50    3.40
   0   2   8   28.30    3.40
   0  -2  -8   31.70    3.80
   1  -2   8   25.30    3.20
  -1   2   8   22.20    2.80
  -1  -2  -8   17.20    3.40
  -1  -2  -8   20.20    3.30
   1  -2   8   17.50    3.30
   1   2  -8   18.70    3.20
   1  -2  -8   23.50    3.20
  -1   2  -8   20.60    3.30
  -1  -2   8   21.50    2.10
   1   2   8   21.60    3.50
   1   2   8   24.00    3.90
  -1  -2   8   21.80    3.60
   1  -2  -8   24.10    4.00
  -2  -2  -8  126.09    6.80
   2  -2   8  126.99    6.40
   2  -2   8  137.09    6.70
  -2  -2  -8  130.39    6.70
   2   2  -8  131.89    6.20
   2  -2  -8  121.89    6.90
   2   2   8  108.59    7.20
  -2   2  -8  129.89    6.40
   2   2   8  125.79    7.00
   2  -2  -8  124.59    5.70
  -2  -2   8  123.79    6.40
  -3  -2  -8   46.00    5.00
   3  -2   8   49.90    4.90
  -3  -2  -8   49.90    4.60
   3   2  -8   51.69    4.40
   3  -2   8   59.19    5.20
   3   2   8   50.59    5.60
   3  -2  -8   50.19    4.00
   3  -2  -8   51.19    5.20
  -3  -2   8   44.50    3.90
  -3   2  -8   49.50    4.70
   3   2   8   48.10    5.60
  -4  -2  -8   29.80    3.90
   4  -2   8   32.80    4.80
   4  -2   8   30.10    4.50
   4   2  -8   29.50    3.70
  -4  -2  -8   25.30    4.40
   4   2   8   33.60    5.40
   4  -2  -8   29.40    3.40
  -4   2  -8   36.60    4.40
   4  -2  -8   25.70    4.40
   4   2   8   35.20    5.30
   5   2  -8   24.90    3.50
  -5  -2  -8   24.40    4.40
   5  -2   8   30.90    4.80
   5  -2   8   24.90    4.90
  -5  -2  -8   23.00    3.70
   5  -2  -8   24.40    3.10
  -5   2  -8   20.90    4.00
   5  -2  -8   31.50    4.60
   5   2   8   17.10    4.90
   6  -2   8  164.28    9.00
   6   2  -8  160.38    7.20
  -6  -2  -8  163.98    7.00
  -6   2  -8  164.28    8.40
   6  -2  -8  149.79    8.50
   6  -2  -8  157.78    6.70
   6   2   8  159.98    9.70
   7   2  -8   72.99    5.50
  -7  -2  -8   64.39    6.10
  -7  -2  -8   82.09    4.90
   7  -2   8   63.39    7.30
   7  -2  -8   74.39    7.10
   7  -2  -8   76.39    5.30
   7   2   8   72.69    8.20
  -7   2  -8   56.09    6.80
   8  -2   8   12.00    7.20
   8  -2   8   20.60    5.80
   8   2  -8   16.00    3.70
  -8   2  -8   23.50    3.70
   8  -2  -8   21.20    5.10
   8   2   8   18.10    6.70
   8   2   8    8.00    6.00
   9  -2   8   29.00    7.60
   9   2  -8   26.10    2.50
   9   2  -8   39.80    4.60
   9  -2  -8   28.30    6.00
   9  -2  -8   30.90    6.30
   9   2   8   18.60    7.90
   0  -3   8   57.69    4.80
   0  -3  -8   55.09    4.70
   0  -3   8   59.69    3.60
   0  -3  -8   52.89    5.30
   0   3   8   58.79    4.50
   0   3  -8   51.39    4.50
   1   3  -8  216.68    8.40
   1  -3   8  218.78    9.00
  -1  -3  -8  227.98    9.60
  -1   3   8  227.28    8.00
  -1  -3  -8  208.58    9.10
   1  -3   8  213.18    7.80
   1  -3  -8  226.08    8.60
  -1  -3   8  217.28    6.50
   1  -3  -8  216.98    9.70
  -1   3  -8  233.68    8.80
   1   3   8  239.88   10.30
   1   3   8  219.38    9.00
  -1  -3   8  222.98    8.70
   2   3  -8  153.28    7.00
   2  -3   8  151.18    7.20
   2  -3   8  151.78    7.00
  -2  -3  -8  166.58    8.20
  -2  -3  -8  162.18    7.80
   2  -3  -8  154.28    8.20
  -2  -3   8  146.69    6.90
   2   3   8  160.28    8.70
   2   3   8  157.08    7.80
   2  -3  -8  150.28    7.00
  -2   3  -8  161.08    7.40
  -3  -3  -8   87.69    6.70
   3  -3   8   88.39    6.00
  -3  -3  -8   88.19    5.90
   3   3  -8   93.69    5.50
   3  -3   8  104.99    6.40
   3   3   8   85.29    6.80
  -3  -3   8   83.89    5.00
   3  -3  -8   92.29    5.40
   3  -3  -8   85.19    6.50
   3   3   8   99.99    7.20
  -3   3  -8   92.69    5.90
  -4  -3  -8    4.90    2.90
   4   3  -8    8.00    2.60
  -4  -3  -8    5.30    3.30
  -4   3  -8    9.50    3.20
   4  -3  -8    2.50    3.10
   4   3   8    6.60    3.90
   4   3   8   -3.50    3.60
   4  -3  -8    5.60    2.60
   5   3  -8  137.29    6.50
   5  -3   8  125.69    8.50
  -5  -3  -8  130.69    8.60
  -5  -3  -8  125.39    6.50
   5  -3   8  116.99    7.60
   5  -3  -8  128.59    7.90
   5  -3  -8  112.79    6.30
   5   3   8  117.99    8.60
  -5   3  -8  120.99    7.50
  -6  -3  -8  101.59    5.80
   6  -3   8  102.79    7.70
  -6  -3  -8   85.59    7.90
   6   3  -8   93.09    5.80
   6   3   8  109.89    8.70
   6  -3  -8   85.79    7.50
  -6   3  -8  105.29    7.50
   6  -3  -8   95.39    6.00
   7   3  -8   27.60    3.90
   7  -3   8   33.60    6.90
   7  -3   8   34.60    6.10
  -7  -3  -8   30.40    3.80
  -7  -3  -8   19.40    4.10
   7  -3  -8   33.70    5.80
   7  -3  -8   30.60    4.20
  -7   3  -8   26.20    5.30
   7   3   8   29.50    6.40
   7   3   8   36.10    7.80
   8  -3   8   61.79    9.90
   8  -3   8   50.39    7.50
   8   3  -8   43.00    5.30
   8  -3  -8   49.80    6.90
  -8   3  -8   48.80    5.70
   8   3   8   58.99    8.80
   8   3   8   43.10    9.90
   9  -3   8   14.50    6.90
   9   3  -8   20.80    4.10
   9  -3  -8   23.30    6.70
   9   3   8   15.30    8.80
   0   4  -8  280.17   10.10
   0  -4   8  271.27    8.40
   0  -4  -8  283.87   10.70
   0  -4  -8  281.07   11.10
   0  -4   8  270.07   10.20
   0   4   8  277.07   10.10
   1   4  -8  196.98    8.20
  -1  -4  -8  183.88    9.00
   1  -4   8  201.78    7.50
  -1  -4  -8  202.08    9.30
   1  -4   8  196.98    8.30
  -1   4   8  191.18    7.80
   1  -4  -8  180.18    8.30
   1  -4  -8  198.48    9.20
  -1  -4   8  199.58    6.00
   1   4   8  199.18    8.80
  -1   4  -8  198.18    8.40
  -1  -4   8  192.38    8.20
   2  -4   8  410.66   13.60
  -2  -4  -8  409.36   14.10
   2   4  -8  432.76   13.10
   2  -4   8  420.46   13.00
  -2  -4  -8  449.56   14.90
  -2   4  -8  420.96   13.60
   2   4   8  431.36   14.70
   2  -4  -8  432.46   13.60
   2  -4  -8  430.46   15.00
  -2  -4   8  419.46   13.00
   2   4   8  438.56   15.40
   3   4  -8  160.68    7.20
  -3  -4  -8  172.28    9.20
  -3  -4  -8  166.58    8.10
   3  -4   8  160.08    7.80
  -3  -4   8  147.99    6.80
   3  -4  -8  170.68    9.10
   3  -4  -8  154.78    7.40
  -3   4  -8  159.18    8.00
   3   4   8  172.18    9.30
   3   4   8  148.19    9.20
   4  -4   8   11.80    3.80
   4  -4   8    8.30    3.30
   4   4  -8   11.70    3.00
  -4  -4  -8    8.70    4.10
  -4  -4  -8   16.90    3.40
   4   4   8    8.70    4.00
   4   4   8   11.50    4.60
   4  -4  -8   13.90    3.20
   4  -4  -8   15.20    4.20
  -4   4  -8   16.30    3.90
   5   4  -8   68.09    5.20
   5  -4   8   73.89    7.20
   5  -4   8   70.39    6.50
  -5  -4  -8   66.69    5.40
  -5  -4  -8   71.39    7.70
  -5   4  -8   64.09    6.40
   5   4   8   62.79    7.70
   5  -4  -8   74.19    7.30
   5  -4  -8   62.79    5.30
   6   4  -8   40.30    4.50
   6  -4   8   45.40    6.00
  -6  -4  -8   38.90    4.50
  -6  -4  -8   46.40    6.90
  -6  -4  -8   45.40    6.40
  -6   4  -8   51.59    6.50
   6   4   8   58.59    7.60
   6  -4  -8   51.19    5.50
  -7  -4  -8    7.00    5.20
  -7  -4  -8    2.60    2.50
   7  -4   8   10.70    5.10
   7   4  -8    1.40    2.90
   7  -4   8   14.20    6.20
  -7  -4  -8    1.90    3.30
   7   4   8    2.50    5.70
  -7   4  -8   -1.50    5.10
   7  -4  -8   -2.50    3.00
   7   4   8   22.50    7.40
   8  -4   8   50.09    9.00
   8  -4   8   69.69    8.90
   8   4  -8   64.09    5.70
   8   4   8   61.19    9.60
   8   4   8   52.89    9.80
  -8   4  -8   44.90    6.50
   8  -4  -8   56.79    6.40
   9  -4   8   34.30    8.20
   9   4  -8   19.80    4.30
   9   4   8   28.70    9.90
   0  -5  -8    0.60    2.20
   0  -5  -8   -2.40    2.90
   0   5  -8   -1.10    2.20
   0   5   8    1.00    2.60
   0  -5   8   -1.20    2.30
  -1  -5  -8   51.59    5.00
  -1  -5  -8   48.40    5.90
   1  -5   8   41.80    4.70
   1   5  -8   44.80    4.80
  -1  -5   8   51.79    4.80
   1  -5  -8   49.70    6.20
   1  -5  -8   48.60    5.30
  -1  -5   8   46.20    3.00
  -1   5  -8   45.00    5.10
   1   5   8   56.09    4.80
  -2  -5  -8  244.98   11.10
  -2  -5  -8  244.98   10.70
   2   5  -8  247.98    9.60
   2  -5  -8  252.77   10.20
  -2  -5   8  242.88    6.20
   2   5   8  195.08   12.00
  -2   5  -8  257.37   10.30
   2  -5  -8  238.98   11.20
  -2  -5   8  254.77    9.60
  -2  -5   8  248.68    6.30
   3   5  -8   65.39    5.50
  -3  -5  -8   91.79    7.50
  -3  -5  -8   72.79    6.70
   3  -5   8   78.99    6.10
   3  -5   8   90.69    6.30
   3  -5  -8   74.39    7.30
  -3  -5   8   76.39    5.20
   3   5   8   86.09    7.50
   3  -5  -8   90.89    6.30
  -3   5  -8   72.49    6.40
  -4  -5  -8   17.10    4.60
   4  -5   8   10.70    3.90
  -4  -5  -8   10.10    3.70
   4   5  -8   11.60    3.20
   4  -5   8   13.20    4.00
  -4  -5   8   11.00    2.20
   4  -5  -8   13.60    4.60
  -4   5  -8   16.50    4.50
   4  -5  -8    9.80    3.50
   5  -5   8  179.28    9.60
  -5  -5  -8  187.08   11.50
  -5  -5  -8  181.68    8.20
  -5  -5  -8  177.78   10.10
   5  -5   8  175.08    9.90
   5   5  -8  179.58    8.00
  -5   5  -8  177.38   10.30
   5   5   8  184.88   11.20
   5  -5  -8  185.48    8.80
   6  -5   8   40.00    6.50
   6  -5   8   36.10    5.90
  -6  -5  -8   39.20    4.90
  -6  -5  -8   39.60    6.90
   6   5  -8   34.30    4.50
  -6  -5  -8   42.00    6.20
  -6   5  -8   34.50    6.70
   6   5   8   21.20    6.70
   6   5   8   44.20    7.50
   6  -5  -8   37.10    5.10
   7   5  -8   17.00    3.80
  -7  -5  -8   13.30    2.90
   7  -5   8   20.30    6.00
  -7  -5  -8   17.20    3.50
  -7  -5  -8    8.80    5.70
   7  -5   8   13.30    6.60
   7  -5  -8   14.00    4.30
  -7   5  -8   17.10    6.40
   7   5   8   29.20    7.90
   7   5   8   12.40    6.50
  -8  -5  -8   -0.20    5.10
   8  -5   8    1.50    6.20
   8   5  -8    3.80    4.00
  -8   5  -8   11.00    6.90
   8   5   8   10.60    8.10
   8  -5  -8   10.80    5.90
   0  -6   8   54.39    5.30
   0  -6  -8   53.99    6.20
   0   6  -8   60.59    5.60
   0  -6  -8   56.29    6.70
  -1  -6  -8   97.59    7.10
   1  -6   8   90.09    7.50
   1   6  -8   93.79    6.50
  -1  -6  -8  110.49    7.80
   1  -6  -8   96.19    7.30
  -1  -6   8   96.99    6.30
  -1   6  -8   92.49    6.70
   1  -6  -8  103.29    8.40
   1   6   8  104.29    7.10
   2   6  -8   35.00    4.60
   2  -6   8   28.00    4.60
  -2  -6  -8   32.00    5.60
  -2  -6  -8   22.40    4.80
   2   6   8   31.30    5.30
  -2  -6   8   27.20    4.00
   2  -6  -8   32.30    4.90
   2  -6  -8   26.00    5.80
  -2  -6   8   27.10    2.60
  -2   6  -8   26.40    4.90
   3   6  -8   20.90    3.90
  -3  -6  -8   11.80    3.80
  -3  -6  -8   20.90    4.50
   3   6   8   13.60    4.80
  -3   6  -8   12.40    4.40
   3  -6  -8   12.20    4.90
   3  -6  -8   16.40    4.20
  -3  -6   8   12.90    3.10
  -4  -6  -8   -1.30    5.60
  -4  -6  -8    1.80    3.80
   4  -6   8    2.90    3.60
   4   6  -8    3.40    3.30
  -4  -6   8    2.50    2.20
  -4   6  -8    3.80    4.10
   4  -6  -8    0.90    3.30
   5  -6   8    8.10    4.20
  -5  -6  -8    8.40    5.10
  -5  -6  -8    8.20    3.80
  -5  -6  -8    9.40    5.90
   5   6  -8    9.70    3.30
   5  -6  -8    1.00    3.90
  -5   6  -8    2.50    5.30
   6  -6   8   72.19    8.70
  -6  -6  -8   63.69    7.30
   6  -6   8   77.69    8.20
  -6  -6  -8   75.59    6.10
   6   6  -8   71.39    6.40
  -6  -6  -8   85.69    9.60
  -6   6  -8   78.09    9.00
   6   6   8   69.99    9.60
   6  -6  -8   80.79    7.40
  -7  -6  -8   36.90    4.40
   7   6  -8   50.99    6.60
   7  -6   8   52.69    7.80
   7  -6   8   39.00    8.20
  -7  -6  -8   39.10    5.00
  -7  -6  -8   40.90    8.40
   7   6   8   45.00    9.40
  -7   6  -8   42.00    8.20
   8   6  -8   93.29    8.00
  -8  -6  -8   79.19    9.80
   8  -6   8   90.79    9.90
   8  -6  -8   93.49   12.90
  -8   6  -8   93.69   11.80
   8  -6  -8   94.09   10.00
   0  -7   8   27.20    4.40
   0   7   8   22.10    4.00
   0   7  -8   27.20    5.00
   0  -7  -8   20.50    4.70
   0  -7  -8   22.40    5.40
   1   7  -8    3.50    3.60
  -1  -7  -8    6.50    4.30
  -1  -7  -8    3.50    4.10
   1  -7   8    1.70    3.30
   1  -7  -8   -4.50    4.50
   1   7   8    1.30    3.40
   1  -7  -8    6.50    4.10
  -1   7  -8    8.20    3.90
  -1  -7   8    8.10    3.30
  -2  -7  -8   50.99    6.80
   2   7  -8   59.79    5.90
  -2  -7  -8   57.89    7.30
   2  -7  -8   61.29    7.80
  -2   7  -8   55.29    7.00
   2  -7  -8   54.39    6.50
  -2  -7   8   54.69    3.90
   2   7   8   56.29    6.60
  -2  -7   8   56.49    5.30
  -3  -7  -8    9.50    6.40
  -3  -7  -8    8.50    4.50
   3   7  -8   11.40    4.00
  -3   7  -8   14.60    9.40
   3  -7  -8    8.70    4.20
  -3  -7   8   11.30    1.80
  -3  -7   8   10.80    3.60
  -4  -7  -8    1.80    4.80
  -4  -7  -8    2.40    6.10
  -4  -7  -8   10.60    4.40
   4   7  -8    7.90    3.80
   4  -7   8    9.50    4.40
  -4   7  -8    4.60    5.70
  -4  -7   8    7.80    2.70
   4  -7  -8    8.10    4.10
  -5  -7  -8  173.28   12.00
  -5  -7  -8  151.68    8.70
  -5  -7  -8  156.88   11.70
   5   7  -8  169.78    9.20
   5  -7   8  146.79   10.00
  -5   7  -8  170.78   11.80
   5  -7  -8  164.68    9.80
   5   7   8  175.18   12.10
   6   7  -8   -2.70    4.10
   6  -7   8   -3.10    4.90
   6  -7   8    0.40    5.10
  -6  -7  -8    2.90    3.90
  -6  -7  -8   13.80    6.50
  -6  -7  -8   -5.00    5.30
  -6   7  -8  -15.80    7.30
   6   7   8    6.50    5.60
   6  -7  -8   -1.20    4.80
   7   7  -8   38.50    6.00
  -7  -7  -8   33.80    3.80
  -7  -7  -8   31.50    4.40
   7  -7   8   31.20    7.40
  -7  -7  -8   38.90    8.80
   7  -7   8   51.59    8.40
  -7   7  -8   48.50    9.40
   7  -7  -8   43.00    7.00
   7   7   8   38.90   11.00
   7  -7  -8   40.50   10.60
  -8  -7  -8   16.50    8.90
   8   7  -8   18.90    6.10
  -8   7  -8   27.70    9.50
   8  -7  -8   17.20    7.10
   8  -7  -8   15.60   11.40
   0  -8  -8  152.08   10.00
   0  -8  -8  164.28   10.90
   0  -8   8  154.38    8.70
   0   8  -8  159.98    9.70
  -1  -8  -8   69.79    8.50
   1   8  -8   83.99    8.90
   1  -8   8   76.29    6.70
  -1  -8  -8   76.29    9.90
   1  -8  -8   85.19    9.10
   1  -8  -8   71.69    7.00
  -1   8  -8   83.29    8.20
  -1  -8   8   69.09    4.90
  -1  -8   8   72.19    6.40
  -2  -8  -8    5.20    6.60
  -2  -8  -8    3.50    4.80
   2  -8  -8    4.10    4.80
   2  -8  -8   -3.30    4.10
  -2   8  -8    4.30    4.60
  -2  -8   8   -1.80    2.30
  -2  -8   8    0.90    3.50
  -3  -8  -8   48.00    7.60
  -3  -8  -8   51.19    8.80
  -3  -8  -8   43.30    6.70
  -3   8  -8   45.50    7.50
  -3  -8   8   55.39    5.90
   3  -8  -8   40.40    7.70
  -3  -8   8   48.90    4.30
  -4  -8  -8    7.40    4.70
  -4  -8  -8    0.60    4.70
   4  -8   8   12.00    5.00
  -4  -8  -8   -0.60    6.30
   4  -8  -8   12.60    4.90
  -4  -8   8   11.00    1.70
  -4   8  -8    6.30    6.40
  -4  -8   8   12.50    3.30
   5  -8   8   19.30    6.00
  -5  -8  -8   12.40    6.40
  -5  -8  -8    5.50    6.90
  -5  -8  -8   18.50    5.30
   5   8   8   11.00    5.40
  -5   8  -8    9.20    6.90
   5  -8  -8   17.50    8.90
   5  -8  -8   15.20    5.40
  -6  -8  -8   34.80    7.00
   6  -8   8   42.00    7.80
  -6  -8  -8   48.40    8.50
  -6  -8  -8   41.70    5.60
   6   8   8   40.30    9.10
  -6   8  -8   60.19    9.70
   6  -8  -8   58.99   12.00
   6  -8  -8   39.70    7.70
  -7  -8  -8   60.69    9.10
  -7  -8  -8   52.99    5.30
   7   8  -8   63.79    8.20
   7  -8   8   38.30    8.70
   7  -8  -8   62.09   12.90
   7  -8  -8   45.20    8.10
  -7   8  -8   57.99   10.60
   0  -9  -8   28.50    6.90
   0  -9   8   18.70    5.00
   0  -9  -8   43.30   10.70
   0  -9  -8   31.70    6.50
   0   9  -8   46.00    7.20
  -1  -9  -8   44.00    7.90
   1   9  -8   35.70    6.50
  -1  -9  -8   36.90    7.20
   1   9   8   44.40    6.20
  -1   9  -8   50.39    7.30
  -1  -9   8   32.60    4.50
   1  -9  -8   39.00    7.50
   1  -9  -8   42.90    7.50
  -1  -9   8   50.09    6.30
  -2  -9  -8    4.70    5.60
   2  -9   8    7.00    4.60
   2   9  -8    3.40    5.00
  -2  -9  -8    5.10    5.40
   2  -9  -8    3.10    5.10
  -2  -9   8    4.20    4.00
  -2   9  -8   -5.80    5.00
   2  -9  -8   -1.90    5.80
  -2  -9   8    4.50    3.10
   2  -9  -8   10.10    8.00
  -3  -9  -8   32.20    7.60
  -3  -9  -8   26.30    6.60
   3  -9   8   28.70    7.30
   3   9  -8   32.20    6.30
   3  -9  -8   29.90    9.30
   3  -9  -8   24.80    6.10
  -3   9  -8   42.20    8.30
  -3  -9   8   27.90    4.00
  -3  -9   8   31.20    5.10
   4  -9   8   73.29    8.80
   4   9  -8   76.09    8.70
  -4  -9  -8   76.29    9.30
  -4  -9  -8   73.19   10.30
  -4  -9  -8  118.39   12.60
  -4  -9   8   83.69    6.60
   4   9   8   78.09    9.90
   4  -9  -8   84.49   12.20
  -4  -9   8   74.59    5.10
   4  -9  -8   90.59    9.60
  -4   9  -8   81.99   10.40
  -5  -9  -8   12.40    7.40
   5  -9   8   -1.10    6.10
  -5  -9  -8    6.60    7.20
  -5  -9  -8    1.20    5.50
   5   9  -8   -6.70    5.80
   5  -9  -8    3.10    9.80
   5   9   8   11.10    7.20
   5  -9  -8    4.60    6.20
  -5   9  -8   -2.10    7.80
  -6  -9  -8    4.50    8.40
   6   9  -8    6.90    6.30
   6  -9   8   -5.30    6.60
  -6  -9  -8    4.20    5.10
  -6  -9  -8    5.60    6.90
   6  -9  -8  -10.10    6.60
  -6   9  -8   15.20   10.00
   6  -9  -8    6.60   10.40
   7   9  -8   18.30    8.00
   7  -9  -8   22.90   12.10
  -7   9  -8   23.80   11.70
   0 -10   8   -1.20    4.30
   0 -10  -8   -5.10    6.40
   0  10  -8    9.70    6.50
   0 -10  -8   -0.10    7.40
   0 -10  -8    2.60    5.90
  -1 -10  -8   27.40    7.30
   1 -10   8   13.10    5.10
  -1 -10  -8   14.50    8.20
  -1 -10  -8   10.10    7.20
   1  10  -8   18.50    6.50
   1 -10  -8    5.80    8.70
  -1  10  -8   15.50    7.30
   1 -10  -8    9.90    7.20
  -1 -10   8   13.10    4.30
   1 -10  -8    3.80    4.80
   2 -10   8    2.80    5.40
  -2 -10  -8   -4.80    4.20
  -2 -10  -8    5.10    6.50
  -2 -10  -8   -2.60    8.00
   2  10  -8   10.00    5.90
   2 -10  -8    5.30    7.20
   2  10   8    2.00    5.10
  -2  10  -8    7.20    6.70
   2 -10  -8   -1.90    5.60
  -2 -10   8   -5.70    3.60
  -2 -10   8    6.10    4.80
   2 -10  -8   -2.00    6.50
   3 -10   8   -4.20    5.80
   3  10  -8    6.00    6.10
  -3 -10  -8    3.40    8.30
  -3 -10  -8   17.10    6.20
  -3 -10  -8    9.00    6.50
   3 -10  -8    1.40    6.30
   3  10   8   14.90    6.20
  -3  10  -8    3.60    8.00
   3 -10  -8   15.40    9.30
  -3 -10   8    1.70    4.00
  -4 -10  -8    4.00    6.40
  -4 -10  -8   -2.50    6.80
   4 -10   8   -8.50    5.80
   4  10  -8    2.70    6.50
  -4 -10   8   -3.10    4.30
   4  10   8   -3.90    7.10
   4 -10  -8   -1.40    6.10
  -4  10  -8   -0.60    8.90
  -4 -10   8    8.30    3.70
   4 -10  -8    9.90    9.90
  -5 -10  -8   31.10    9.30
  -5 -10  -8   36.70    7.20
   5  10  -8   59.69    9.60
  -5 -10  -8   28.10    9.30
  -5 -10   8   37.10    4.10
  -5  10  -8   60.29   11.20
   5 -10  -8   35.10    7.90
   5 -10  -8   20.40   11.60
  -6 -10  -8    1.70    5.70
   6  10  -8   14.90    8.50
  -6 -10  -8   -6.20    9.20
  -6 -10  -8    8.20    7.70
  -6  10  -8   11.40   11.80
   6 -10  -8   -2.50    7.10
   0  11  -8   62.69    9.50
   0 -11   8   62.09    7.80
   0 -11  -8   59.39    9.50
   0 -11   8   67.69    8.80
   0 -11  -8   58.19   11.70
   0 -11  -8   78.49   10.90
   1 -11   8   66.09    8.70
   1  11  -8   82.69   10.50
  -1 -11  -8   95.39   11.50
  -1 -11  -8   63.79   12.20
  -1 -11  -8   77.49   11.10
   1 -11  -8   99.09   13.10
  -1  11  -8   84.29   11.70
  -1 -11   8   85.29    8.20
   1 -11  -8   83.09   10.80
   1 -11  -8   81.59   11.40
  -1 -11   8   77.49    8.80
  -2 -11  -8  126.89   13.00
   2 -11   8  128.89   11.20
  -2 -11  -8  112.69   14.00
   2  11  -8  105.49   12.40
  -2 -11  -8  119.59   12.60
  -2 -11   8  132.79    9.40
   2 -11  -8  126.19   14.30
   2 -11  -8  109.09   14.50
   2 -11  -8  132.99   12.30
  -2  11  -8  151.58   14.30
  -3 -11  -8   41.20    9.10
  -3 -11  -8   55.49   10.60
  -3 -11  -8   41.60   11.00
   3 -11   8   51.49    8.50
   3  11  -8   61.49   10.00
   3 -11  -8   50.39   11.70
   3 -11  -8   64.99    9.20
  -3  11  -8   57.59   11.10
  -3 -11   8   50.79    6.70
  -3 -11   8   48.70    7.30
  -4 -11  -8   16.90    7.50
  -4 -11  -8    3.10    9.70
  -4 -11  -8   26.00    9.20
   4  11  -8   12.70    8.30
  -4  11  -8    4.00   10.70
  -4 -11   8    8.10    4.60
  -4 -11   8   17.20    5.50
   4 -11  -8   20.00    7.70
  -5 -11  -8   11.30    9.60
  -5 -11  -8   15.20    7.60
  -5 -11  -8   41.00   11.30
   5  11  -8    6.80   10.00
  -5  11  -8   39.90   13.40
   5 -11  -8   30.80    9.00
   0 -12   8   -2.80    5.30
   0 -12  -8   16.60    9.60
   0 -12  -8   16.10    8.80
   0 -12   8   10.60    6.80
   0 -12  -8   35.00   11.30
   0  12  -8    5.50    8.50
  -1 -12  -8   31.60    9.30
  -1 -12  -8   32.50   10.30
   1  12  -8   38.80    9.70
   1 -12   8   35.30    6.90
  -1 -12  -8   24.20   12.10
   1 -12   8   20.70    7.70
   1 -12  -8   17.00    8.70
   1 -12  -8   40.50   10.50
  -1  12  -8   29.90   10.40
  -1 -12   8   24.70    6.40
  -1 -12   8   34.10    7.70
  -2 -12  -8   65.59   13.00
  -2 -12  -8   91.19   12.30
   2  12  -8   89.09   12.20
  -2 -12  -8   56.59   11.00
  -2 -12   8   63.19    8.30
  -2  12  -8   72.29   13.60
   2 -12  -8   54.19   12.00
   2 -12  -8   99.39   13.10
  -2 -12   8   81.99    9.90
   3  12  -8   18.10    9.80
  -3 -12  -8   13.80    9.80
  -3 -12  -8   10.60   11.30
  -3 -12  -8   25.30   10.20
  -3 -12   8   20.50    6.50
  -3  12  -8    4.90   12.00
   3 -12  -8   12.80    9.50
  -3 -12   8   10.70   10.70
   0 -13  -8   74.99   13.40
   0  13  -8  108.49   15.30
   0 -13   8  137.79   15.70
   0   0   9   -1.20    1.60
   0   0  -9   -2.40    2.40
   0   0   9   -1.80    2.30
   0   0  -9    2.40    1.80
  -1   0  -9  454.45   12.90
  -1   0   9  434.66   11.80
  -1   0  -9  413.46   13.50
   1   0   9  444.46   13.50
   1   0  -9  435.66   11.70
  -1   0   9  457.75   14.50
   1   0   9  457.15   14.90
   1   0  -9  441.26   13.90
  -2   0  -9  495.15   14.40
   2   0   9  488.85   15.90
   2   0  -9  481.85   12.00
   2   0   9  501.65   15.40
   2   0  -9  470.45   14.80
  -2   0  -9  476.75   14.60
   3   0   9   27.00    4.70
   3   0  -9   31.40    2.30
  -3   0  -9   29.80    4.20
   3   0  -9   26.70    4.00
   3   0   9   25.40    4.80
   4   0  -9    0.50    1.10
   4   0  -9   -2.60    2.70
   4   0   9   -2.60    3.50
   4   0   9    3.20    3.50
  -4   0  -9    2.40    2.70
   5   0   9  293.07   13.40
   5   0   9  303.47   12.80
   5   0  -9  291.27    7.40
  -5   0  -9  310.67   11.10
   5   0  -9  316.97   11.60
  -6   0  -9   -1.80    3.20
   6   0   9    7.40    4.50
   6   0  -9    0.20    1.40
   6   0  -9   -0.20    1.20
   6   0  -9   -1.10    3.30
   7   0  -9  151.18    8.70
   7   0  -9  142.79    5.10
   7   0   9  160.08   10.50
   7   0   9  137.39   11.90
   7   0  -9  140.89    5.00
   8   0   9   11.40    6.50
  -8   0  -9    4.10    3.20
   8   0  -9    7.30    2.60
   8   0  -9    0.70    4.40
   8   0   9   13.90    7.30
   8   0  -9    6.60    2.30
   9   0  -9    4.40    4.90
   9   0  -9   -2.10    3.20
   9   0  -9    4.60    2.70
   9   0   9   10.10    7.60
   0   1   9  129.49    6.40
   0  -1   9  141.89    6.10
   0   1  -9  140.39    7.10
   0  -1   9  142.59    7.70
   0  -1  -9  139.79    7.40
   0  -1  -9  146.69    6.50
   0   1   9  150.48    8.00
  -1  -1  -9  155.58    7.70
   1   1  -9  163.58    7.50
   1  -1   9  148.79    7.10
  -1   1   9  160.08    8.10
  -1   1   9  149.29    6.10
   1  -1   9  149.49    8.00
  -1  -1  -9  148.89    7.10
   1   1   9  147.49    8.20
   1   1   9  157.68    7.40
   1  -1  -9  147.89    6.30
   1  -1  -9  163.48    8.00
  -1  -1   9  164.08    8.00
  -1  -1   9  154.58    5.70
  -1   1  -9  148.69    7.40
   2  -1   9   41.70    4.70
   2   1  -9   38.70    4.50
  -2  -1  -9   44.00    4.70
  -2  -1  -9   51.19    4.70
   2  -1   9   35.00    4.80
   2  -1  -9   39.90    4.90
   2   1   9   35.30    4.70
  -2  -1   9   43.10    5.00
  -2   1  -9   36.70    4.30
   2   1   9   44.40    5.50
   2  -1  -9   34.60    3.40
  -3  -1  -9  151.88    7.40
   3   1  -9  147.79    7.50
   3  -1   9  151.48    8.20
  -3  -1  -9  147.99    7.80
   3  -1   9  155.38    8.40
   3   1   9  157.88    8.70
   3  -1  -9  149.19    5.80
   3  -1  -9  165.68    8.30
  -3   1  -9  154.38    7.60
   3   1   9  154.28    8.60
   4   1  -9   41.80    4.80
  -4  -1  -9   43.00    5.30
  -4  -1  -9   42.10    4.90
   4  -1   9   46.30    6.00
   4  -1   9   39.20    5.50
  -4   1  -9   47.20    4.80
   4  -1  -9   43.60    3.40
   4   1   9   48.00    6.00
   4   1   9   35.50    5.70
   4  -1  -9   46.10    5.70
   5  -1   9   28.80    5.10
  -5  -1  -9   31.40    4.40
   5  -1   9   43.50    5.80
   5   1  -9   33.00    4.50
  -5   1  -9   31.00    4.50
   5   1   9   31.60    6.10
   5  -1  -9   28.00    3.30
   5   1   9   28.30    5.20
   5  -1  -9   30.90    4.70
   6  -1   9   36.90    6.00
  -6  -1  -9   34.60    4.50
   6   1  -9   36.20    4.70
  -6   1  -9   31.50    4.80
   6  -1  -9   33.60    3.60
   6  -1  -9   39.40    5.30
   6   1   9   34.40    6.00
   7  -1   9   29.70    7.20
   7  -1   9   18.90    5.70
  -7  -1  -9   19.80    3.90
   7   1  -9   29.90    4.60
   7  -1  -9   30.40    4.00
  -7   1  -9   23.20    4.70
   7   1   9   23.60    7.10
   7  -1  -9   25.90    5.20
   7   1   9   24.20    6.20
   7  -1  -9   24.90    3.20
   8   1  -9  174.18    8.70
   8  -1   9  164.98   11.80
   8  -1   9  162.18   13.90
   8   1   9  146.39   12.20
   8  -1  -9  165.18    9.90
   8  -1  -9  148.59    7.20
  -8   1  -9  150.48    7.90
   8   1   9  134.79   13.30
   9  -1   9  109.19   12.30
   9   1  -9  105.99    8.30
   9  -1  -9  109.69    6.80
   9  -1  -9   99.29    7.50
   9   1   9  113.29   13.70
   9  -1  -9   99.69    9.80
   0  -2   9   91.59    6.30
   0  -2  -9   90.59    6.50
   0   2  -9   89.89    5.80
   0  -2  -9   79.79    5.60
   0  -2   9   87.29    4.70
   0   2   9   84.19    6.50
   0   2   9   84.29    5.30
  -1  -2  -9    6.20    3.30
   1   2  -9   10.10    3.00
   1  -2   9    8.40    2.70
   1  -2   9    3.40    2.90
  -1  -2  -9    0.10    2.50
  -1   2   9    7.90    2.30
   1   2   9   13.70    3.30
   1  -2  -9   10.20    2.80
   1   2   9    5.00    3.50
   1  -2  -9    3.70    3.20
  -1   2  -9    4.80    2.80
  -1  -2   9    3.60    2.90
  -1  -2   9    8.20    1.80
   2  -2   9  462.85   15.10
   2  -2   9  487.75   14.70
   2   2  -9  484.45   14.40
  -2  -2  -9  454.55   14.80
  -2  -2  -9  454.65   14.50
   2  -2  -9  505.65   15.80
  -2  -2   9  477.15   14.70
   2   2   9  481.25   16.40
  -2   2  -9  466.45   14.30
   2  -2  -9  471.55   13.40
   2   2   9  467.25   15.30
  -3  -2  -9   29.30    4.30
   3   2  -9   26.10    4.00
  -3  -2  -9   25.80    4.20
   3  -2   9   33.70    4.70
   3   2   9   30.30    4.80
   3  -2  -9   19.50    4.20
   3  -2  -9   26.10    3.40
   3   2   9   27.40    6.00
  -3  -2   9   31.40    4.00
  -3   2  -9   24.70    3.90
   4  -2   9   72.99    6.30
  -4  -2  -9   69.19    5.70
   4  -2   9   68.19    6.70
  -4  -2  -9   70.99    6.50
   4   2  -9   73.39    5.40
   4   2   9   69.99    7.10
   4  -2  -9   69.89    6.30
  -4   2  -9   68.19    5.70
   4  -2  -9   66.29    4.80
   4   2   9   71.19    7.40
  -5  -2  -9   64.89    5.50
   5  -2   9   83.09    7.00
   5  -2   9   62.09    7.30
   5   2  -9   69.69    5.70
  -5  -2  -9   61.89    6.80
   5  -2  -9   62.59    4.70
  -5   2  -9   61.89    5.80
   5   2   9   67.59    7.90
   5  -2  -9   69.39    6.80
   5   2   9   58.59    7.30
   6  -2   9   54.39    6.90
  -6  -2  -9   57.59    5.50
   6   2  -9   58.49    5.70
   6  -2  -9   57.49    4.80
   6   2   9   46.90    7.30
   6  -2  -9   55.99    6.80
  -6   2  -9   58.49    6.60
   7  -2   9   37.50    8.00
   7   2  -9   42.80    5.00
  -7  -2  -9   37.30    4.30
   7  -2   9   38.40    6.90
   7  -2  -9   42.20    4.90
   7   2   9   37.60    7.10
  -7   2  -9   41.20    5.70
   7   2   9   34.40    7.30
   7  -2  -9   33.00    6.10
   8  -2   9   54.19    9.70
   8  -2   9   54.59    8.40
   8   2  -9   48.80    5.40
   8  -2  -9   44.90    5.10
   8   2   9   68.49   10.40
   8  -2  -9   52.69    6.00
  -8   2  -9   43.00    5.90
   8  -2  -9   54.19    7.20
   8   2   9   50.09    8.40
   9   2  -9   30.70    5.00
   9  -2   9   31.50    8.70
   9  -2  -9   17.50    5.30
   9  -2  -9   17.80    4.70
   9   2   9   11.50    8.70
   9  -2  -9   36.30    7.10
   0   3   9    2.40    2.40
   0  -3  -9    3.60    3.10
   0  -3   9    4.70    2.90
   0  -3   9    2.70    1.80
   0  -3  -9    1.80    2.50
   0   3  -9    3.40    2.40
  -1  -3  -9  120.49    7.10
  -1   3   9  128.39    6.20
   1  -3   9  125.09    6.30
  -1  -3  -9  121.69    7.60
   1   3  -9  118.09    6.60
   1  -3   9  117.99    7.10
  -1  -3   9  120.19    4.70
   1  -3  -9  129.09    7.90
   1  -3  -9  128.99    7.00
  -1   3  -9  116.99    6.30
  -1  -3   9  127.39    7.10
   1   3   9  129.79    8.20
   1   3   9  138.59    7.40
  -2  -3  -9  338.97   12.60
   2   3  -9  332.97   11.40
   2  -3   9  335.17   11.60
  -2  -3  -9  330.17   12.10
   2  -3   9  335.67   12.70
  -2   3  -9  329.07   11.70
  -2  -3   9  331.27   11.50
   2   3   9  348.57   12.90
   2  -3  -9  323.27   11.20
   2  -3  -9  320.17   12.80
   2   3   9  323.77   13.60
  -3  -3  -9   56.99    6.00
   3  -3   9   55.59    5.40
   3   3  -9   58.29    5.00
  -3  -3  -9   38.80    5.10
   3  -3   9   59.99    5.90
  -3  -3   9   57.19    4.80
   3  -3  -9   50.99    6.10
  -3   3  -9   54.89    5.50
   3   3   9   51.69    6.50
   3  -3  -9   49.50    4.70
   3   3   9   61.19    6.60
   4   3  -9   73.79    5.60
   4  -3   9   69.79    6.60
  -4  -3  -9   73.79    7.00
   4  -3   9   72.59    6.50
  -4  -3  -9   72.99    6.00
   4   3   9   78.49    7.80
   4   3   9   72.09    7.70
   4  -3  -9   64.89    5.30
   4  -3  -9   70.59    6.80
  -4   3  -9   65.99    6.20
  -5  -3  -9   94.09    6.40
   5   3  -9  108.09    6.30
   5  -3   9  100.89    7.80
   5  -3   9  101.39    8.30
   5  -3  -9  105.39    6.30
   5   3   9  105.89    9.10
   5  -3  -9  109.19    8.50
  -5   3  -9  103.49    7.60
  -6  -3  -9  157.68   10.30
   6  -3   9  163.58   10.00
   6  -3   9  136.79   10.50
   6   3  -9  146.69    7.60
  -6  -3  -9  148.69    7.60
   6   3   9  139.39   10.50
   6  -3  -9  154.28    7.50
   6  -3  -9  165.58   10.00
  -6   3  -9  143.29    9.20
   7   3  -9   17.10    4.10
   7  -3   9   27.90    7.50
   7  -3   9   23.90    6.20
  -7  -3  -9   25.10    5.70
  -7  -3  -9   15.70    3.60
   7  -3  -9   26.40    6.10
   7  -3  -9   21.70    4.40
   7   3   9   17.50    7.50
   7   3   9   23.30    7.00
  -7   3  -9   10.90    5.50
   8  -3   9   21.50    6.80
   8   3  -9   24.10    4.50
   8  -3  -9   25.90    6.60
  -8   3  -9   11.70    5.80
   8  -3  -9   28.70    4.90
   8   3   9    8.50    8.10
   9   3  -9   23.20    4.80
   9  -3   9   23.00    8.30
   9   3   9    9.00   10.50
   9  -3  -9    9.50    5.60
   9  -3  -9   22.20    5.40
   9  -3  -9   22.00    7.50
   0  -4   9   21.00    4.00
   0  -4  -9   19.70    4.30
   0   4   9   15.70    3.40
   0   4  -9   17.00    3.40
   0  -4   9   16.20    2.60
   0  -4  -9   16.40    3.70
  -1   4   9   14.40    3.00
  -1  -4  -9    8.10    3.50
   1  -4   9   11.20    3.50
   1   4  -9   10.50    3.10
   1  -4   9    7.40    2.40
  -1  -4  -9    8.30    3.10
   1  -4  -9    1.90    3.50
  -1   4  -9    9.40    3.20
   1  -4  -9    9.40    3.30
  -1  -4   9    9.90    3.50
   1   4   9    6.50    3.40
  -1  -4   9    8.40    1.70
   2  -4   9   66.39    5.40
   2   4  -9   69.69    5.50
   2  -4   9   82.29    5.60
  -2  -4  -9   70.79    6.60
  -2  -4  -9   70.79    6.70
  -2   4  -9   86.69    5.70
   2  -4  -9   78.29    6.10
  -2  -4   9   88.49    6.30
   2   4   9   74.19    7.00
   2  -4  -9   80.69    7.20
  -3  -4  -9   87.39    6.80
   3   4  -9  103.39    6.20
   3  -4   9  103.89    7.20
   3  -4   9  105.69    7.10
  -3  -4  -9   96.49    7.70
   3  -4  -9   97.29    6.70
  -3  -4   9   87.79    6.00
  -3   4  -9  102.29    7.10
   3   4   9  105.29    8.30
   3   4   9   88.49    7.90
   3  -4  -9  116.09    8.20
  -4  -4  -9   29.60    5.60
   4   4  -9   24.60    4.00
   4  -4   9   22.90    4.70
   4  -4   9   25.60    4.70
  -4  -4  -9   22.10    4.30
   4   4   9   24.60    5.80
  -4   4  -9   35.20    5.20
   4  -4  -9   33.10    5.50
   4   4   9   31.30    5.80
   4  -4  -9   22.50    4.10
   5  -4   9    0.80    3.60
   5  -4   9    1.80    3.50
  -5  -4  -9   12.60    3.80
   5   4  -9    4.00    3.10
  -5  -4  -9    4.40    4.60
   5   4   9    9.70    5.00
  -5   4  -9   11.70    4.30
   5  -4  -9   10.70    5.00
   5  -4  -9   10.50    3.50
   6   4  -9   14.20    3.80
   6  -4   9   11.00    4.90
   6  -4   9   19.40    4.90
  -6  -4  -9   21.20    4.10
  -6  -4  -9   25.00    5.10
   6   4   9   11.80    6.10
  -6   4  -9   29.60    6.10
   6  -4  -9   27.80    4.40
   6  -4  -9   23.60    5.90
   7  -4   9   57.99    9.00
  -7  -4  -9   44.60    7.80
   7  -4   9   56.39    7.70
  -7  -4  -9   54.99    5.40
  -7  -4  -9   37.20    6.10
   7   4  -9   64.79    6.00
  -7   4  -9   59.49    7.90
   7  -4  -9   68.39    8.50
   7   4   9   46.00    8.80
   7   4   9   52.19    9.30
   7  -4  -9   48.90    6.20
   8  -4   9   34.40    7.50
   8   4  -9   38.50    5.00
  -8   4  -9   26.60    7.20
   8   4   9   27.60    8.60
   8  -4  -9   35.10    5.70
   0  -5   9    3.00    2.00
   0  -5   9    5.00    3.20
   0   5   9    0.40    3.00
   0  -5  -9    5.70    3.10
   0   5  -9    5.90    3.10
   0  -5  -9    6.90    4.20
  -1  -5  -9  196.98   10.10
   1  -5   9  205.78    9.50
   1  -5   9  202.68    8.00
   1   5  -9  199.88    9.10
  -1  -5  -9  189.78   10.00
  -1   5   9  197.68    8.40
   1   5   9  170.98   10.70
  -1  -5   9  206.38    9.10
   1  -5  -9  209.98   10.90
  -1   5  -9  209.38    9.50
  -1  -5   9  203.78    6.60
   1  -5  -9  207.88    9.70
   2  -5   9   73.79    5.60
   2  -5   9   77.49    6.50
   2   5  -9   81.29    6.10
  -2  -5  -9   69.29    6.90
  -2  -5  -9   70.49    7.10
  -2   5  -9   64.99    6.30
  -2  -5   9   66.39    6.10
   2  -5  -9   86.79    7.80
  -2  -5   9   75.09    2.60
   2  -5  -9   73.39    6.30
   2   5   9   67.49    6.90
  -3  -5  -9    3.10    3.20
   3   5  -9   -0.50    2.60
  -3  -5  -9    5.70    3.80
  -3   5  -9   -6.60    3.30
   3  -5  -9    9.30    4.50
   3   5   9    9.30    3.70
   3  -5  -9    5.70    3.20
  -3  -5   9    0.00    2.80
  -4  -5  -9    4.00    3.60
   4  -5   9   -0.80    3.60
   4  -5   9    8.30    3.90
   4   5  -9    9.40    3.30
   4  -5  -9    0.50    4.50
   4   5   9    5.70    4.70
   4  -5  -9    7.40    3.40
  -4  -5   9    6.60    2.30
  -4   5  -9   12.30    4.40
   5   5  -9  131.49    7.30
  -5  -5  -9  117.69    9.60
  -5  -5  -9  141.29    8.10
   5  -5   9  123.39    8.90
   5  -5  -9  130.79    8.30
  -5   5  -9  139.19    9.40
   5   5   9  126.99   10.60
   5  -5  -9  120.69   10.10
   6  -5   9    8.70    6.10
  -6  -5  -9   -0.40    5.40
   6   5  -9   10.00    3.70
   6  -5   9   11.50    5.30
  -6  -5  -9    8.40    6.60
  -6  -5  -9   10.90    3.80
   6   5   9   15.10    6.50
   6   5   9   -0.70    5.90
   6  -5  -9   16.50    7.40
   6  -5  -9    3.50    4.30
  -6   5  -9    2.30    5.60
  -7  -5  -9    9.60    3.70
   7   5  -9   15.30    4.30
   7  -5   9   12.50    6.10
  -7  -5  -9   16.40    5.30
  -7  -5  -9   12.90    5.50
   7  -5   9   17.00    6.60
   7  -5  -9   30.10    7.10
   7   5   9   16.90    7.90
   7   5   9   26.40    8.30
  -7   5  -9   31.40    7.40
   7  -5  -9   19.30    5.60
   8  -5   9   25.70    8.00
   8   5  -9   41.40    5.60
  -8  -5  -9   38.70    9.10
  -8   5  -9   29.00    8.00
   8  -5  -9   42.10    8.50
   8  -5  -9   27.90    7.30
   8   5   9   50.89   10.60
   0   6   9   80.39    6.30
   0  -6  -9   72.89    7.70
   0   6  -9   79.29    6.60
   0  -6   9   68.89    4.50
   0  -6   9   72.19    6.30
   0  -6  -9   79.09    7.10
  -1  -6  -9   48.10    6.70
   1  -6   9   46.70    4.30
  -1  -6  -9   44.30    6.20
   1  -6   9   41.50    5.40
   1   6  -9   41.60    5.60
  -1   6  -9   40.30    5.60
   1  -6  -9   40.80    5.80
  -1  -6   9   47.00    5.50
  -1  -6   9   39.40    3.40
   1   6   9   51.59    6.10
   1  -6  -9   38.60    6.60
   2   6  -9   78.99    6.60
   2  -6   9   79.59    5.80
  -2  -6  -9   55.89    7.40
   2  -6   9   80.39    8.90
  -2  -6  -9   80.69    7.50
   2  -6  -9   71.39    8.00
  -2  -6   9   83.49    3.50
  -2  -6   9   79.19    6.30
  -2   6  -9   75.49    6.30
   2  -6  -9   76.39    7.10
   2   6   9   77.99    6.60
  -2  -6   9   79.09    3.30
  -3  -6  -9    4.60    4.40
   3   6  -9    0.10    3.40
   3  -6   9    0.80    3.40
  -3  -6  -9   -0.60    5.00
   3  -6  -9   -0.30    3.50
   3  -6  -9   -5.30    4.30
  -3  -6   9    6.40    3.20
   3   6   9   -0.10    4.40
   4  -6   9   22.40    4.80
  -4  -6  -9   19.00    4.70
   4   6  -9   25.50    4.60
  -4  -6  -9   33.40    6.40
   4  -6   9   26.90    5.30
  -4   6  -9   20.60    6.50
   4  -6  -9   22.30    5.10
  -4  -6   9   20.20    3.30
  -5  -6  -9   24.10    5.00
   5  -6   9   18.60    6.70
   5  -6   9   12.10    5.20
   5   6  -9   19.50    4.80
  -5  -6  -9   20.80    6.40
   5  -6  -9    9.40    4.70
  -5   6  -9   17.80    6.20
   5  -6  -9   18.00    6.50
   6  -6   9   28.70    7.10
  -6  -6  -9   21.50    7.10
  -6  -6  -9   27.80    7.40
   6   6  -9   30.40    5.20
  -6  -6  -9   30.90    5.00
   6  -6   9   26.50    6.20
   6  -6  -9   32.50    7.30
   6   6   9   31.90    8.00
  -6   6  -9   12.80    8.30
   6  -6  -9   30.40    5.70
   7  -6   9   49.00    8.50
   7  -6   9   35.80    7.50
  -7  -6  -9   34.80    6.20
  -7  -6  -9   52.99    5.80
   7   6  -9   55.29    6.50
  -7  -6  -9   35.10    7.00
   7  -6  -9   30.60    7.80
  -7   6  -9   39.10    9.30
  -8  -6  -9   27.40    9.50
   8   6  -9   41.80    6.40
  -8   6  -9   46.70    9.60
   8  -6  -9   35.60    7.70
   0  -7  -9   11.20    4.70
   0   7  -9   -2.00    4.30
   0  -7   9   -5.70    3.30
   0  -7  -9   -0.10    3.90
   0   7   9   -2.90    3.10
  -1  -7  -9   -1.90    5.20
  -1  -7  -9   -0.40    4.20
   1  -7   9    0.80    3.60
   1  -7  -9   -4.30    4.40
  -1   7  -9    4.90    4.00
  -1  -7   9   -2.70    3.50
   1  -7  -9   -2.70    4.00
   1   7   9    4.10    3.70
   2   7  -9   32.70    5.40
   2  -7  -9   39.50    7.10
  -2  -7   9   41.50    3.50
  -2   7  -9   36.70    6.00
   2  -7  -9   38.60    6.10
  -2  -7   9   44.20    5.50
  -3  -7  -9   60.49    8.10
  -3  -7  -9   72.59    9.30
   3   7  -9   69.69    7.20
   3  -7  -9   61.49    7.80
  -3  -7   9   60.99    6.20
   3  -7  -9   75.39    8.90
  -3   7  -9   61.89    8.10
  -4  -7  -9  112.89   11.60
  -4  -7  -9   95.99    8.70
   4   7  -9  106.39    8.20
   4  -7   9   84.19    8.00
  -4  -7  -9  105.99   10.20
  -4  -7   9  102.59    6.40
  -4   7  -9   91.59    9.50
   4  -7  -9   86.59    8.30
   4  -7  -9   83.59   10.00
  -5  -7  -9    4.90    4.50
   5  -7   9    4.20    5.10
  -5  -7  -9   -0.20    6.20
  -5  -7  -9    3.30    6.60
   5   7  -9    3.10    4.40
   5  -7   9   12.00    5.70
   5   7   9    8.70    5.00
  -5   7  -9    5.90    6.20
   6  -7   9   -5.40    5.70
  -6  -7  -9   10.30    6.50
  -6  -7  -9    8.00    6.60
   6  -7   9    3.30    6.60
  -6  -7  -9    0.40    4.40
   6  -7  -9    3.30    5.60
   6   7   9    8.90    7.70
  -6   7  -9   13.60    7.80
  -7  -7  -9   -3.70    7.10
  -7  -7  -9   -1.30    5.30
   7  -7   9   -2.60    6.60
  -7  -7  -9   -0.10    3.90
  -7   7  -9    4.20    8.90
   7  -7  -9   -4.70    6.40
   0  -8   9   21.30    4.70
   0  -8  -9   10.90    5.10
   0  -8  -9   15.80    5.90
   0   8  -9   10.20    4.70
  -1  -8  -9    6.90    4.90
   1   8  -9    8.90    4.70
  -1  -8  -9    5.60    5.40
   1  -8  -9   12.30    5.90
  -1  -8   9   -1.80    3.80
   1  -8  -9    3.10    5.60
  -1   8  -9   10.70    4.70
   2  -8   9   11.60    4.50
   2   8  -9   11.30    4.70
  -2  -8  -9    6.00    5.50
  -2  -8  -9   14.60    5.90
   2  -8  -9    8.70    6.10
  -2   8  -9   13.80    5.10
   2   8   9   13.70    5.10
  -2  -8   9    9.40    2.80
   2  -8  -9    7.30    6.00
   3   8  -9   45.10    6.20
  -3  -8  -9   53.29    8.00
  -3  -8  -9   44.70    8.00
  -3  -8   9   51.09    3.40
   3  -8  -9   47.40    8.10
  -3   8  -9   65.39    8.40
   3   8   9   41.60    7.20
  -3  -8   9   42.80    5.80
   3  -8  -9   63.19    7.90
   4   8  -9   10.60    4.90
  -4  -8  -9   10.70    6.70
  -4  -8  -9   14.20    5.70
  -4  -8  -9    8.50    8.10
   4  -8   9   10.10    5.20
  -4   8  -9   14.00    6.60
   4  -8  -9   11.40    5.60
   4   8   9   10.30    6.40
  -4  -8   9    8.70    3.90
   4  -8  -9   15.10    7.00
  -5  -8  -9   22.70    6.40
   5  -8   9   18.50    6.80
  -5  -8  -9   23.40    7.80
  -5  -8  -9    8.50    8.10
   5   8  -9   21.50    6.00
   5  -8  -9   17.50    6.20
   5   8   9   25.10    8.20
  -5   8  -9   34.20    8.60
   6   8  -9    6.10    6.20
   6  -8   9   16.80    7.30
   6  -8   9    6.90    6.50
  -6  -8  -9    4.40    6.00
  -6  -8  -9    9.30    5.30
   6  -8  -9   -0.90    6.00
   6  -8  -9   11.60   10.50
  -6   8  -9  -19.40    7.70
   7   8  -9   93.89   10.70
  -7  -8  -9   32.00   10.70
  -7  -8  -9   61.69    6.80
   7  -8  -9   70.09    9.40
  -7   8  -9   68.79   11.90
   7  -8  -9   39.30   13.00
   0   9  -9    2.90    5.50
   0  -9  -9    5.70    8.20
   0  -9  -9    1.10    4.40
   0  -9  -9    1.20    5.80
   1   9  -9    2.60    5.30
  -1  -9  -9    5.50    7.70
  -1  -9  -9    3.60    6.00
  -1  -9  -9   11.00    6.20
   1  -9   9    0.20    4.70
   1   9   9    0.20    4.80
  -1  -9   9    2.70    4.30
   1  -9  -9    2.60    5.60
  -1   9  -9   -2.80    5.50
   1  -9  -9    0.10    5.60
  -1  -9   9    2.20    3.10
  -2  -9  -9   91.29   10.60
  -2  -9  -9  100.09   11.00
  -2  -9  -9   74.79   11.80
   2  -9   9   64.19    8.20
   2   9  -9   67.09    8.70
  -2  -9   9   65.89    7.70
   2   9   9   65.99    7.20
   2  -9  -9   76.29   11.50
   2  -9  -9   64.69    9.70
   2  -9  -9   68.09    8.60
  -2  -9   9   68.59    5.90
  -2   9  -9   64.19    8.90
  -3  -9  -9   69.79   11.40
  -3  -9  -9   41.50    7.90
   3  -9   9   56.29    7.70
   3   9  -9   50.39    7.70
  -3  -9  -9   66.19    9.30
   3  -9  -9   60.29    9.90
  -3  -9   9   56.59    5.00
  -3  -9   9   48.60    6.40
  -3   9  -9   50.99    9.40
   3  -9  -9   47.70    7.70
   3   9   9   53.79    8.20
   3  -9  -9   44.40   10.80
   4  -9   9   37.50    6.90
   4   9  -9   33.80    6.80
  -4  -9  -9   30.00    7.20
  -4  -9  -9   47.10    8.60
   4  -9  -9   37.40    7.60
   4  -9  -9   30.10   11.00
  -4   9  -9   39.30    9.50
  -4  -9   9   23.60    4.70
   4   9   9   32.20    7.80
  -5  -9  -9   -4.60    6.10
  -5  -9  -9    3.20    5.60
   5   9  -9    7.40    6.40
   5  -9   9   -4.20    6.30
  -5  -9  -9    1.00    7.90
   5  -9  -9    1.40    6.90
   5  -9  -9   11.00   11.20
  -5   9  -9    3.70    9.20
  -6  -9  -9   10.20    6.00
  -6  -9  -9  -17.10    7.90
  -6  -9  -9   24.50    9.20
   6   9  -9   -0.20    6.50
   6  -9  -9   -8.80   11.20
   6  -9  -9   -9.30    6.90
  -6   9  -9  -16.90    9.50
   0 -10  -9    3.40    9.20
   0 -10  -9    1.00    6.60
   0 -10   9    0.00    5.20
   0  10  -9    5.10    6.20
   0 -10  -9   -4.10    6.80
   1  10  -9   23.40    7.20
  -1 -10  -9   21.90    7.50
  -1 -10  -9   19.40   10.00
   1 -10   9   26.20    6.40
  -1 -10  -9   25.60    8.00
   1 -10  -9   39.70   10.80
   1 -10  -9   26.20    8.40
  -1  10  -9   15.70    7.50
  -1 -10   9   22.70    4.70
   1 -10  -9   36.10    7.80
  -1 -10   9   20.40    6.70
  -2 -10  -9   17.90   10.80
   2  10  -9   26.70    7.80
  -2 -10  -9   35.50    8.00
   2 -10   9   22.00    6.60
  -2 -10  -9   28.20    7.80
  -2 -10   9   31.10    6.20
  -2 -10   9   38.50    5.20
  -2  10  -9   30.80    8.70
   2 -10  -9   35.40    8.10
   2 -10  -9   35.40    8.80
   2 -10  -9   42.80   11.30
   2  10   9   26.20    6.90
  -3 -10  -9   35.40    9.30
   3 -10   9    8.90    6.40
  -3 -10  -9   15.00    7.10
  -3 -10  -9   14.10   10.20
   3  10  -9   18.20    7.40
   3 -10  -9   33.40    8.20
  -3 -10   9   18.40    4.30
   3  10   9   38.30    7.90
   3 -10  -9   14.50   11.20
  -3  10  -9   33.10    9.50
  -3 -10   9   25.70    5.90
   3 -10  -9    5.90    8.10
  -4 -10  -9   -4.80    9.50
   4  10  -9    0.60    7.50
  -4 -10  -9    0.80    6.60
  -4 -10  -9    5.90    8.20
   4 -10  -9   19.80   11.40
  -4  10  -9   19.60   10.00
  -4 -10   9    7.10    2.90
   4 -10  -9   18.40    7.40
  -4 -10   9    9.10    5.10
  -5 -10  -9  -16.90    6.40
  -5 -10  -9    0.80    6.90
   5  10  -9   -8.30    7.60
  -5 -10  -9    3.20   11.20
  -5  10  -9    5.30   11.20
   5 -10  -9   13.90    8.30
   0 -11   9   42.20    6.50
   0 -11  -9   44.70   13.20
   0 -11  -9   57.79    9.90
   0 -11   9   23.00    7.10
   0  11  -9   40.90   10.30
   0 -11  -9   46.50   10.70
  -1 -11  -9   72.49   10.90
   1 -11   9   80.69   10.10
  -1 -11  -9   79.29   10.20
  -1 -11  -9   64.79   13.00
   1  11  -9   60.79   10.60
   1 -11  -9   69.19   11.40
  -1 -11   9  105.09    9.00
  -1  11  -9   68.29   11.80
   1 -11  -9   66.99   12.40
  -1 -11   9   74.89    9.50
   1 -11  -9   73.79   10.80
  -2 -11  -9   47.20   10.30
  -2 -11  -9   42.30    9.50
   2 -11   9   29.90    7.70
   2  11  -9   63.29   10.60
  -2 -11  -9   53.19   12.10
  -2  11  -9   48.10   11.20
   2 -11  -9   34.10    9.80
  -2 -11   9   20.60    8.20
  -2 -11   9   40.20    6.20
   2 -11  -9   44.40   14.30
   2 -11  -9   25.10    8.90
   3  11  -9   20.30    8.40
  -3 -11  -9  -13.30   10.70
  -3 -11  -9   -5.30    6.40
  -3 -11  -9   11.90    8.90
  -3  11  -9    3.20   10.60
   3 -11  -9   12.70    7.60
  -3 -11   9    6.40    6.20
   3 -11  -9   -0.80    9.20
  -3 -11   9    6.80    4.90
  -4 -11  -9    1.40    7.90
   4  11  -9    4.10    9.10
  -4 -11  -9  -12.60    9.30
  -4 -11  -9   13.00   11.60
  -4  11  -9   -7.50   10.80
  -4 -11   9   -1.00    5.70
  -4 -11   9    5.60    5.20
   4 -11  -9    4.30    8.80
   0 -12  -9    6.10   10.40
   0 -12  -9    2.30    9.00
   0 -12   9   -9.70    7.30
   0  12  -9   11.90   11.00
   0 -12   9    4.60    6.40
  -1 -12  -9    5.90   10.60
  -1 -12  -9    8.40    7.30
   1  12  -9   10.20   10.60
  -1 -12   9   10.30    6.30
  -1  12  -9   41.40   12.30
  -1 -12   9   10.90    7.70
   1 -12  -9   11.00   10.40
   1 -12  -9   19.70    9.40
   2  12  -9   40.50    9.90
  -2 -12  -9   36.20   15.10
  -2 -12  -9   30.90   10.70
  -2 -12  -9   28.80   10.10
   2 -12  -9    9.00    9.10
   2 -12  -9   10.00    9.80
  -2 -12   9   28.80    6.80
  -2  12  -9   10.80   10.70
  -2 -12   9    4.90    7.60
   0   0  10   29.20    3.70
   0   0 -10   34.20    3.60
   0   0 -10   23.80    4.20
   0   0  10   33.40    5.30
  -1   0 -10   35.70    3.90
   1   0 -10   32.90    4.90
  -1   0 -10   33.20    4.70
  -1   0  10   29.20    3.40
   1   0  10   27.40    5.00
   1   0  10   36.40    4.40
   1   0 -10   34.70    3.40
  -1   0  10   38.00    5.20
   2   0  10  347.07   12.60
   2   0  10  329.67   13.80
  -2   0 -10  342.07   12.20
  -2   0 -10  353.86   11.80
   2   0 -10  347.17    9.50
   2   0 -10  357.26   12.50
   3   0 -10    2.90    3.10
   3   0  10   -2.20    3.30
  -3   0 -10    2.70    2.90
   3   0 -10   -0.60    1.20
   4   0  10   69.59    7.30
  -4   0 -10   63.79    5.70
   4   0  10   54.19    6.80
   4   0 -10   61.29    6.40
   5   0  10   56.79    7.30
   5   0 -10   60.39    6.60
  -5   0 -10   75.99    6.50
   6   0 -10    3.80    3.90
   6   0  10   10.00    5.30
  -6   0 -10    9.40    4.00
   6   0  10    8.30    5.60
  -7   0 -10   63.79    7.00
   7   0  10   49.40    8.00
   7   0 -10   68.79    7.70
   7   0  10   46.80    9.20
   8   0 -10   45.70    6.40
  -8   0 -10   36.10    5.30
   8   0  10   42.20    8.80
   0   1  10   61.99    6.40
   0  -1  10   67.69    6.10
   0   1  10   70.69    5.30
   0  -1  10   66.09    4.70
   0  -1 -10   68.39    4.80
   0   1 -10   53.59    5.40
   0  -1 -10   67.79    5.90
   1  -1  10  193.18    8.30
   1   1 -10  207.98    9.10
  -1  -1 -10  193.18    8.40
   1  -1  10  210.48   10.00
  -1  -1 -10  196.78    8.80
  -1   1  10  190.08    7.40
  -1   1  10  196.78    9.70
   1  -1 -10  206.88    7.90
  -1  -1  10  199.98    7.00
   1  -1 -10  189.18    9.20
  -1  -1  10  210.18    9.70
  -1   1 -10  190.78    8.80
   1   1  10  206.38    8.90
   1   1  10  206.88   10.30
  -2  -1 -10  248.18    9.90
   2  -1  10  245.08   11.20
   2   1 -10  263.37   10.30
  -2  -1 -10  237.38   10.00
   2  -1  10  235.08   10.10
   2  -1 -10  239.08    8.30
   2   1  10  267.87   10.90
   2  -1 -10  235.48   10.50
   2   1  10  227.38   11.20
  -2  -1  10  245.58   10.40
  -2   1 -10  252.67   10.10
  -3  -1 -10    5.80    3.40
   3  -1  10   13.80    4.00
   3   1 -10    1.40    2.80
  -3  -1 -10    6.50    3.10
   3  -1  10    6.50    4.00
   3  -1 -10    3.00    3.30
   3  -1 -10    6.00    2.10
   3   1  10    3.50    4.00
   3   1  10    4.20    3.80
  -3   1 -10    6.30    3.10
   4  -1  10   16.20    4.80
   4  -1  10   12.60    4.30
   4   1 -10   20.30    4.20
  -4  -1 -10   20.40    4.40
  -4  -1 -10   21.50    4.10
   4   1  10   14.30    4.50
   4   1  10   17.50    5.30
   4  -1 -10   17.80    2.60
   4  -1 -10   26.40    4.80
  -4   1 -10   18.20    4.00
   5   1 -10    3.80    3.20
   5  -1  10   11.20    4.60
   5  -1  10    7.00    6.80
  -5  -1 -10    9.40    3.40
  -5   1 -10    0.10    3.40
   5  -1 -10    7.70    3.80
   5  -1 -10    4.20    1.90
   5   1  10    0.10    4.50
   6   1 -10   33.40    5.10
   6  -1  10   30.40    6.70
  -6  -1 -10   36.20    5.20
   6  -1  10   32.00    6.20
   6  -1 -10   27.40    3.50
   6   1  10   31.70    6.70
  -6   1 -10   31.70    5.20
   6  -1 -10   45.00    5.90
   6   1  10   24.80    7.70
   7   1 -10   44.30    5.60
   7  -1  10   24.20    8.20
   7  -1  10   46.00    8.10
  -7  -1 -10   42.30    5.40
   7  -1 -10   34.50    4.00
   7  -1 -10   36.50    6.20
   7  -1 -10   35.50    3.70
  -7   1 -10   44.10    6.10
   7   1  10   39.20    8.90
   7   1  10   42.80    7.80
   8  -1  10   33.80    8.20
   8   1 -10   43.60    6.00
  -8  -1 -10   31.00    4.80
   8  -1 -10   39.40    6.60
   8   1  10   32.70    9.00
   8  -1 -10   39.10    4.70
  -8   1 -10   27.70    6.00
   8  -1 -10   37.40    4.70
   0   2  10    2.00    3.40
   0  -2 -10    0.60    3.20
   0   2 -10   -0.20    2.00
   0  -2 -10   -1.60    2.20
   0  -2  10    2.10    2.10
   0  -2  10   -2.80    2.80
   0   2  10   -2.50    2.50
  -1  -2 -10  412.06   13.40
   1  -2  10  350.16   15.80
  -1  -2 -10  405.06   13.90
  -1   2  10  405.66   12.00
   1   2 -10  402.66   13.30
   1  -2  10  384.36   12.50
  -1  -2  10  388.86   10.70
   1  -2 -10  388.66   12.40
   1  -2 -10  390.36   13.80
  -1   2 -10  383.46   13.20
   1   2  10  402.56   13.60
  -1  -2  10  388.26   13.80
   2   2 -10   40.00    5.00
  -2  -2 -10   47.00    5.50
   2  -2  10   32.00    4.70
   2  -2  10   33.00    5.40
  -2  -2 -10   36.60    5.00
  -2  -2  10   34.10    4.90
   2   2  10   39.30    6.10
   2   2  10   43.50    5.50
  -2   2 -10   38.60    4.90
   2  -2 -10   38.50    4.30
   2  -2 -10   39.00    5.40
  -3  -2 -10   22.20    4.50
   3  -2  10   29.60    5.10
   3  -2  10   24.80    5.00
   3   2 -10   25.80    4.20
  -3  -2 -10   25.50    4.40
   3   2  10   19.50    5.00
   3   2  10   28.30    5.30
  -3   2 -10   26.70    4.50
   3  -2 -10   22.20    3.30
   3  -2 -10   22.30    4.70
   4  -2  10   10.60    4.20
  -4  -2 -10   10.10    4.00
   4  -2  10    0.90    3.50
   4   2 -10    9.70    3.40
  -4  -2 -10   11.00    3.70
   4   2  10   13.80    4.70
   4   2  10    6.80    4.60
  -4   2 -10    7.20    3.50
   4  -2 -10   11.50    2.70
   4  -2 -10   10.40    4.20
   5  -2  10   15.30    5.10
  -5  -2 -10   25.00    4.50
  -5  -2 -10   12.30    4.70
   5   2 -10   27.30    4.70
   5  -2 -10   27.80    3.50
   5   2  10   31.20    6.20
   5  -2 -10   27.40    5.30
  -5   2 -10   24.80    5.00
   6  -2  10   39.00    6.50
   6   2 -10   42.00    5.50
  -6  -2 -10   48.40    5.70
   6  -2  10   46.60    7.00
   6  -2 -10   41.30    4.80
   6  -2 -10   53.19    6.80
   6   2  10   49.20    7.80
  -6   2 -10   46.60    6.20
   6   2  10   37.30    8.00
   7  -2  10   12.90    7.40
   7  -2  10    8.90    6.40
   7   2 -10    4.70    3.90
  -7  -2 -10    3.70    3.70
   7  -2 -10    1.10    3.20
   7  -2 -10    9.30    5.40
  -7   2 -10    5.00    5.10
   7   2  10    9.40    7.60
   7   2  10   -4.50    6.40
  -8  -2 -10    0.90    3.60
   8   2 -10    8.50    4.60
   8  -2  10   -5.60    6.90
  -8  -2 -10    4.20    4.10
   8  -2 -10    1.80    3.60
   8   2  10    9.50    8.50
   8  -2 -10   -5.20    5.70
  -8   2 -10   -3.30    5.60
   8  -2 -10    1.30    3.70
   0  -3 -10   20.20    4.60
   0  -3  10   20.20    4.30
   0   3  10   18.80    3.80
   0  -3 -10   20.40    4.00
   0  -3  10   18.60    3.00
   0   3 -10   15.40    3.70
   1  -3  10  156.28    7.40
  -1   3  10  156.78    7.20
   1   3 -10  151.08    7.90
   1  -3  10  141.79    8.70
  -1  -3 -10  161.38    8.40
  -1  -3 -10  148.09    8.70
   1   3  10  157.78    9.60
   1  -3 -10  150.08    7.90
  -1   3 -10  153.58    8.10
   1  -3 -10  147.39    8.90
   1   3  10  160.08    8.40
  -1  -3  10  152.18    8.40
  -1  -3  10  154.88    5.70
  -2  -3 -10  114.49    7.50
   2  -3  10  107.19    7.60
   2  -3  10  115.79    6.90
   2   3 -10   93.69    6.40
  -2  -3 -10   92.79    7.30
  -2  -3  10  101.79    7.20
   2   3  10  100.59    8.30
   2  -3 -10   99.99    8.00
  -2   3 -10   96.69    6.70
   2  -3 -10  110.49    6.60
   2   3  10   93.09    9.00
  -3  -3 -10   86.89    6.80
   3   3 -10   88.49    6.20
  -3  -3 -10   76.59    7.20
  -3   3 -10   80.59    6.70
   3  -3 -10   95.89    7.80
   3   3  10  102.99    8.10
   3   3  10   85.49    8.30
   3  -3 -10   89.49    6.00
  -3  -3  10   87.49    6.30
  -4  -3 -10   11.40    3.80
   4  -3  10   12.90    4.70
   4  -3  10   12.00    4.20
  -4  -3 -10    3.80    3.30
   4   3 -10   14.90    3.60
   4  -3 -10   15.50    3.40
   4  -3 -10   20.20    5.00
   4   3  10   14.50    5.10
  -4   3 -10   13.20    4.10
   4   3  10   11.30    5.20
  -5  -3 -10    6.70    3.50
   5  -3  10    7.70    4.60
   5   3 -10    6.10    3.50
  -5  -3 -10   15.90    4.60
  -5   3 -10   -0.40    3.90
   5  -3 -10    0.70    4.40
   5   3  10    3.20    5.30
   5  -3 -10    5.40    3.20
   5   3  10    0.90    6.10
   6   3 -10    0.50    3.50
   6  -3  10   16.00    5.80
  -6  -3 -10    6.50    3.80
   6  -3  10    7.00    4.80
  -6  -3 -10   15.30    5.60
   6  -3 -10   -0.10    3.40
   6   3  10    8.10    6.40
   6   3  10    6.30    5.30
  -6   3 -10   -0.10    5.00
   6  -3 -10    6.10    5.30
   7   3 -10    6.50    4.10
  -7  -3 -10    8.50    4.00
   7  -3  10    8.80    6.10
   7  -3 -10   -6.30    5.70
   7   3  10   -1.60    7.20
   7  -3 -10   12.10    4.20
  -7   3 -10    5.30    5.70
   7   3  10   14.20    8.40
  -8  -3 -10   56.49    4.90
   8   3 -10   64.69    7.40
   8  -3  10   41.60    8.80
   8   3  10   37.10   10.60
  -8   3 -10   38.40    7.50
   8  -3 -10   60.19    7.30
   0  -4  10   76.49    4.80
   0  -4 -10   66.99    7.10
   0  -4 -10   75.49    6.60
   0   4 -10   70.99    6.10
   0   4  10   75.89    6.00
  -1   4  10  510.25   14.50
  -1  -4 -10  455.15   15.90
   1  -4  10  450.85   15.60
   1  -4  10  476.55   14.20
   1   4 -10  466.35   15.00
  -1  -4 -10  474.05   16.40
  -1  -4  10  475.85   15.60
   1  -4 -10  466.85   16.80
  -1  -4  10  458.35   12.10
  -1   4 -10  460.85   15.10
   1  -4 -10  478.35   15.40
   2  -4  10  142.99    7.90
   2  -4  10  148.69    8.80
  -2  -4 -10  143.59    8.90
  -2  -4 -10  149.99    8.90
   2   4 -10  138.09    7.70
   2   4  10  144.79    9.00
   2  -4 -10  148.99    8.20
  -2   4 -10  132.99    7.50
   2  -4 -10  154.08    9.70
  -2  -4  10  148.39    8.30
   3  -4  10   36.80    5.20
   3   4 -10   52.39    5.60
  -3  -4 -10   47.20    5.90
  -3  -4 -10   52.19    6.90
  -3  -4  10   45.00    5.40
   3  -4 -10   39.10    5.20
   3  -4 -10   38.00    6.40
  -3   4 -10   39.20    5.60
   3   4  10   49.80    6.70
   3   4  10   48.20    7.30
   4  -4  10    3.10    4.30
   4  -4  10    6.90    4.10
   4   4 -10   12.90    3.60
  -4  -4 -10    5.90    3.80
  -4  -4 -10    7.70    4.00
   4   4  10    4.00    5.20
   4  -4 -10   12.10    5.00
   4  -4 -10    9.50    3.30
  -4   4 -10    5.20    4.10
   5   4 -10   20.60    4.40
  -5  -4 -10   10.70    3.90
  -5  -4 -10   14.60    5.60
   5  -4  10    8.30    5.20
   5  -4 -10    9.10    4.20
   5   4  10   16.00    6.10
  -5   4 -10   15.70    5.20
   5   4  10   16.50    6.40
   5  -4 -10   18.60    6.10
   6   4 -10   51.89    6.30
   6  -4  10   47.30    8.40
  -6  -4 -10   54.99    7.70
   6  -4  10   67.09    8.70
  -6  -4 -10   58.79    6.60
  -6   4 -10   59.79    8.00
   6  -4 -10   46.50    5.80
   6   4  10   56.89    9.20
   6   4  10   62.09    9.60
  -7  -4 -10    7.00    6.60
   7  -4  10    3.70    7.80
  -7  -4 -10   10.60    6.30
   7   4 -10   -3.30    3.80
   7  -4  10   -2.40    6.30
  -7  -4 -10    1.30    3.90
   7  -4 -10   14.70    4.50
   7  -4 -10    2.50    6.40
   7   4  10   -4.00    7.50
   7   4  10    2.00    8.00
  -7   4 -10   -0.10    6.30
   8  -4  10    5.20    7.70
   8   4 -10   -1.50    4.50
  -8  -4 -10    2.90    4.20
   8  -4 -10   -0.10    7.10
  -8   4 -10    0.50    7.30
   8   4  10    2.30    9.80
   8  -4 -10    1.70    5.10
   0   5  10  103.79    7.10
   0  -5  10   97.59    7.40
   0  -5 -10  109.89    8.00
   0  -5  10  111.89    5.70
   0  -5 -10  111.19    8.50
   0   5 -10  119.89    7.60
   1  -5  10   52.59    6.50
  -1   5  10   63.99    6.10
   1   5 -10   56.39    5.90
  -1  -5 -10   68.69    7.00
  -1  -5 -10   55.29    7.20
   1  -5  10   63.69    5.20
  -1   5 -10   59.29    6.30
  -1  -5  10   56.29    3.80
   1   5  10   65.69    6.60
   1  -5 -10   61.19    6.40
   1  -5 -10   68.09    7.70
  -1  -5  10   55.99    6.30
   2  -5  10  163.38   14.00
  -2  -5 -10  155.58    9.70
   2  -5  10  135.99    7.60
  -2  -5 -10  143.89    9.40
   2   5 -10  144.59    8.10
  -2  -5  10  150.18    8.50
   2  -5 -10  134.69    9.70
   2  -5 -10  157.08    8.70
   2   5  10  148.49    9.30
  -2   5 -10  145.09   12.40
   3  -5  10   14.50    4.20
  -3  -5 -10   11.10    4.40
  -3  -5 -10   18.80    6.00
   3   5 -10   23.60    4.40
  -3   5 -10   19.60    5.00
   3   5  10   14.50    5.20
   3  -5 -10   21.80    6.60
   3  -5 -10   18.40    4.20
  -3  -5  10   16.50    4.10
   4   5 -10    6.30    3.40
   4  -5  10   -6.90    3.90
  -4  -5 -10   -2.10    4.50
  -4  -5 -10   -1.20    4.00
   4  -5  10    4.70    4.00
   4  -5 -10    5.40    4.00
   4  -5 -10    8.00    8.00
  -4  -5  10    3.80    2.80
  -4   5 -10    4.30    4.60
   4   5  10    0.70    4.70
  -5  -5 -10   -1.70    4.80
   5  -5  10    3.70    5.20
   5  -5  10    4.10    4.90
  -5  -5 -10   10.40    4.10
   5   5 -10   11.40    4.00
   5  -5 -10   17.00    5.80
   5   5  10   10.20    4.90
   5   5  10   10.20    6.00
  -5   5 -10    9.90    5.50
   5  -5 -10    7.40    4.20
  -6  -5 -10   40.00   13.50
   6   5 -10   50.39    6.40
  -6  -5 -10   63.99    8.90
   6  -5  10   60.79    8.90
   6  -5  10   52.99    8.10
  -6  -5 -10   63.19    7.10
   6  -5 -10   59.19    6.90
   6  -5 -10   57.49    8.60
   6   5  10   47.00    9.40
   6   5  10   53.69    9.10
  -6   5 -10   49.40    7.90
  -7  -5 -10   37.50    8.70
  -7  -5 -10   40.60    7.50
   7   5 -10   45.70    6.00
   7  -5  10   37.30    7.80
  -7  -5 -10   36.20    5.00
   7  -5  10   45.50   10.10
   7   5  10   30.30    9.80
   7  -5 -10   40.00    8.70
   7  -5 -10   32.40    6.30
  -8  -5 -10    3.50    8.30
   8   5 -10   10.40    5.30
  -8   5 -10    6.60    8.50
   8  -5 -10    0.90    8.70
   8   5  10   33.20   11.40
   8  -5 -10   10.90    7.10
   0   6  10   19.00    4.50
   0  -6  10   18.10    3.20
   0   6 -10   17.60    4.50
   0  -6 -10   10.90    5.00
   0  -6  10   17.70    4.50
   0  -6 -10   13.10    4.60
   1  -6  10   27.50    4.00
  -1  -6 -10   29.60    6.30
  -1  -6 -10   28.80    5.90
   1  -6  10   32.30    5.70
   1  -6 -10   24.20    5.10
   1  -6 -10   30.50    6.90
  -1  -6  10   27.90    5.20
  -1   6 -10   27.10    5.20
  -1  -6  10   23.90    3.00
   1   6  10   34.50    5.60
  -2  -6 -10   23.70    6.00
  -2  -6 -10   17.40    6.40
   2  -6  10   21.60    4.40
   2   6 -10   21.60    6.90
   2  -6 -10   27.70    5.30
   2  -6 -10   29.20    6.10
   2   6  10   15.60    4.90
  -2   6 -10   28.90    5.70
  -2  -6  10   23.10    2.30
  -2  -6  10   22.90    4.60
  -2  -6  10   23.10    2.10
   3  -6  10   23.40    5.00
  -3  -6 -10   27.90    6.90
  -3  -6 -10   29.80    6.30
   3   6 -10   17.80    5.50
   3  -6 -10   25.30    6.50
   3  -6 -10   23.70    5.20
  -3  -6  10   25.00    4.80
  -3   6 -10   32.90    5.90
  -4  -6 -10   54.89   11.70
  -4  -6 -10   44.50    7.40
   4   6 -10   51.29    7.00
   4  -6  10   47.30    6.70
   4  -6 -10   61.59    8.50
   4  -6 -10   48.00    6.80
  -4   6 -10   59.09    7.60
   4   6  10   59.79    8.50
  -4  -6  10   44.10    5.20
  -5  -6 -10    3.80    5.00
  -5  -6 -10   13.70    6.10
   5  -6  10    5.10    5.70
  -5  -6 -10    1.20    7.30
   5  -6  10    8.70    5.60
   5   6 -10    9.20    5.40
   5  -6 -10   11.00    5.40
  -5   6 -10    4.00    6.00
   5  -6 -10   10.40    6.50
   5   6  10   -3.00    6.50
   6  -6  10   16.30    7.20
  -6  -6 -10    9.70    7.20
   6  -6  10    0.00    6.20
  -6  -6 -10    9.50    4.90
  -6  -6 -10   13.50    9.10
   6  -6 -10    7.40    7.40
  -6   6 -10    8.30    6.70
   6  -6 -10   21.40    5.70
   6   6  10    8.10    7.80
   7   6 -10   53.29    9.20
   7  -6  10  100.89   12.50
  -7  -6 -10   66.89    7.20
  -7  -6 -10   55.29    8.00
  -7  -6 -10   58.89    9.50
   7  -6 -10   60.39   10.20
  -7   6 -10   64.49   10.20
   7  -6 -10   61.29    8.00
   0  -7 -10    9.50    5.00
   0  -7  10    2.20    3.90
   0   7  10   -3.20    3.40
   0   7 -10   -2.10    3.50
   0  -7  10    4.00    2.70
   0  -7 -10    8.70    5.00
   1   7 -10   13.40    4.50
  -1  -7 -10    2.20    4.50
   1  -7  10    2.90    3.20
  -1  -7 -10   13.30    5.60
  -1  -7  10   14.90    4.30
  -1  -7  10   11.20    2.60
   1  -7 -10   11.40    5.20
  -1   7 -10   11.50    4.30
   1  -7 -10   18.70    5.00
  -2  -7 -10   61.89    8.20
  -2  -7 -10   67.29    8.60
   2  -7  10   73.29    7.60
   2  -7  10   71.89    6.80
   2   7 -10   68.79    7.40
  -2  -7  10   70.19    3.70
   2  -7 -10   72.99    9.00
  -2  -7  10   74.19    4.00
   2  -7 -10   82.19    8.30
  -2   7 -10   62.49    7.90
   3  -7  10    3.00    4.00
  -3  -7 -10    2.50    5.50
   3   7 -10    7.90    4.10
  -3  -7 -10    9.20    5.40
   3  -7 -10   -6.50    5.80
  -3   7 -10    1.00    5.10
   3  -7 -10    5.70    4.80
   3   7  10    1.10    5.10
  -3  -7  10    3.90    4.20
   4  -7  10  100.49    9.30
  -4  -7 -10   99.39    9.40
  -4  -7 -10   82.99   10.60
   4   7 -10   90.09    8.20
   4   7  10   92.19   10.90
   4  -7 -10   98.09   10.30
   4  -7 -10   98.79   10.90
  -4   7 -10  101.29   10.10
  -4  -7  10   86.19    6.80
   5   7 -10   34.30    6.70
  -5  -7 -10   45.70    7.20
  -5  -7 -10   49.20    9.90
  -5  -7 -10   62.39    8.30
   5  -7  10   35.50    6.90
   5  -7  10   55.39    7.90
   5  -7 -10   43.40    8.50
  -5   7 -10   42.30    8.40
   5  -7 -10   55.69    7.50
   5   7  10   49.80    9.30
  -6  -7 -10   14.00    8.70
   6  -7  10   -0.40    7.00
  -6  -7 -10   20.70    8.10
   6  -7  10   19.50    6.50
   6   7 -10   18.40    6.10
  -6  -7 -10   17.70    5.40
  -6   7 -10    8.10    8.70
   6  -7 -10   19.70    8.90
   6  -7 -10   16.90    6.20
  -7  -7 -10  -10.60    6.80
   7   7 -10    3.90    6.10
  -7  -7 -10    3.70    7.00
  -7  -7 -10   12.60    4.90
  -7   7 -10   -0.70    9.70
   7  -7 -10   -3.80    8.50
   7  -7 -10    6.30    7.30
   0  -8 -10   12.90    4.60
   0  -8 -10   -5.90    5.60
   0   8 -10    7.90    5.10
   1   8 -10    8.30    5.30
  -1  -8 -10    5.90    5.80
   1  -8  10    7.00    5.10
  -1  -8 -10   15.70    6.40
   1  -8 -10    9.90    5.50
   1   8  10   13.50    5.10
  -1  -8  10    8.50    4.60
  -1   8 -10   14.40    5.60
   1  -8 -10   14.50    6.70
  -2  -8 -10   64.09    9.10
   2  -8  10   64.99    7.90
   2   8 -10   62.69    8.00
  -2  -8 -10   68.09    8.70
   2  -8 -10   68.39    8.70
  -2  -8  10   65.09    4.10
   2  -8 -10   59.09    9.40
  -2   8 -10   72.69    9.30
  -2  -8  10   78.19    8.10
  -2  -8  10   59.49    4.50
   2   8  10   67.69    8.80
   3  -8  10   92.69    9.40
  -3  -8 -10  103.09   10.70
   3   8 -10  101.39    9.60
  -3  -8 -10  107.79   10.90
  -3  -8 -10   95.69   12.50
  -3   8 -10   80.09   10.50
   3  -8 -10  117.69   12.00
   3   8  10  104.49   10.40
   3  -8 -10  128.39   11.00
  -3  -8  10  103.09    8.70
   4  -8  10   23.50    6.50
  -4  -8 -10   18.00    6.80
   4  -8  10   18.10    5.70
   4   8 -10   18.40    5.70
  -4  -8 -10   31.90    7.70
   4  -8 -10   25.40    8.00
  -4  -8  10   19.30    4.50
   4   8  10   20.00    7.60
  -4   8 -10   25.70    7.70
   4  -8 -10   34.00    7.10
   5  -8  10   56.69    8.40
   5   8 -10   67.79    8.10
   5  -8  10   95.59   10.80
  -5  -8 -10   78.99   11.10
  -5  -8 -10   90.79    9.70
   5  -8 -10   99.49   10.40
   5  -8 -10   74.19   11.00
  -5   8 -10   60.29   10.40
   6   8 -10    7.30    6.20
  -6  -8 -10   14.60    8.90
  -6  -8 -10    9.90    6.80
  -6   8 -10    4.10    9.20
   6  -8 -10   13.60    9.90
   6  -8 -10   -5.00    6.90
   0  -9 -10   14.90    9.50
   0   9 -10   -1.70    6.00
   0  -9 -10   -5.70    6.30
   0  -9 -10  -12.00    5.60
   0  -9  10   -2.60    5.00
   1   9 -10   14.90    6.80
  -1  -9 -10   25.70    7.40
  -1  -9 -10   28.50    8.10
   1  -9  10   29.30    6.40
  -1  -9 -10   28.90   10.30
   1  -9 -10   39.50    8.40
  -1  -9  10   26.60    4.10
  -1   9 -10   31.30    7.00
   1  -9 -10   33.90    7.20
   1   9  10   18.20    5.90
   2  -9  10   10.10    5.80
  -2  -9 -10   11.50    7.10
  -2  -9 -10    7.90    6.70
  -2  -9 -10  -15.90    9.60
   2   9 -10   12.10    6.20
   2   9  10    7.30    5.70
  -2   9 -10    1.40    6.50
   2  -9 -10    4.00    6.40
  -2  -9  10    5.30    3.30
  -2  -9  10   14.40    5.60
   2  -9 -10   -4.60    7.20
   3  -9  10   14.40    6.60
  -3  -9 -10   26.10    7.60
  -3  -9 -10   14.50    6.40
   3   9 -10   16.20    6.60
  -3  -9 -10    9.40    9.90
  -3  -9  10   13.30    2.00
   3  -9 -10   27.60    9.00
  -3  -9  10   16.00    2.40
  -3   9 -10   10.50    7.90
   3  -9 -10   23.30    6.80
   3   9  10   28.90    6.80
  -4  -9 -10   69.79    9.20
  -4  -9 -10   45.00   12.00
   4  -9  10   49.80    7.40
   4   9 -10   74.29    9.40
   4  -9 -10   44.20    8.80
  -4  -9  10   43.30    6.10
   4  -9 -10   49.50   13.40
  -4   9 -10   57.49   10.50
   4  -9 -10   47.80   10.40
  -5  -9 -10   75.39    9.40
   5  -9  10   51.19    8.80
  -5  -9 -10   61.29   11.20
  -5  -9 -10   72.99   11.60
   5   9 -10   71.49    9.20
  -5   9 -10   79.69   12.20
   5  -9 -10   56.59   11.30
   5  -9 -10   60.89    9.70
   5  -9 -10   55.79   13.60
   0 -10 -10    3.50    8.10
   0  10 -10   13.70    7.40
   0 -10  10   -1.20    5.80
   0 -10 -10    8.80    6.50
   0 -10 -10   28.50   11.40
  -1 -10 -10   19.30    7.80
  -1 -10 -10   23.90   10.50
   1  10 -10   12.90    7.80
   1 -10  10   11.90    6.90
  -1 -10 -10   -2.80    7.10
   1 -10 -10   -1.90    6.70
  -1 -10  10   14.70    4.60
   1 -10 -10   19.60    8.70
  -1  10 -10   19.60    8.00
   1 -10 -10   17.90   11.20
  -1 -10  10   16.90    6.40
  -2 -10 -10   -4.30   10.80
  -2 -10 -10    6.50    8.40
   2 -10  10    1.10    6.70
  -2 -10 -10   20.40    8.40
   2  10 -10   23.80    7.40
   2 -10 -10   -2.10    7.10
   2 -10 -10   -2.40    9.70
  -2 -10  10    6.00    4.10
  -2  10 -10    6.90    9.00
   2 -10 -10   10.40    8.00
   2  10  10    5.30    6.90
   3  10 -10   11.40    7.20
  -3 -10 -10    3.90   11.00
   3 -10  10   -5.20    7.90
  -3 -10 -10   13.80    8.10
  -3 -10 -10   -4.60    7.70
  -3 -10  10    8.00    3.30
  -3 -10  10   20.70    6.60
  -3  10 -10  -10.00    9.00
   3 -10 -10   15.40    7.30
   3 -10 -10   12.80   14.90
   3 -10 -10    9.10    9.40
  -4 -10 -10   14.80    9.80
  -4 -10 -10   26.20   12.00
   4  10 -10   15.00    8.10
  -4 -10 -10   19.70    8.60
  -4  10 -10   10.10   10.30
  -4 -10  10   15.10    5.80
   4 -10 -10   26.40    8.60
   4 -10 -10    3.00    9.80
   0 -11 -10   37.60   11.10
   0  11 -10   52.39    9.80
   0 -11  10   43.50    8.30
   0 -11  10   55.49    7.30
   0 -11 -10   53.59   10.20
  -1 -11 -10  118.09   14.70
   1 -11  10   93.49   10.60
  -1 -11 -10  103.69   13.50
   1  11 -10  106.69   13.50
  -1 -11 -10  116.59   15.70
   1 -11 -10  130.59   15.20
  -1 -11  10   99.09   10.80
   1 -11 -10  109.09   14.10
  -1 -11  10  104.59    9.40
  -1  11 -10   98.19   13.90
   2  11 -10    1.70    8.90
  -2 -11 -10    6.60    8.90
  -2 -11 -10    0.00   11.70
  -2 -11 -10   11.60    9.50
  -2  11 -10   31.60   10.90
   2 -11 -10   17.30    8.60
  -2 -11  10   24.40    7.60
   2 -11 -10   27.50   10.90
  -2 -11  10   19.50    5.50
  -3 -11 -10   21.80    9.60
   3  11 -10    3.80    9.60
  -3 -11 -10   27.30   13.00
  -3 -11 -10   20.40   10.30
  -3 -11  10   18.50    8.00
   3 -11 -10   10.10    9.50
   3 -11 -10   -9.00    9.40
  -3  11 -10   25.40   11.80
  -3 -11  10    1.50    5.40
   0   0 -11    0.30    2.10
   0   0 -11    1.60    3.00
   0   0  11   -0.50    2.50
   0   0  11   -0.70    4.30
  -1   0  11  370.26   11.10
   1   0 -11  375.06   11.00
  -1   0 -11  362.66   13.40
   1   0  11  366.26   13.00
  -1   0 -11  377.56   12.20
   1   0 -11  376.86   13.70
   1   0  11  385.46   15.00
  -1   0  11  388.96   14.40
  -2   0 -11  150.68    8.30
   2   0 -11  136.99    8.40
   2   0 -11  149.99    5.60
   2   0  11  150.58    8.50
  -3   0 -11   66.19    6.30
   3   0  11   59.39    7.20
   3   0 -11   55.69    6.20
   3   0 -11   58.99    3.20
   4   0  11    9.30    5.20
   4   0 -11   10.90    4.00
  -4   0 -11   16.50    4.40
   4   0  11   17.00    5.50
   5   0 -11    7.20    4.30
   5   0  11   10.10    5.70
  -5   0 -11   11.30    4.30
   6   0  11   61.69    9.10
   6   0  11   30.70    7.40
   6   0 -11   39.80    6.40
  -6   0 -11   40.80    6.10
   7   0 -11   64.69    8.30
  -7   0 -11   70.69    8.10
   7   0  11   62.09    9.90
   7   0  11   48.70    9.20
   8   0  11   70.99   11.50
  -8   0 -11   67.49    8.40
   8   0 -11   71.39    8.20
   0   1  11   -5.50    3.70
   0  -1 -11    0.50    2.70
   0  -1 -11    2.20    2.60
   0   1  11    2.40    2.50
   0  -1  11    7.50    4.70
   0  -1  11    0.10    2.50
   0   1 -11   10.20    3.60
  -1   1  11  180.98   10.00
   1  -1  11  194.58    8.70
  -1   1  11  200.68    7.80
  -1  -1 -11  188.78    9.60
   1   1 -11  196.58    9.50
   1  -1  11  178.38   10.40
  -1  -1 -11  193.18    8.60
  -1  -1  11  209.88    7.40
   1   1  11  211.48    9.70
  -1  -1  11  197.48   10.20
   1  -1 -11  205.08    8.00
   1   1  11  203.88   11.10
   1  -1 -11  192.88    9.60
  -1   1 -11  207.48    9.60
  -2  -1 -11  407.16   13.90
   2  -1  11  421.26   14.60
   2   1 -11  409.56   14.30
  -2  -1 -11  411.36   14.40
   2  -1 -11  403.66   14.90
  -2  -1  11  400.56   14.60
   2  -1 -11  417.66   12.10
   2   1  11  424.66   15.30
  -2   1 -11  421.86   14.30
   3   1 -11   -0.50    3.30
   3  -1  11    9.40    4.20
  -3  -1 -11    4.20    3.50
  -3  -1 -11   15.20    3.90
   3  -1 -11    7.30    4.10
   3  -1 -11    7.90    2.30
   3   1  11   -1.80    3.80
  -3   1 -11    5.30    3.70
  -4  -1 -11   72.99    7.00
   4  -1  11   63.39    7.90
   4   1 -11   68.79    6.90
  -4  -1 -11   69.89    6.10
   4  -1  11   75.79    7.90
   4  -1 -11   65.79    7.50
   4   1  11   63.29    7.90
  -4   1 -11   72.79    7.00
   4  -1 -11   67.19    4.00
   4   1  11   62.29    8.00
   5  -1  11   36.30    6.90
   5   1 -11   25.70    5.00
  -5  -1 -11   41.60    5.70
   5   1  11   37.00    7.70
   5  -1 -11   30.80    3.20
   5   1  11   34.10    7.00
  -5   1 -11   32.60    5.70
   5  -1 -11   28.50    5.90
  -6  -1 -11   13.90    4.90
   6  -1  11   15.10    6.80
   6   1 -11   31.00    5.60
   6  -1  11   18.90    6.60
   6   1  11   29.60    6.90
   6  -1 -11   14.20    5.20
   6   1  11   20.60    7.20
  -6   1 -11   12.80    5.10
   6  -1 -11   15.80    2.10
  -7  -1 -11  100.29    8.40
   7  -1  11   82.19   10.70
   7   1 -11   90.29    8.50
   7  -1  11  101.09   11.50
   7  -1 -11   83.39    3.40
   7  -1 -11   80.99    9.60
   7   1  11  107.09   12.90
  -7   1 -11  101.79    8.90
   7   1  11   72.79   11.00
   8  -1  11   29.60    9.70
  -8  -1 -11   24.40    5.60
   8   1 -11   53.09    7.10
   8   1  11   42.30   10.40
  -8   1 -11   25.40    6.60
   0   2  11  103.49    6.80
   0   2 -11  118.39    7.40
   0  -2 -11  102.59    6.70
   0  -2  11  125.39    6.40
   0  -2  11  103.39    8.20
   0   2  11  126.19    8.80
   0  -2 -11  104.39    7.80
  -1  -2 -11   96.79    7.50
   1  -2  11   98.39    6.60
  -1  -2 -11   97.39    6.70
  -1   2  11   90.59    5.80
   1  -2  11   91.39    7.90
   1   2 -11   97.69    6.80
  -1  -2  11   87.09    4.70
   1  -2 -11   84.49    6.10
   1   2  11   92.99    8.40
  -1  -2  11   83.59    7.40
   1   2  11   87.49    7.20
  -1   2 -11   85.69    6.90
   1  -2 -11   79.89    7.50
  -2  -2 -11    6.10    3.50
   2   2 -11    8.30    3.40
   2  -2  11   10.50    3.80
  -2  -2 -11    8.30    4.10
  -2   2 -11   10.40    4.00
   2   2  11    3.00    3.80
   2  -2 -11    4.90    4.10
   2  -2 -11    6.80    2.80
  -2  -2  11    4.50    3.70
   3   2 -11   54.19    6.00
  -3  -2 -11   53.39    6.30
  -3  -2 -11   70.69    6.80
   3  -2  11   67.49    7.10
   3  -2 -11   69.19    7.20
   3  -2 -11   60.09    5.10
  -3   2 -11   69.19    6.60
   3   2  11   76.79    7.60
   4   2 -11    0.00    3.60
  -4  -2 -11    8.20    4.00
   4  -2  11    3.60    4.20
   4  -2  11    7.00    4.50
   4  -2 -11    1.40    2.50
   4   2  11   -2.50    5.00
   4  -2 -11    1.50    4.10
  -5  -2 -11   56.79    7.30
   5   2 -11   59.79    6.30
   5  -2  11   55.99    7.70
  -5  -2 -11   50.69    6.30
   5   2  11   65.89    9.10
   5  -2 -11   60.29    7.60
   5  -2 -11   55.09    5.00
   5   2  11   43.00    7.90
   6  -2  11   42.30    7.10
   6  -2  11   25.90    6.90
   6   2 -11   14.30    4.50
  -6  -2 -11   41.60    5.90
   6  -2 -11   28.70    6.50
   6   2  11   39.80    8.10
  -6   2 -11   26.50    6.00
   6  -2 -11   20.90    3.50
   6   2  11   28.30    7.90
   7  -2  11   12.90    7.60
   7   2 -11   27.70    5.40
   7  -2  11   29.30    8.70
  -7  -2 -11   15.30    5.10
   7  -2 -11   18.20    3.60
   7   2  11   17.60    8.20
   7   2  11   20.70   10.70
  -7   2 -11    9.10    5.70
   7  -2 -11   36.10   10.30
   8   2 -11   40.00    6.40
  -8  -2 -11   29.60    5.20
   8  -2  11   25.10    8.90
   8   2  11   25.40   10.90
   8  -2 -11   44.90    5.80
   8  -2 -11   36.80    7.90
   8  -2 -11   31.00    5.90
  -8   2 -11   16.00    7.00
   0  -3 -11   22.10    4.70
   0  -3 -11   26.70    4.70
   0   3  11   22.90    4.00
   0   3 -11   23.80    4.60
   0  -3  11   22.90    3.50
   0  -3  11   22.40    5.00
  -1  -3 -11  232.88   11.20
   1  -3  11  252.57   10.00
  -1   3  11  250.77    9.40
  -1  -3 -11  254.47   11.00
   1   3 -11  236.68   10.40
   1  -3  11  236.18   11.50
  -1  -3  11  253.97   11.40
   1  -3 -11  247.78   11.60
   1   3  11  247.18   12.50
   1  -3 -11  241.38   10.40
  -1  -3  11  231.98    7.70
  -1   3 -11  244.48   10.70
  -2  -3 -11   12.90    4.00
  -2  -3 -11    2.90    3.90
   2  -3  11    8.10    3.80
   2   3 -11   10.30    3.80
   2   3  11    1.30    3.80
  -2  -3  11   15.80    4.80
   2  -3 -11   14.50    5.20
   2  -3 -11   17.30    3.70
  -3  -3 -11   18.80    4.80
  -3  -3 -11   21.50    4.70
   3   3 -11   17.90    4.40
   3  -3  11   17.80    4.50
  -3   3 -11   15.40    4.90
  -3  -3  11   21.20    4.60
   3   3  11   18.30    5.40
   3  -3 -11   18.50    3.80
   3  -3 -11   21.40    5.40
   4  -3  11   18.10    5.40
  -4  -3 -11   17.00    4.50
   4   3 -11   19.50    4.40
  -4  -3 -11   24.20    5.30
   4  -3  11   20.90    5.50
  -4   3 -11   13.50    4.90
   4  -3 -11   18.20    3.80
   4  -3 -11   14.70    5.30
   4   3  11   10.80    5.90
   5  -3  11   11.90    5.60
  -5  -3 -11   12.60    4.70
   5  -3  11   10.70    5.40
   5   3 -11    9.00    4.40
  -5  -3 -11   12.90    5.20
   5   3  11   15.40    7.10
  -5   3 -11   13.60    4.90
   5  -3 -11    9.40    3.50
   5   3  11   16.80    6.90
   6  -3  11    7.30    5.70
  -6  -3 -11   16.20    5.20
   6  -3  11    9.70    7.30
  -6  -3 -11   19.60    5.10
   6   3 -11   13.50    4.70
   6  -3 -11   21.50    6.50
   6   3  11   13.20    7.70
  -6   3 -11   10.10    5.40
   6   3  11   15.90    7.40
   6  -3 -11   13.60    4.10
   7  -3  11   17.90    7.40
   7   3 -11   11.60    5.00
   7  -3  11   15.80    8.40
  -7  -3 -11   11.20    5.00
   7  -3 -11   18.00    4.50
   7  -3 -11   12.80    6.90
   7   3  11   -0.70    8.60
  -7   3 -11   12.60    7.00
   8   3 -11   48.30    7.80
  -8  -3 -11   43.90    7.80
   8   3  11   40.00   11.40
   8  -3 -11   36.80    8.80
  -8   3 -11   52.69    8.70
   8  -3 -11   37.10    5.70
   0  -4  11    0.50    2.40
   0  -4  11    1.30    4.00
   0  -4 -11    2.50    3.60
   1  -4  11   19.90    5.20
  -1   4  11   27.70    4.20
   1  -4  11   32.70    4.50
   1   4 -11   23.30    4.50
  -1  -4 -11   28.20    5.30
   1   4  11   23.80    4.90
  -1  -4  11   27.40    6.10
  -1  -4  11   26.60    3.30
   1  -4 -11   28.10    4.90
  -1   4 -11   27.20    5.20
  -2  -4 -11   22.80    5.40
   2   4 -11   18.60    4.50
   2  -4  11   18.90    4.50
  -2  -4 -11   12.50    5.70
   2  -4 -11   22.00    4.50
  -2  -4  11   15.10    4.50
   2  -4 -11   21.60    6.50
   2   4  11   24.10    5.40
  -2   4 -11   20.70    5.00
  -3  -4 -11   19.10    5.80
   3   4 -11    9.40    3.80
   3  -4  11    6.80    4.40
   3  -4 -11    9.20    5.40
   3   4  11    9.80    5.80
   3  -4 -11   14.30    4.00
  -3  -4  11   12.60    4.10
  -3   4 -11    7.70    4.50
   3   4  11    2.60    5.10
   4  -4  11   14.80    5.00
  -4  -4 -11   12.40    5.40
   4   4 -11    7.10    3.80
   4  -4  11    5.70    4.70
   4   4  11   -1.00    5.60
   4  -4 -11   16.60    5.50
   4   4  11    4.20    5.80
   4  -4 -11    5.90    3.80
  -4   4 -11    0.60    4.60
  -5  -4 -11   14.80    5.90
   5  -4  11   15.10    6.00
   5  -4  11    7.40    5.80
   5   4 -11    1.50    4.20
  -5  -4 -11    4.80    5.50
   5   4  11    5.40    6.60
  -5   4 -11   10.50    5.40
   5  -4 -11   14.50    6.00
   5   4  11    2.80    6.60
   5  -4 -11    0.80    4.10
   6  -4  11   -2.50    7.10
   6   4 -11   10.20    4.80
  -6  -4 -11   13.20    6.80
  -6  -4 -11   14.60    4.80
   6  -4  11   14.30    7.00
   6   4  11   14.70    8.40
  -6   4 -11   13.10    6.40
   6   4  11    3.10    7.50
   6  -4 -11   24.90    7.50
   6  -4 -11   24.30    5.10
  -7  -4 -11   22.10    7.90
  -7  -4 -11   21.80    5.40
   7  -4  11   20.60    7.70
  -7  -4 -11   28.20    8.90
  -7   4 -11   13.50    7.60
   7  -4 -11   25.30    5.60
   7  -4 -11   10.50    7.70
   7   4  11    4.20    9.30
   0  -5  11  178.08   10.20
   0  -5 -11  170.78   10.00
   0  -5  11  180.08    7.70
   0   5 -11  182.68    9.70
   0  -5 -11  181.08   11.00
   0   5  11  179.88    9.60
  -1  -5 -11   24.80    5.30
  -1  -5 -11   13.60    5.20
   1  -5  11   14.20    4.80
   1   5 -11   21.40    4.70
  -1   5  11   27.90    4.40
   1  -5  11   26.90    4.30
  -1  -5  11   25.30    3.40
   1  -5 -11   26.00    5.20
   1   5  11   20.40    4.70
   1  -5 -11   15.90    5.80
  -1   5 -11   27.90    5.30
  -1  -5  11   18.60    5.10
  -2  -5 -11   79.29    8.30
   2   5 -11   73.39    6.60
   2  -5  11   82.79    7.10
  -2  -5 -11   80.19    8.30
  -2   5 -11   92.49    7.80
   2   5  11   81.39    8.10
   2  -5 -11   87.39    7.90
   2  -5 -11   83.89    8.80
  -2  -5  11   81.39    7.80
  -3  -5 -11   -0.40    4.50
   3  -5  11   -1.20    3.90
   3   5 -11    5.20    4.50
  -3  -5 -11   -1.70    5.00
   3  -5 -11   -4.70    5.00
  -3   5 -11    6.80    4.50
  -3  -5  11    3.70    4.10
   3  -5 -11    5.70    4.00
  -4  -5 -11   50.59    7.90
   4   5 -11   41.70    6.80
  -4  -5 -11   41.20    6.40
   4  -5  11   52.09    7.30
   4  -5 -11   51.39    6.70
  -4   5 -11   51.39    7.20
   4  -5 -11   72.69    9.20
   4   5  11   43.60    8.20
   5  -5  11   58.69    8.40
   5  -5  11   49.20    7.90
  -5  -5 -11   67.79    8.00
   5   5 -11   55.49    6.70
  -5  -5 -11   62.79    8.20
   5   5  11   63.59    9.40
   5   5  11   53.79    9.20
   5  -5 -11   60.69    7.20
   5  -5 -11   58.19    8.70
  -5   5 -11   57.79    7.90
   6  -5  11   52.29    9.00
  -6  -5 -11   35.10    6.10
  -6  -5 -11   16.00    7.50
   6   5 -11   32.10    5.90
   6  -5  11   38.70    8.10
  -6   5 -11   45.30    8.30
   6   5  11   18.60    8.80
   6  -5 -11   43.10    8.40
   6  -5 -11   28.30    5.70
   6   5  11   26.90    9.40
  -7  -5 -11   16.50    8.20
  -7  -5 -11    9.60    5.20
   7   5 -11   12.90    5.50
  -7  -5 -11    5.50   12.30
  -7   5 -11   13.20    8.10
   7  -5 -11    4.40    5.90
   7   5  11   15.40   10.10
   7  -5 -11   20.40    8.40
   0   6  11  121.39    8.30
   0   6 -11  120.69    8.60
   0  -6 -11  104.09    9.70
   0  -6  11  108.29    6.40
   0  -6  11  108.79    8.50
   0  -6 -11  114.69    9.30
   1  -6  11   25.80    4.70
   1   6 -11   35.40    5.80
  -1  -6 -11   34.60    6.90
   1  -6 -11   41.70    7.60
  -1  -6  11   33.00    5.80
  -1  -6  11   29.90    3.80
   1   6  11   16.90    5.80
  -1   6 -11   33.00    6.00
   1  -6 -11   39.00    6.30
   2   6 -11   11.70    4.50
   2  -6  11    9.50    5.00
  -2  -6 -11   13.70    5.60
  -2  -6 -11    4.50    5.30
   2  -6  11   15.80    4.60
  -2  -6  11    2.90    4.80
   2  -6 -11    7.60    5.70
  -2   6 -11    8.80    4.80
   2  -6 -11    5.90    4.20
   3  -6  11   57.69    7.30
  -3  -6 -11   46.40    7.40
   3   6 -11   52.29    6.80
  -3  -6 -11   39.80    6.90
   3  -6 -11   43.90    6.70
  -3  -6  11   48.40    6.20
   3  -6 -11   39.80    7.30
  -3   6 -11   39.30    6.80
   3   6  11   44.80    7.90
   4  -6  11   69.49    8.20
  -4  -6 -11   78.89    9.90
   4   6 -11   62.89    7.40
  -4  -6 -11   65.79    8.30
   4   6  11   89.59    9.00
   4  -6 -11   61.99    9.40
  -4  -6  11   70.19    6.60
  -4   6 -11   63.59    8.40
   4  -6 -11   77.89    8.90
   5  -6  11   20.50    7.10
  -5  -6 -11   14.90    5.90
  -5  -6 -11   26.80    6.50
   5  -6  11   13.30    6.90
   5   6 -11   31.10    5.80
   5  -6 -11   33.70    8.50
  -5   6 -11   21.40    7.30
   5   6  11   21.80    6.70
   5  -6 -11   30.40    6.50
  -6  -6 -11   -1.90    7.10
   6  -6  11   11.20    7.40
   6  -6  11   -0.90    7.30
   6   6 -11   10.50    5.70
  -6  -6 -11    9.80    9.40
   6  -6 -11   13.10    6.90
   6  -6 -11   10.20    7.90
  -6   6 -11   -8.50    7.20
   7   6 -11   34.90    6.90
  -7  -6 -11   42.80    9.70
  -7  -6 -11   34.10    5.90
  -7   6 -11   47.90   10.70
   7  -6 -11   38.90    8.10
   7  -6 -11   45.60    9.90
   0   7 -11    0.20    4.50
   0  -7 -11    6.40    6.10
   0  -7 -11    6.10    5.30
   0  -7  11    0.80    3.10
   1  -7  11   26.80    6.40
  -1  -7 -11   20.30    6.30
  -1  -7 -11   30.50    6.90
   1  -7  11   27.80    4.60
   1   7 -11   21.70    6.10
  -1   7 -11   32.40    5.80
  -1  -7  11   26.40    3.50
   1   7  11   28.30    6.20
   1  -7 -11   29.60    7.20
  -1  -7  11   18.40    5.50
   1  -7 -11   28.70    6.30
  -2  -7 -11   -1.70    5.60
   2  -7  11    1.70    4.50
   2   7 -11   15.60    4.90
   2  -7  11    2.00    5.30
  -2  -7 -11   -5.60    5.70
  -2  -7  11    4.40    1.70
  -2  -7  11    5.90    5.30
  -2  -7  11    6.50    1.60
  -2   7 -11    7.10    5.40
   2   7  11    7.80    5.70
   2  -7 -11    3.30    6.30
  -3  -7 -11   29.00    7.10
   3  -7  11   28.00    5.80
   3   7 -11   31.70    6.20
  -3  -7 -11   27.70    7.50
   3  -7  11   33.70    6.50
   3  -7 -11   26.00    7.80
   3  -7 -11   34.70    8.00
  -3   7 -11   35.20    7.10
  -3  -7  11   37.70    6.00
   3   7  11   34.20    7.30
   4  -7  11   49.10    7.80
  -4  -7 -11   34.60    8.10
  -4  -7 -11   51.39    7.60
   4   7 -11   35.60    6.40
   4  -7  11   42.40    7.40
  -4  -7  11   41.20    5.60
   4  -7 -11   36.20    9.10
  -4   7 -11   37.30    7.90
   4  -7 -11   34.40    7.40
   4   7  11   50.69    7.80
  -5  -7 -11   51.19    7.60
   5   7 -11   49.40    7.50
   5  -7  11   65.69    8.70
  -5  -7 -11   66.49   10.40
   5  -7  11   67.09    9.20
   5  -7 -11   96.69   11.80
   5  -7 -11   63.79    8.30
  -5   7 -11   71.69   10.20
   6   7 -11    2.10    6.00
  -6  -7 -11    6.30    5.80
  -6  -7 -11    7.80   10.10
  -6  -7 -11   -6.40    8.00
   6  -7 -11   -2.50    6.20
   6  -7 -11   -1.20    9.20
  -6   7 -11   -3.70    8.80
   0  -8  11   38.60    6.90
   0  -8  11   49.70    5.80
   0   8 -11   44.20    7.50
   0  -8 -11   38.90    8.40
   0  -8 -11   38.00    7.80
  -1  -8 -11   -7.10    6.40
  -1  -8 -11   -4.90    5.50
   1  -8  11   -2.60    5.20
  -1   8 -11    4.60    5.90
   1  -8 -11  -14.10    5.50
  -1  -8  11    1.10    2.80
   1   8  11    4.40    4.20
   1  -8 -11   -7.20    6.50
   2   8 -11   20.20    5.80
  -2  -8 -11   20.60    6.90
   2  -8  11   12.90    4.80
   2  -8  11   17.30    6.00
  -2  -8 -11   13.40    6.80
   2   8  11    3.80    6.50
  -2   8 -11    0.10    6.30
  -2  -8  11   10.60    5.80
  -2  -8  11   14.10    2.70
   2  -8 -11   27.50    7.30
   2  -8 -11   18.50    7.90
  -2  -8  11   16.20    2.50
  -3  -8 -11   10.10   10.40
   3   8 -11   29.90    6.50
  -3  -8 -11   38.30    8.70
   3  -8  11   37.90    7.30
  -3  -8 -11   42.40    8.10
   3   8  11   15.20    7.40
   3  -8 -11   19.70    8.40
   3  -8 -11   22.90    6.90
  -3   8 -11   27.40    7.20
  -4  -8 -11    5.70   10.90
   4   8 -11    7.60    6.20
  -4  -8 -11   11.20    7.90
   4  -8  11    2.70    5.80
  -4  -8 -11    9.40    6.60
   4  -8  11    9.80    6.50
   4  -8 -11   -2.50    8.20
   4   8  11   -0.30    7.10
  -4  -8  11   12.30    5.30
   4  -8 -11   -2.40    6.30
  -4   8 -11    6.60    7.50
  -5  -8 -11   48.90   12.60
  -5  -8 -11   54.79   10.00
   5   8 -11   52.29    8.00
   5  -8  11   42.00    8.80
  -5  -8 -11   58.89    9.10
   5  -8 -11   37.00    7.80
  -5   8 -11   39.10   10.60
   5  -8 -11   67.69   11.60
   0  -9 -11    9.80    6.90
   0  -9  11   14.30    4.20
   0  -9 -11    8.50    7.30
   0  -9  11    2.00    6.30
   0   9 -11   26.00    7.80
  -1  -9 -11   18.40    7.00
  -1  -9 -11    6.40    7.60
   1  -9  11    2.70    6.20
   1   9 -11   10.00    6.30
   1  -9  11    6.60    4.50
  -1  -9 -11    1.30   10.30
  -1  -9  11   18.10    6.80
  -1  -9  11    2.60    3.40
   1  -9 -11    7.50    8.10
   1   9  11    2.10    5.90
  -1   9 -11    9.30    7.00
  -1  -9  11    2.30    3.60
   1  -9 -11   -9.70    6.50
   2  -9  11   40.40    7.70
   2   9 -11   47.90    8.00
  -2  -9 -11   18.50   12.20
  -2  -9 -11   45.40    9.10
  -2  -9 -11   34.90    8.70
   2  -9 -11   37.50    8.30
  -2  -9  11   38.00    4.40
  -2   9 -11   32.40    8.80
   2   9  11   21.60    7.10
  -2  -9  11   42.20    5.10
   2  -9 -11   27.90    9.50
  -3  -9 -11   28.50   12.20
  -3  -9 -11   89.89   11.50
   3   9 -11   42.70    8.00
   3  -9  11   49.80    7.70
   3  -9  11   33.50    8.00
  -3  -9 -11   59.69   10.10
  -3  -9  11   58.19    7.70
   3  -9 -11   46.80   11.10
  -3   9 -11   58.19   10.40
   3  -9 -11   63.89    9.50
  -4  -9 -11   65.69   10.00
   4   9 -11   45.60    8.80
   4  -9  11   53.09    8.80
  -4  -9 -11   47.10   12.70
  -4  -9 -11   51.19    9.40
  -4   9 -11   47.50   11.20
   4  -9 -11   69.89   11.50
   4  -9 -11   56.69    9.60
  -4  -9  11   69.59    8.70
   5   9 -11   63.59    9.30
  -5  -9 -11   51.69   11.70
  -5  -9 -11   54.99    8.80
  -5  -9 -11   44.90   12.60
   5  -9 -11   57.19    9.70
   5  -9 -11   57.79   12.60
  -5   9 -11   66.19   13.20
   0 -10 -11   32.30   13.70
   0 -10 -11   17.90    9.60
   0 -10  11   11.10    7.70
   0  10 -11   10.30    8.10
   0 -10 -11   14.90    7.60
   1 -10  11   28.20    8.00
   1  10 -11   16.90    8.40
  -1 -10 -11   24.90    9.00
  -1 -10 -11   13.40    9.20
  -1 -10 -11    1.30   13.00
   1 -10 -11   19.10    8.40
  -1 -10  11   20.90    4.90
  -1 -10  11   22.30    7.70
  -1  10 -11   20.00    8.50
   1 -10 -11   42.50    9.40
   2  10 -11   44.90    8.80
  -2 -10 -11   43.20   10.10
  -2 -10 -11   23.20   12.80
  -2 -10 -11   27.70    9.90
  -2 -10  11   34.70    8.10
   2 -10 -11   30.20   10.00
   2 -10 -11   31.90    9.40
  -2 -10  11   26.90    4.60
  -2  10 -11   19.00    9.80
  -3 -10 -11   12.50    8.90
   3  10 -11    4.10    7.90
  -3 -10 -11   16.50   13.40
   3 -10  11    5.20    6.90
  -3 -10 -11   11.50    9.20
  -3 -10  11   29.50    7.80
  -3  10 -11   14.90    9.70
   3 -10 -11   -2.60    9.50
   3 -10 -11   22.80    9.30
   0 -11  11   26.80    8.90
   0  11 -11   53.69   10.80
   0 -11  11   35.90    6.90
   0 -11 -11   35.80   10.70
   0 -11 -11   34.10    9.80
  -1 -11 -11   18.40   10.70
   1  11 -11    5.50    9.80
  -1 -11 -11   31.80    9.80
   1 -11 -11   -3.40    8.10
  -1  11 -11   23.50   10.50
  -1 -11  11   17.90    5.90
   1 -11 -11   16.40   10.40
  -1 -11  11   17.40    8.80
   0   0  12   13.50    4.70
   0   0 -12   15.60    3.10
   0   0  12   11.60    3.40
   0   0 -12   21.10    5.80
   1   0  12   10.80    4.10
  -1   0  12   16.20    3.10
   1   0 -12   17.80    3.00
  -1   0 -12   10.80    4.10
   1   0  12   14.30    5.10
  -1   0  12   16.50    5.20
   2   0  12   53.19    6.80
   2   0 -12   50.79    3.80
  -2   0 -12   67.69    6.90
   3   0  12   66.39    8.10
  -3   0 -12   73.59    7.20
  -4   0 -12    3.50    4.20
   4   0  12   -0.50    5.60
   5   0  12   -7.20    6.00
   5   0  12    1.70    6.40
  -5   0 -12   -3.10    4.30
   5   0 -12    2.20    5.50
   6   0  12   92.49   12.00
  -6   0 -12   99.19    8.90
   6   0  12   91.39   11.50
   6   0 -12   87.39    8.40
  -7   0 -12   82.39   10.30
   7   0 -12   90.49    9.70
   7   0  12   86.69   11.40
   0  -1 -12   11.40    3.30
   0   1  12   14.60    3.70
   0   1 -12   10.80    3.50
   0  -1  12    6.90    4.90
   0  -1 -12   15.20    4.70
   0   1  12    5.30    4.90
   0  -1  12   17.40    3.70
   1  -1  12   92.69    8.60
  -1  -1 -12   87.99    7.50
   1  -1  12   95.29    7.30
  -1   1  12   97.89    5.90
  -1  -1 -12   94.89    6.40
   1  -1 -12   93.79    5.90
  -1   1 -12   86.79    7.20
  -1  -1  12   92.69    8.20
   1  -1 -12   80.19   12.40
   1   1  12   92.69    8.90
  -1  -1  12   93.49    5.40
   1   1  12   90.39    7.60
  -2  -1 -12  119.59    8.20
  -2  -1 -12  124.09    7.80
   2  -1 -12  123.99    6.20
  -2   1 -12  117.89    8.10
   2   1  12  131.19    8.70
  -2  -1  12  115.89    9.00
   3   1 -12  113.59   12.40
   3  -1  12  129.39    9.90
  -3  -1 -12  136.59    8.50
  -3  -1 -12  129.39    8.50
   3   1  12  123.39    9.50
   3  -1 -12  129.59    5.80
  -3   1 -12  129.89    8.60
  -4  -1 -12   11.20    4.60
   4  -1  12   14.20    6.00
   4  -1 -12   20.10    6.30
   4   1  12   12.80    6.10
  -4   1 -12   18.50    4.80
   4  -1 -12   13.50    2.40
  -5  -1 -12   32.70    5.90
   5  -1  12   31.00    7.90
   5  -1  12   30.10    7.60
   5  -1 -12   29.70    2.60
   5  -1 -12   32.60    6.30
  -5   1 -12   24.40    5.90
   5   1  12   22.40    7.40
   5   1  12   27.70    7.40
  -6  -1 -12   36.40    6.30
   6   1 -12   14.90    5.80
   6  -1  12   33.30    8.60
   6  -1  12   46.30    8.70
  -6   1 -12   25.60    6.10
   6   1  12   24.10    8.40
   6   1  12   27.40    9.00
   6  -1 -12   33.10    6.90
   7  -1  12   46.40    9.40
   7   1 -12   29.10    6.20
  -7  -1 -12   31.60    6.70
   7   1  12   28.80    9.40
   7  -1 -12   24.90    7.00
  -7   1 -12   25.00   10.20
   0  -2 -12    4.20    4.00
   0   2 -12    5.60    3.00
   0  -2 -12    9.00    3.70
   0  -2  12   -0.30    2.80
   0  -2  12    5.60    4.80
   0   2  12    6.50    4.90
   0   2  12   -1.20    3.30
   1  -2  12    4.50    4.70
  -1   2  12    5.30    3.00
   1   2 -12    3.20    3.70
   1  -2  12    3.40    3.40
  -1  -2 -12    3.40    4.00
  -1  -2 -12    8.90    3.70
   1   2  12    5.60    4.50
   1  -2 -12    8.50    4.50
  -1  -2  12   -2.10    4.30
   1  -2 -12    4.90    3.20
  -1   2 -12   -0.10    3.60
  -1  -2  12    6.20    2.40
   2  -2  12  121.49    8.70
   2   2 -12   96.59   12.30
  -2  -2 -12  120.99    8.10
  -2  -2 -12  121.79    8.50
  -2   2 -12  111.09    8.10
   2  -2 -12  109.19    8.90
   2   2  12  119.59    9.50
  -2  -2  12  117.99    8.90
   2  -2 -12  135.39    7.20
  -3  -2 -12    4.30    4.40
   3  -2  12    1.20    4.60
  -3  -2 -12   12.60    4.70
  -3   2 -12    8.10    4.30
   3  -2 -12    7.80    4.80
   3  -2 -12    8.80    3.10
   3   2  12   19.60    5.50
   4  -2  12   17.20    6.20
  -4  -2 -12   18.30    5.50
  -4  -2 -12   19.10    5.10
   4   2  12   16.10    6.50
   4  -2 -12   17.60    5.60
   4   2  12    5.70    7.10
  -4   2 -12   19.60    5.60
   4  -2 -12   10.30    3.20
   5  -2  12    4.90    6.50
   5   2 -12   22.10    6.30
  -5  -2 -12   28.40    5.70
   5  -2  12   25.00    7.10
   5   2  12   14.40    7.50
   5  -2 -12   25.20    6.40
   5   2  12   30.50    8.10
  -5   2 -12   21.10    5.60
   5  -2 -12   18.90    3.50
   6  -2  12    8.80    7.20
   6   2 -12   19.10    5.50
  -6  -2 -12   17.40    5.70
   6  -2  12    8.70    7.50
   6  -2 -12   12.30    3.20
  -6   2 -12   18.70    6.00
   6   2  12   21.60    8.60
   6   2  12   13.80    8.90
   6  -2 -12    2.20    5.80
   7   2 -12    8.80    5.60
  -7  -2 -12   14.80    5.70
   7  -2  12    6.50    8.50
   7  -2 -12    1.10    6.40
  -7   2 -12    9.00    6.50
   7   2  12   14.10    9.00
   7  -2 -12    1.50    2.80
   0  -3 -12   99.09    7.30
   0  -3  12   91.39    6.10
   0   3  12   92.59    8.40
   0   3 -12   89.99    6.60
   0  -3  12   92.99    8.40
   0  -3 -12  107.79    8.40
  -1   3  12   40.50    5.30
   1  -3  12   37.60    5.00
   1   3 -12   34.80    5.40
  -1  -3 -12   42.30    6.40
  -1  -3 -12   31.20    5.30
   1   3  12   33.90    5.50
   1  -3 -12   33.40    6.30
  -1   3 -12   35.60    5.60
  -1  -3  12   32.80    6.20
   1  -3 -12   42.60    5.40
  -1  -3  12   29.50    3.70
  -2  -3 -12  170.68    9.80
  -2  -3 -12  162.68   10.10
   2  -3  12  187.38   11.60
   2   3 -12  163.68    9.30
   2  -3 -12  174.98    8.90
   2   3  12  149.99   10.10
   2  -3 -12  167.88   10.50
  -2   3 -12  176.98    9.70
  -2  -3  12  169.08   11.90
  -3  -3 -12   85.79    8.60
  -3  -3 -12   74.79    7.90
   3   3 -12   90.19    7.80
   3  -3  12   96.59    9.00
  -3   3 -12  106.09    8.40
   3  -3 -12  106.19    7.10
   3  -3 -12   98.99    9.10
  -3  -3  12  104.79    8.20
   4  -3  12    4.80    5.80
   4   3 -12   15.80    4.70
  -4  -3 -12   26.90    5.60
  -4  -3 -12   12.00    5.40
   4   3  12   20.00    7.00
  -4   3 -12    9.80    5.10
   4  -3 -12    9.20    5.60
   4   3  12   12.40    6.50
   4  -3 -12   12.40    4.00
  -5  -3 -12   28.80    6.40
   5   3 -12   30.40    6.00
  -5  -3 -12   34.80    6.00
   5  -3  12   26.80    7.50
   5  -3  12   28.60    7.80
   5  -3 -12   41.20    7.20
   5   3  12   11.00    8.00
   5  -3 -12   29.60    4.80
  -5   3 -12   34.30    6.50
   5   3  12   34.30    8.80
  -6  -3 -12    6.30    5.40
  -6  -3 -12    4.40    6.00
   6  -3  12    6.40    8.00
   6   3 -12    6.80    5.10
   6  -3  12   -8.40    7.10
   6   3  12   14.20    8.40
   6  -3 -12    1.00    6.60
   6   3  12   -7.80    8.10
   6  -3 -12    1.40    3.70
  -6   3 -12    8.00    6.10
   7   3 -12   34.30    6.60
  -7  -3 -12   18.50    6.30
   7  -3 -12   21.00    8.00
  -7   3 -12   21.40    7.90
   7  -3 -12   32.80    5.10
   7   3  12   16.00   10.30
   0  -4  12  137.09    9.80
   0  -4  12  155.28    7.60
   0  -4 -12  151.18   10.40
   0   4 -12  142.29    8.20
   0   4  12  150.48    9.10
   0  -4 -12  144.29    9.40
   1  -4  12   22.00    4.40
  -1  -4 -12   15.10    5.00
   1   4 -12   15.80    4.60
  -1  -4 -12   24.50    5.80
  -1   4  12   19.50    4.80
   1  -4 -12    8.90    4.20
  -1  -4  12   19.30    2.80
  -1   4 -12   15.40    4.90
   1   4  12   18.50    5.10
   1  -4 -12   30.10    6.10
  -1  -4  12   20.60    5.40
   2  -4  12   16.00    5.90
   2   4 -12   20.60    4.80
  -2  -4 -12   12.20    4.80
  -2  -4 -12   17.20    5.80
   2  -4 -12   23.30    6.40
  -2   4 -12   17.30    4.50
  -2  -4  12   19.60    6.20
   2   4  12   25.70    5.80
   2  -4 -12   19.80    4.30
   3  -4  12    6.50    5.00
  -3  -4 -12   -0.40    4.90
  -3  -4 -12    0.70    4.70
   3   4 -12    4.80    3.90
  -3  -4  12    6.10    4.50
   3  -4 -12    2.60    4.10
   3  -4 -12    2.10    5.50
   3   4  12   12.40    7.00
  -3   4 -12   -2.80    4.20
   4  -4  12    4.30    5.20
  -4  -4 -12    2.10    5.30
   4   4 -12    1.40    4.20
  -4  -4 -12   13.70    5.10
   4  -4 -12   10.60    5.80
  -4   4 -12    2.80    5.10
   4   4  12    6.40    7.10
   4   4  12    4.20    6.20
   4  -4 -12    1.00    4.20
  -5  -4 -12   19.30    6.60
   5   4 -12   28.10    5.60
   5  -4  12   24.10    7.30
  -5  -4 -12   15.30    5.40
   5  -4  12   23.70    7.00
  -5   4 -12   22.80    6.40
   5   4  12   29.60    8.50
   5  -4 -12   23.90    5.30
   5   4  12   33.80    8.30
   5  -4 -12   25.40    7.70
   6  -4  12   15.40    7.70
   6  -4  12   26.60    8.30
   6   4 -12   25.40    6.30
  -6  -4 -12   30.00    6.10
  -6  -4 -12   26.10    7.70
  -6   4 -12   34.50    7.80
   6  -4 -12   27.20    5.60
   6  -4 -12   25.10    7.80
   6   4  12   22.60    9.90
  -7  -4 -12   20.20    6.50
   7   4 -12   13.30    6.00
   7  -4 -12   18.50    5.80
   7  -4 -12   26.60    8.80
  -7   4 -12   23.80    8.10
   0   5 -12   35.70    5.80
   0  -5 -12   41.00    6.70
   0   5  12   51.79    6.60
   0  -5 -12   50.79    7.30
   0  -5  12   49.50    5.40
   1  -5  12  102.49    7.30
  -1  -5 -12  105.59    9.30
   1   5 -12  107.99    8.50
   1  -5  12  102.29   12.40
  -1  -5 -12  107.49   10.60
   1  -5 -12  104.29    9.80
  -1  -5  12   91.69    5.20
  -1   5 -12  113.29    8.60
  -1  -5  12   98.39    9.40
   1  -5 -12   96.79    9.00
   2   5 -12   11.60    4.60
   2  -5  12   17.90    6.10
  -2  -5 -12   11.30    5.70
   2  -5  12   17.90    5.10
  -2  -5 -12   21.70    6.10
   2  -5 -12   31.80    6.50
   2  -5 -12   16.60    4.90
  -2  -5  12   18.50    5.30
  -2   5 -12   11.90    4.90
   3   5 -12   17.20    5.30
   3  -5  12    9.60    5.70
  -3  -5 -12   15.80    6.00
   3  -5  12   12.20    5.40
  -3  -5 -12   20.40    5.00
   3  -5 -12   21.80    6.50
   3  -5 -12   21.40    5.10
  -3  -5  12   20.10    5.60
  -3   5 -12   30.80    6.70
   3   5  12   19.20    6.90
   4  -5  12   10.30    7.30
   4  -5  12   23.10    6.90
   4   5 -12   26.30    5.40
  -4  -5 -12   20.30    6.30
  -4  -5 -12   29.50    7.00
   4  -5 -12   22.10    5.50
  -4   5 -12   16.60    6.50
   4  -5 -12   35.00    7.50
   4   5  12   22.50    8.10
  -5  -5 -12   10.80    5.80
   5  -5  12   -5.50    6.50
   5  -5  12   31.50    7.60
  -5  -5 -12   15.30    6.70
   5   5 -12    6.00    4.90
   5   5  12   12.80    7.70
   5  -5 -12   -2.20    7.20
  -5   5 -12   13.00    6.80
   5   5  12   17.10    8.50
   5  -5 -12    4.60    5.10
   6   5 -12   13.60    5.90
  -6  -5 -12   16.80    7.80
   6  -5  12   -0.50    7.90
  -6  -5 -12   15.70    6.30
   6  -5 -12    0.90    5.70
   6  -5 -12    1.20    7.90
  -6   5 -12    1.50    7.90
   6   5  12   20.40   10.20
   0  -6 -12   10.40    5.60
   0  -6  12    3.30    3.30
   0  -6 -12    0.40    5.30
   0   6 -12    1.70    4.80
   1  -6  12    2.40    3.80
   1  -6  12    6.00    5.40
  -1  -6 -12    2.00    5.10
   1   6 -12   16.20    5.20
  -1  -6 -12    1.40    5.20
  -1  -6  12   -4.50    5.00
   1  -6 -12   11.80    6.10
   1  -6 -12    3.40    5.10
  -1   6 -12   -4.40    4.60
  -1  -6  12    1.00    2.50
  -2  -6 -12   12.60    6.30
   2  -6  12   24.50    6.40
  -2  -6 -12   23.90    6.70
   2   6 -12   20.80    5.80
   2  -6  12   16.70    5.30
  -2   6 -12   11.90    5.20
   2  -6 -12   21.30    6.40
   2  -6 -12   19.20    5.70
  -2  -6  12   25.20    6.30
   2   6  12    7.70    6.00
   3  -6  12   38.40    7.00
   3  -6  12   44.80    7.60
  -3  -6 -12   44.10    8.00
   3   6 -12   51.19    7.20
  -3  -6 -12   47.30    7.60
  -3   6 -12   41.10    7.80
  -3  -6  12   50.09    7.20
   3  -6 -12   63.19    9.30
   3   6  12   50.49    8.60
   3  -6 -12   31.60    6.40
   4  -6  12   22.70    7.00
  -4  -6 -12   23.40    6.70
  -4  -6 -12   13.50    5.50
   4   6 -12   10.00    5.80
   4  -6  12    5.80    6.00
  -4  -6  12   18.20    5.10
   4  -6 -12   11.80    7.60
   4   6  12    9.80    7.60
  -4   6 -12   19.80    6.90
   4  -6 -12   10.90    6.00
   5   6 -12   67.89    8.30
   5  -6  12   80.49   11.60
  -5  -6 -12   59.99   10.00
   5  -6  12   84.79   11.20
  -5  -6 -12   70.09    8.60
   5  -6 -12   61.09    8.50
   5  -6 -12   84.69   11.30
  -5   6 -12   64.89    9.80
  -6  -6 -12   15.40    6.70
  -6  -6 -12   25.30    8.90
   6   6 -12   12.00    6.50
   6  -6 -12   16.60    8.80
  -6   6 -12   19.50    9.00
   6  -6 -12   13.20    9.40
   0  -7 -12   13.10    6.00
   0  -7 -12   -1.40    6.00
   0  -7  12    9.80    3.90
   0   7  12    8.70    4.80
   0   7 -12    3.70    5.70
   0  -7  12    6.30    5.90
   1  -7  12   14.90    6.60
   1  -7  12    7.10    4.10
  -1  -7 -12   -1.60    6.00
  -1  -7 -12   -0.10    6.00
   1   7 -12    9.00    5.70
  -1  -7  12    3.50    3.00
   1   7  12   15.70    5.50
   1  -7 -12   12.30    6.20
  -1   7 -12    8.80    5.90
   1  -7 -12   15.00    7.30
   2   7 -12  113.79    9.50
  -2  -7 -12  104.39   11.30
  -2  -7 -12  113.19   11.40
   2  -7  12  110.29    9.20
   2  -7  12  128.29   11.20
  -2   7 -12  107.99   10.70
   2  -7 -12  101.19   12.00
   2   7  12  117.09   11.10
  -2  -7  12  116.49   10.20
   2  -7 -12  126.09   11.10
   3  -7  12   79.29   10.20
   3   7 -12   75.39    9.00
  -3  -7 -12   59.39    8.70
  -3  -7 -12   73.69    8.90
   3  -7 -12   66.29    9.00
   3  -7 -12   75.89   10.70
  -3   7 -12   64.89    8.80
   3   7  12   89.69   11.50
  -4  -7 -12   10.30    7.90
   4  -7  12   -9.60    6.50
   4   7 -12    4.50    5.50
  -4  -7 -12   -0.30    7.00
   4  -7  12    0.20    6.60
   4   7  12    2.50    9.80
  -4   7 -12    4.50    7.00
   4  -7 -12   14.60    6.50
  -4  -7  12    3.60    5.00
   4  -7 -12   -3.70    7.70
  -5  -7 -12  108.59   13.60
   5  -7  12  127.39   13.00
  -5  -7 -12   84.89   14.60
   5   7 -12  121.29   10.60
  -5  -7 -12   96.89   11.50
  -5   7 -12  112.69   13.60
   5  -7 -12  124.69   14.50
   5  -7 -12  119.39   12.20
   0  -8 -12   49.80    9.40
   0  -8  12   38.10    5.20
   0  -8  12   50.79    8.10
   0   8 -12   54.09    8.20
   0  -8 -12   58.59    8.70
   1  -8  12   12.90    6.60
  -1  -8 -12   14.50    7.70
   1  -8  12   15.10    4.80
  -1  -8 -12   28.40    7.10
   1   8 -12   17.80    6.60
  -1  -8  12    4.50    6.40
   1   8  12   13.80    6.40
   1  -8 -12   10.50    7.90
   1  -8 -12   18.50    6.70
  -1   8 -12   25.00    7.50
  -1  -8  12   13.00    3.30
  -1  -8  12   15.60    3.60
  -2  -8 -12   54.19    8.90
   2   8 -12   50.19    7.60
   2  -8  12   36.90    8.20
   2  -8  12   28.60    5.80
  -2  -8 -12   52.79    9.10
   2  -8 -12   48.90   10.20
   2   8  12   36.30    8.20
   2  -8 -12   46.80    8.80
  -2   8 -12   26.90    8.20
  -3  -8 -12   18.60    8.20
   3  -8  12    5.60    7.60
   3   8 -12   15.00    6.50
   3  -8  12    1.90    5.80
  -3  -8 -12   20.40    8.00
  -3   8 -12    1.70    7.70
   3  -8 -12    4.10    8.20
  -3  -8  12   -2.90    6.40
   3  -8 -12   -3.00    6.80
   3   8  12    5.30    8.00
   4  -8  12   86.89   10.30
  -4  -8 -12  102.69   11.80
   4   8 -12   95.49   11.00
  -4  -8 -12   88.09   12.50
  -4  -8 -12   79.69   14.90
  -4  -8  12   74.09    9.20
   4  -8 -12  102.69   13.20
  -4   8 -12   92.49   12.10
   4  -8 -12  112.29   12.80
  -5  -8 -12   63.69    9.00
  -5  -8 -12   30.30   14.00
   5   8 -12   55.59    8.60
  -5   8 -12   51.49   12.10
   5  -8 -12   51.49   11.80
   0   9 -12   25.60    8.40
   0  -9 -12   17.30    9.30
   0  -9  12   19.80    5.00
   0  -9  12    5.70    7.70
   0  -9 -12   13.80    6.90
  -1  -9 -12   18.50    7.80
   1  -9  12   20.00    8.00
   1   9 -12    6.90    7.60
   1  -9  12   12.70    5.40
  -1  -9 -12   20.80    8.90
  -1  -9  12   12.70    4.10
  -1  -9  12   16.60    7.80
  -1   9 -12    6.20    7.20
   1  -9 -12   13.00    8.70
   1   9  12   16.30    6.80
  -1  -9  12   11.80    3.80
   1  -9 -12   16.20    7.50
  -2  -9 -12   -8.00    8.00
   2   9 -12    7.50    7.60
  -2  -9 -12   16.20    8.30
  -2  -9 -12    4.30   13.30
   2  -9  12    1.70    7.90
   2  -9 -12   23.70    9.90
  -2  -9  12    9.70    7.60
  -2   9 -12    5.20    8.30
   2  -9 -12    8.30    7.80
  -2  -9  12   11.20    2.70
  -2  -9  12    2.60    2.40
  -3  -9 -12   37.30   14.20
   3  -9  12   34.60    7.80
  -3  -9 -12   54.99   10.20
   3   9 -12   34.80    8.50
  -3  -9 -12   45.80   10.40
  -3  -9  12   41.00    8.10
   3  -9 -12   46.10    9.30
   3  -9 -12   25.00   10.40
  -3   9 -12   37.20   10.40
  -4  -9 -12   48.60   15.50
  -4  -9 -12   35.60   10.00
   4   9 -12   53.79    9.30
   4  -9 -12   24.10   10.80
   0  10 -12   -2.20    8.90
   0 -10 -12   10.80    9.40
   0 -10  12    2.40    5.20
   0 -10 -12   13.20    9.30
   0 -10  12   12.00    8.80
   1  10 -12    9.70    9.10
  -1 -10 -12   28.30   10.70
  -1 -10 -12   13.50    9.40
   1 -10  12    5.50    6.20
  -1  10 -12   -4.70    8.60
   1 -10 -12   25.60   11.10
   1 -10 -12   31.30    9.70
  -1 -10  12    7.70    5.00
  -1 -10  12   13.70    4.90
  -1 -10  12   21.60    8.90
  -2 -10 -12    7.00    9.70
  -2 -10 -12   22.80   10.50
   2  10 -12   21.90    9.50
   2 -10  12    8.10    7.00
  -2  10 -12   14.50   10.10
   2 -10 -12   15.70    9.80
   2 -10 -12   14.80   10.60
  -2 -10  12   18.10    8.40
   0   0 -13    3.10    4.70
   0   0  13    5.80    3.50
  -1   0  13   64.49    5.30
  -1   0 -13   55.79    7.20
   1   0  13   53.99    7.00
  -1   0  13   64.99    8.40
   1   0 -13   62.99    7.30
   2   0  13   25.80    7.00
   2   0  13   15.60    5.40
   2   0 -13   18.90    5.30
  -2   0 -13   18.90    5.60
   3   0 -13   17.20    5.40
  -3   0 -13   15.10    4.90
   3   0  13   11.30    5.60
   4   0  13   53.29    8.30
   4   0  13   47.80    8.70
   4   0 -13   49.00    7.30
  -4   0 -13   45.10    6.80
   5   0  13   -2.90    7.20
   5   0  13    9.60    7.60
  -5   0 -13   -6.10    5.30
   5   0 -13   -4.70    5.30
  -6   0 -13   23.50    6.70
   6   0  13   26.20    9.40
   6   0  13   45.70   10.00
   6   0 -13   34.70    7.00
  -7   0 -13   98.09   11.30
   7   0 -13  125.99   12.10
   0   1 -13   15.30    4.80
   0  -1 -13   13.30    4.90
   0   1  13   21.50    4.60
   0  -1  13   20.10    4.50
   0  -1 -13   12.40    3.60
   1   1 -13   24.20    5.40
  -1  -1 -13   32.80    5.80
   1  -1  13   35.10    5.50
  -1   1  13   26.70    4.20
  -1  -1 -13   26.90    4.60
   1  -1 -13   31.30    6.10
   1  -1 -13   39.30    4.80
  -1  -1  13   32.50    6.90
  -1  -1  13   24.40    3.50
  -1   1 -13   24.50    5.80
   1   1  13   22.10    5.10
  -2  -1 -13   37.60    5.40
   2  -1  13   39.10    6.30
  -2  -1 -13   48.50    6.50
   2  -1  13   31.70    7.30
   2   1 -13   42.30    6.10
   2  -1 -13   42.80    4.70
   2  -1 -13   24.10    6.00
   2   1  13   32.60    8.30
   2   1  13   35.40    6.30
  -2  -1  13   27.10    6.70
  -2   1 -13   31.50    5.90
  -3  -1 -13  114.39    8.90
   3   1 -13  108.99    8.80
   3  -1  13   97.49    9.40
   3  -1 -13  109.09    9.70
   3  -1 -13  103.49    5.40
  -3   1 -13   98.49    9.00
   4  -1  13   12.30    7.00
  -4  -1 -13   19.20    5.50
   4  -1  13   17.30    6.90
   4   1 -13   24.00    5.60
   4  -1 -13   19.90    2.50
   4  -1 -13    8.40    5.20
   4   1  13   23.10    8.20
  -4   1 -13   22.00    5.60
   4   1  13   31.50    7.50
  -5  -1 -13    2.70    5.00
   5  -1  13    0.40    7.80
   5   1 -13   19.40    6.10
   5  -1  13   -2.20    7.30
   5   1  13    6.30    8.10
   5   1  13    9.50    8.10
  -5   1 -13   16.20    5.80
   5  -1 -13    7.00    6.10
   6   1 -13   58.09    8.40
  -6  -1 -13   54.09    7.50
   6  -1  13   46.80   10.10
   6  -1  13   49.30   10.10
   6   1  13   59.59   10.60
   6  -1 -13   68.49    8.90
  -6   1 -13   61.39    8.40
  -7  -1 -13   69.09    8.40
   7   1 -13   63.79    8.60
   7  -1 -13   70.69    9.80
  -7   1 -13   56.29    8.50
   0  -2 -13   34.10    6.00
   0   2  13   31.00    5.10
   0   2 -13   59.69    7.10
   0  -2 -13   29.70    4.60
   0  -2  13   36.50    4.80
   1  -2  13   48.60    6.20
  -1  -2 -13   57.19    6.90
   1   2 -13   45.60    6.50
  -1   2  13   44.60    5.60
  -1  -2 -13   61.49    7.50
   1   2  13   44.20    6.50
  -1  -2  13   58.69    7.80
  -1   2 -13   54.89    6.80
  -1  -2  13   48.80    4.70
   1  -2 -13   61.19    6.00
   1  -2 -13   53.79    7.30
   1   2  13   47.40    7.90
   2   2 -13   22.00    5.30
  -2  -2 -13   22.70    5.00
   2  -2  13   20.80    5.50
   2  -2  13   26.40    6.90
  -2  -2 -13   25.90    5.60
  -2   2 -13   24.00    5.20
   2   2  13   17.30    8.90
   2  -2 -13   33.90    6.50
  -2  -2  13   15.80    5.90
   2   2  13   20.00    5.90
   2  -2 -13   28.50    4.40
  -3  -2 -13    6.70    4.90
   3   2 -13   10.80    4.90
   3  -2  13    8.10    7.10
   3  -2  13   10.30    5.50
  -3  -2 -13   12.90    5.10
   3   2  13   -6.40    6.30
  -3   2 -13    4.00    4.70
   3  -2 -13    7.30    3.30
   3  -2 -13   11.80    5.50
   4   2 -13    8.20    4.90
   4  -2  13    8.60    6.70
   4  -2  13   13.00    6.40
  -4  -2 -13   -6.80    4.60
  -4  -2 -13    0.30    5.00
   4  -2 -13   11.20    6.10
  -4   2 -13    0.90    5.20
   4  -2 -13   -1.70    2.80
   4   2  13    5.30    6.80
   4   2  13   -8.50    6.30
  -5  -2 -13    1.40    5.50
   5   2 -13    0.30    5.20
   5  -2  13    4.40    7.20
   5  -2  13   12.50    7.70
   5   2  13    1.30    7.90
   5  -2 -13    8.40    3.10
   5  -2 -13    2.40    6.20
  -5   2 -13   -1.40    5.60
   5   2  13   17.60    8.10
   6   2 -13    2.10    5.60
   6  -2  13    7.20    8.70
  -6  -2 -13   -4.20    6.00
  -6   2 -13    3.40    6.70
   6   2  13   10.90   10.10
   6  -2 -13    2.90    2.50
   6  -2 -13   13.40    6.90
   0   3 -13   14.80    5.00
   0   3  13    6.40    3.90
   0  -3  13   11.40    3.50
   0  -3 -13    4.20    4.80
   0  -3 -13    9.90    4.10
  -1   3  13   59.09    7.20
  -1  -3 -13   43.90    6.20
  -1  -3 -13   56.19    7.00
   1  -3  13   46.40    7.30
   1  -3  13   44.70    6.20
   1   3 -13   51.19    6.80
  -1  -3  13   49.70    7.50
   1  -3 -13   47.40    7.50
  -1   3 -13   57.19    7.40
   1  -3 -13   47.40    5.90
   1   3  13   41.40    6.70
  -1  -3  13   47.90    4.50
  -2  -3 -13   21.20    5.70
   2  -3  13   26.90    7.10
   2  -3  13   17.00    5.10
   2   3 -13   28.20    5.50
   2  -3 -13   24.10    4.80
  -2   3 -13   24.70    5.50
   2  -3 -13   35.30    6.90
   2   3  13   24.20    6.70
  -2  -3  13   19.40    5.70
   3  -3  13   43.40    7.30
   3  -3  13   40.60    7.60
   3   3 -13   43.70    6.60
  -3  -3 -13   43.80    6.90
  -3  -3 -13   38.40    6.80
  -3  -3  13   33.60    6.40
   3  -3 -13   37.00    7.50
  -3   3 -13   41.30    6.70
   3  -3 -13   42.20    5.30
   3   3  13   22.50    7.20
   3   3  13   35.30    7.50
  -4  -3 -13   61.69    8.30
   4   3 -13   68.49    7.80
   4  -3  13   64.49    8.90
  -4  -3 -13   60.29    7.70
   4  -3  13   69.29    9.10
   4  -3 -13   65.39    6.80
   4   3  13   56.09   10.00
   4  -3 -13   59.89    8.70
   4   3  13   67.59    9.40
  -4   3 -13   67.09    8.30
   5   3 -13    7.90    5.00
   5  -3  13   22.80    8.20
  -5  -3 -13    0.90    5.70
   5  -3  13   22.80    8.00
  -5  -3 -13   10.30    6.30
   5   3  13   18.20    8.40
   5   3  13   -1.90    9.20
  -5   3 -13   14.00    6.50
   5  -3 -13    4.90    4.10
   5  -3 -13   26.60    7.10
   6  -3  13   -7.60   10.00
   6   3 -13   -3.90    5.90
  -6  -3 -13    2.80    5.80
   6  -3 -13   -7.10    7.50
   6  -3 -13    0.80    4.10
  -6   3 -13   21.50    7.10
   0   4 -13   16.30    5.20
   0   4  13    8.60    4.70
   0  -4 -13    9.10    6.00
   0  -4  13    9.30    3.80
   0  -4 -13   13.40    5.10
   1  -4  13   30.00    5.10
  -1  -4 -13   30.50    6.80
  -1  -4 -13   32.20    7.00
  -1   4  13   33.90    5.30
   1  -4  13   31.80    7.10
   1   4 -13   15.80    5.40
   1   4  13   23.00    5.50
  -1   4 -13   28.40    6.10
   1  -4 -13   34.10    6.20
   1  -4 -13   32.00    6.10
  -1  -4  13   35.40    4.20
  -1  -4  13   18.70    6.20
   2  -4  13   61.69    7.30
  -2  -4 -13   48.10    7.70
   2  -4  13   50.99    8.20
   2   4 -13   53.79    6.80
  -2  -4 -13   45.10    7.10
   2  -4 -13   53.39    6.80
  -2  -4  13   52.89    7.40
   2  -4 -13   55.79    8.30
  -2   4 -13   59.49    7.40
   3   4 -13  113.99    8.80
  -3  -4 -13   89.59    9.70
   3  -4  13  101.69   10.30
  -3  -4 -13  110.59    9.60
   3  -4  13   95.79   10.90
   3  -4 -13  118.19    8.60
   3   4  13  102.89   11.30
  -3   4 -13   96.19    9.70
  -3  -4  13  101.59    9.30
   3   4  13   94.79   11.50
   3  -4 -13  109.69   10.70
   4   4 -13   67.09    7.90
   4  -4  13   60.49    9.20
   4  -4  13   69.29    9.80
  -4  -4 -13   83.19    9.70
  -4  -4 -13   97.39    9.40
   4   4  13   69.29   10.00
   4  -4 -13   58.79    8.80
   4  -4 -13   57.79    7.80
  -4   4 -13   75.29    8.80
   4   4  13   95.09   12.30
   5  -4  13   -0.30    7.50
  -5  -4 -13   -9.00    6.10
   5  -4  13   -1.60    7.10
  -5  -4 -13    3.70    5.80
   5   4 -13   -2.80    5.40
   5   4  13   23.70    8.40
   5  -4 -13   -2.30    4.60
   5   4  13    2.80    8.90
  -5   4 -13   -5.10    6.60
   5  -4 -13    4.80    7.60
  -6  -4 -13   17.60    6.90
   6   4 -13    9.80    5.80
  -6  -4 -13    9.30    8.00
   6  -4 -13   14.00    8.20
  -6   4 -13   10.90    8.10
   6  -4 -13   12.60    5.40
   0  -5  13   -0.80    3.50
   0  -5 -13   -6.90    5.70
   0   5  13   -3.00    4.40
   0  -5  13   -0.70    6.00
   0   5 -13   -5.60    4.50
  -1  -5 -13   37.10    6.90
  -1  -5 -13   50.59    7.70
   1  -5  13   38.50    7.30
   1  -5  13   50.39    6.10
   1   5 -13   42.10    7.00
  -1  -5  13   54.79    4.60
   1  -5 -13   49.90    8.40
   1  -5 -13   50.99    7.60
  -1   5 -13   61.09    7.70
   2  -5  13  103.59   10.60
   2   5 -13   84.59    8.30
  -2  -5 -13   76.49    9.60
   2  -5  13   99.29    8.80
  -2  -5 -13   86.39    9.90
   2  -5 -13  102.89   10.90
  -2   5 -13   83.69    9.50
  -2  -5  13   86.49   10.40
   2  -5 -13   91.39    9.50
   2   5  13   81.19    9.40
   3   5 -13  109.49    9.80
  -3  -5 -13  110.99   10.60
   3  -5  13  113.39   11.70
  -3  -5 -13  105.89   10.70
   3  -5 -13  109.09   11.30
  -3   5 -13  126.39   10.50
   3   5  13  133.49   12.40
   3  -5 -13   96.79    9.40
  -4  -5 -13    6.40    6.50
   4   5 -13   15.90    5.60
   4  -5  13   12.70    7.00
  -4  -5 -13   13.60    7.20
   4  -5  13   11.80    7.30
   4  -5 -13   14.90    7.80
   4  -5 -13   18.30    5.70
  -4   5 -13   15.70    6.90
   4   5  13   22.50    8.30
  -5  -5 -13   16.00    7.90
   5   5 -13    4.80    5.60
  -5  -5 -13   11.30    6.80
   5  -5  13   16.80    8.60
  -5   5 -13   16.80    8.00
   5  -5 -13    0.10    7.90
   5  -5 -13   15.30    6.10
  -6  -5 -13   -9.20    6.40
   6   5 -13    8.60    6.40
  -6  -5 -13   -0.70    8.40
   6  -5 -13   -0.90    6.30
   6  -5 -13   12.30    9.60
  -6   5 -13   -5.90    8.90
   0   6  13   39.00    6.70
   0  -6 -13   28.50    7.10
   0  -6 -13   48.00    8.60
   0   6 -13   33.90    7.10
   0  -6  13   51.29    6.20
   0  -6  13   48.90    8.10
  -1  -6 -13   57.79    9.30
   1  -6  13   58.69    7.70
   1  -6  13   77.79    9.90
   1   6 -13   64.89    8.00
  -1  -6 -13   70.49    9.00
  -1   6 -13   46.80    7.90
   1  -6 -13   64.69    9.50
  -1  -6  13   60.69    4.90
   1  -6 -13   68.89    8.50
  -1  -6  13   70.19   10.60
   1   6  13   76.69    8.80
   2  -6  13   22.30    5.90
  -2  -6 -13   30.40    7.70
   2  -6  13   25.50    7.00
  -2  -6 -13   20.20    7.20
   2   6 -13   19.80    5.90
  -2  -6  13   31.60    7.00
   2  -6 -13   19.70    7.80
   2   6  13   26.40    7.30
   2  -6 -13   34.50    7.10
  -2   6 -13   36.10    7.50
  -3  -6 -13    4.30    6.20
  -3  -6 -13    0.00    6.50
   3   6 -13   -8.60    5.20
   3  -6  13   -5.20    7.00
  -3  -6  13   10.60    6.30
   3  -6 -13   11.00    7.40
   3   6  13   -0.80    7.10
  -3   6 -13   -7.90    5.80
   4   6 -13    2.00    6.10
  -4  -6 -13   -2.90    6.60
  -4  -6 -13    7.40    7.30
   4  -6  13   16.10    7.30
   4  -6 -13    2.10    8.00
  -4   6 -13    7.00    7.20
   4  -6 -13   13.40   12.10
   5  -6  13   20.60    9.20
  -5  -6 -13   29.20    9.00
   5   6 -13   12.00    6.50
  -5  -6 -13   26.60    8.00
   5  -6 -13   15.20    9.20
  -5   6 -13   35.80    9.40
   5  -6 -13    9.60    8.30
   0  -7 -13   -2.50    7.50
   0  -7  13    1.30    6.70
   0   7  13    2.20    5.60
   0  -7  13    1.50    3.90
   0   7 -13   -2.70    5.70
   0  -7 -13    5.50    6.80
  -1  -7 -13   30.80    8.20
   1   7 -13   29.30    7.30
  -1  -7 -13   27.30    8.60
   1  -7  13   30.60    8.20
  -1  -7  13   32.10    4.00
  -1  -7  13   28.30    8.10
  -1   7 -13   25.00    7.20
   1  -7 -13   29.50    9.00
   1  -7 -13   26.10    7.70
   1   7  13   30.00    7.30
   2  -7  13   26.40    6.70
   2  -7  13   24.30    8.10
  -2  -7 -13   34.90    8.70
   2   7 -13   30.00    7.00
  -2  -7 -13   45.10    8.90
   2  -7 -13   32.60    7.80
   2  -7 -13   19.30    8.60
   2   7  13   33.20    7.80
  -2   7 -13   26.50    7.80
   3  -7  13   82.79    9.90
  -3  -7 -13   69.39    9.90
  -3  -7 -13   73.39   10.70
   3  -7  13   60.69   11.70
   3   7 -13   83.19   10.00
  -3  -7  13   83.99   10.90
   3  -7 -13   47.40   10.30
  -3   7 -13   78.29   10.70
   3  -7 -13   84.19   10.70
   3   7  13   62.69   11.00
  -4  -7 -13   28.20    8.70
  -4  -7 -13   12.10    8.10
   4  -7  13   19.50    8.20
   4   7 -13   15.70    7.20
   4  -7 -13    7.80    7.80
  -4   7 -13   -0.10    8.60
  -4  -7  13    9.20    5.80
   4  -7 -13   12.30    9.00
   0  -8  13   -2.90    8.00
   0   8 -13   14.30    7.50
   0  -8 -13   -0.80    7.90
   0  -8 -13    8.50    7.60
   0  -8  13    1.00    4.70
   1  -8  13   23.10    8.50
  -1  -8 -13   16.50    7.90
  -1  -8 -13    0.80    7.70
   1   8 -13   19.90    7.20
   1  -8  13    7.60    5.60
  -1  -8  13    9.70    3.20
  -1  -8  13   20.30    7.90
   1   8  13   10.10    7.00
   1  -8 -13   13.20    7.60
   1  -8 -13    9.90    8.30
  -1   8 -13   -8.10    6.60
  -1  -8  13   12.80    3.70
  -2  -8 -13   32.10    9.10
   2  -8  13    8.20    6.50
  -2  -8 -13    8.50    8.40
   2   8 -13   26.90    7.80
   2  -8 -13   12.00    9.30
   2  -8 -13   24.50    8.40
  -2  -8  13   15.20    7.80
  -2   8 -13    4.00    8.20
  -3  -8 -13   21.70    9.30
  -3  -8 -13    0.70    8.30
   3   8 -13   10.60    7.40
   3  -8  13    8.20    7.40
   3  -8 -13   34.90   10.70
   3  -8 -13   29.30    8.40
  -3  -8  13   22.10    8.30
  -3   8 -13   11.60    9.40
   0  -9  13   -0.10    5.10
   0  -9 -13    6.40    9.20
   0  -9 -13   13.80    8.90
   0   9 -13   -2.10    8.10
   0  -9  13   12.80    8.60
  -1  -9 -13   18.40    9.40
   1  -9  13   26.80    6.50
   1   9 -13   41.50    9.60
  -1  -9 -13   29.10    9.50
   1  -9 -13   23.40    9.60
  -1  -9  13   13.70    9.20
   1  -9 -13   14.40    9.10
  -1   9 -13   11.60    8.70
  -1  -9  13   29.10    4.50
   2  -9  13   43.60    9.50
  -2  -9 -13   46.90   10.50
  -2  -9 -13   69.09   11.90
   2   9 -13   57.99   10.10
   2  -9 -13   84.59   11.50
  -2   9 -13   74.59   11.20
   2  -9 -13   50.49   11.50
  -2  -9  13   63.49   10.00
   0   0  14   43.10    5.70
   0   0 -14   40.60    7.20
   0   0  14   47.90    8.30
   1   0  14    3.50    4.40
   1   0  14    6.00    6.60
  -1   0 -14   10.50    5.20
  -1   0  14    8.00    3.40
   1   0 -14    2.90    5.20
   2   0  14   37.30    8.70
   2   0  14   51.29    7.50
  -2   0 -14   46.30    7.10
   2   0 -14   39.40    6.60
   3   0 -14   82.39    9.20
  -3   0 -14   53.39    7.90
   3   0  14   60.29   10.10
   4   0 -14    2.40    5.90
   4   0  14    9.10    7.50
   4   0  14   10.50    8.20
  -4   0 -14   -0.10    5.40
   5   0 -14   -1.30    6.40
  -5   0 -14   -9.60    5.90
   5   0  14   31.70    9.30
   6   0 -14   43.00    8.60
  -6   0 -14   24.00    7.90
   0   1  14   13.70    4.90
   0  -1 -14    9.40    3.90
   0  -1  14   -2.30    6.00
   0  -1 -14   11.80    5.70
   0  -1  14    9.00    4.30
   0   1 -14   -0.50    4.40
   0   1  14   11.00    6.80
   1   1 -14    4.30    4.60
  -1  -1 -14   -0.20    5.20
  -1   1  14    8.80    3.80
   1  -1  14    9.80    6.80
  -1  -1 -14   19.40    4.40
  -1  -1  14   10.90    3.50
   1   1  14   17.00    5.30
   1   1  14   20.00    6.90
   1  -1 -14   16.90    5.70
   1  -1 -14   15.90    3.90
  -1   1 -14    3.20    5.40
   2  -1  14   21.50    6.20
  -2  -1 -14   24.50    6.10
   2   1 -14   29.00    6.30
   2  -1  14   14.80    7.30
   2   1  14   24.50    7.70
   2   1  14    8.70    5.90
  -2   1 -14   11.40    5.60
   2  -1 -14   26.30    6.40
   2  -1 -14   16.30    3.50
   3   1 -14   44.90    7.30
  -3  -1 -14   35.10    7.10
   3  -1  14   44.00    9.00
   3   1  14   25.40    8.40
  -3   1 -14   33.20    6.80
   3  -1 -14   35.00    4.40
   3  -1 -14   31.60    7.20
   3   1  14   25.90    7.60
   4  -1  14   35.40    8.50
  -4  -1 -14   35.40    7.50
   4  -1  14   37.10    9.60
   4   1 -14   35.30    7.00
  -4   1 -14   50.99    7.90
   4   1  14   34.80    8.80
   4   1  14   57.19   10.60
   4  -1 -14   38.40    8.00
  -5  -1 -14   20.20    6.80
   5  -1  14   30.90    9.70
   5   1 -14   34.00    7.10
  -5   1 -14   37.80    8.10
   5  -1 -14   38.30    8.00
   5   1  14   35.00    9.10
  -6  -1 -14    8.00    6.70
   6   1 -14   -0.90    6.50
   6  -1 -14   17.40    7.50
  -6   1 -14   19.50    7.80
   0   2  14   -1.20    4.40
   0  -2 -14    3.60    4.20
   0  -2  14   -9.70    6.00
   0   2 -14    6.00    5.30
   0  -2  14   -3.70    3.70
   0  -2 -14    8.90    5.80
  -1  -2 -14   16.60    5.00
   1  -2  14   10.50    6.30
   1   2 -14   15.80    5.60
   1  -2  14   27.90    5.70
  -1  -2 -14    5.20    5.70
  -1   2  14   13.90    4.30
   1   2  14   24.50    7.50
   1  -2 -14   22.10    6.60
  -1   2 -14   15.60    5.50
  -1  -2  14   22.50    3.60
   1  -2 -14   11.80    4.20
   1   2  14   12.50    5.20
   2  -2  14   46.90    7.30
   2  -2  14   43.00    8.60
  -2  -2 -14   56.29    7.50
   2   2 -14   48.30    6.70
  -2  -2 -14   43.90    7.80
  -2  -2  14   57.89    8.60
   2   2  14   39.80    9.20
  -2   2 -14   41.00    7.10
   2  -2 -14   45.80    7.60
   2  -2 -14   45.10    5.90
  -3  -2 -14   48.70    7.30
  -3  -2 -14   49.60    7.30
   3  -2  14   56.19    9.10
   3   2 -14   56.79    7.60
   3   2  14   44.40    8.90
   3  -2 -14   44.90    8.10
   3  -2 -14   49.10    5.80
   3   2  14   42.70    9.40
  -3   2 -14   40.80    7.40
  -4  -2 -14   48.70    7.70
   4   2 -14   45.00    7.70
   4  -2  14   32.60    9.20
   4  -2  14   41.10    9.10
   4  -2 -14   46.60    8.10
   4   2  14   54.49    9.60
  -4   2 -14   24.00    7.30
   4  -2 -14   40.90    5.20
   4   2  14   55.89   10.80
   5  -2  14   -3.00    8.90
  -5  -2 -14    6.80    6.70
   5   2 -14    9.10    6.40
   5  -2 -14    0.60    7.60
   5   2  14    0.70    8.80
  -5   2 -14    9.30    7.20
   5  -2 -14    2.60    2.60
   6   2 -14    7.50    7.10
  -6  -2 -14   12.10    7.50
  -6   2 -14    3.80    7.70
   6  -2 -14   11.00    8.40
   0  -3 -14    9.60    5.20
   0   3 -14   20.10    5.30
   0  -3  14   10.60    6.60
   0  -3  14   12.80    4.40
   0  -3 -14   13.30    5.60
   0   3  14    5.50    4.60
   1  -3  14   84.79   10.20
  -1  -3 -14   83.59    9.70
   1   3 -14   84.69    8.70
  -1   3  14   90.09    7.60
  -1  -3 -14   92.39   10.50
   1  -3  14   71.59    7.30
  -1  -3  14   80.99    5.50
   1  -3 -14   89.89   10.00
   1   3  14   55.59    7.70
   1  -3 -14   74.39    7.70
  -1   3 -14   87.49    9.00
   2  -3  14    1.10    5.10
  -2  -3 -14    9.60    5.80
  -2  -3 -14   -0.40    5.20
   2  -3  14   -3.10    6.00
   2   3 -14   -0.50    5.30
   2  -3 -14    6.70    4.30
   2  -3 -14    0.60    6.00
  -2   3 -14   12.60    5.80
  -2  -3  14   -4.50    6.00
   2   3  14   -7.40    5.60
   2   3  14    5.60    6.10
  -3  -3 -14   48.80    7.40
   3   3 -14   56.59    7.80
   3  -3  14   41.10    9.30
  -3  -3 -14   62.49    8.50
   3  -3 -14   53.59    8.90
   3   3  14   50.09    8.90
   3  -3 -14   43.40    5.60
  -3   3 -14   48.80    7.90
   3   3  14   50.09    9.70
   4  -3  14   16.70    7.90
   4  -3  14    0.50    7.00
   4   3 -14    3.10    5.70
  -4  -3 -14   -0.50    5.80
  -4  -3 -14    6.70    6.40
   4  -3 -14   18.30    7.60
   4   3  14   -2.70    8.40
   4   3  14    1.20    9.20
   4  -3 -14   10.40    4.50
  -4   3 -14    3.10    6.50
  -5  -3 -14   38.00    8.30
   5   3 -14   38.70    7.30
  -5  -3 -14   33.30    7.80
   5  -3  14   42.10   10.20
   5  -3 -14   37.30    5.30
   5  -3 -14   29.70    8.70
  -5   3 -14   35.90    8.30
   0  -4 -14  103.89   10.70
   0  -4  14   99.39    7.40
   0   4  14   66.29    7.70
   0   4 -14   73.69    8.90
   0  -4 -14   92.09   10.50
   0  -4  14   82.59    9.80
   1  -4  14   19.70    5.40
   1   4 -14    6.10    5.60
  -1  -4 -14   17.40    6.00
  -1  -4 -14    6.30    6.00
   1  -4  14   21.90    7.30
  -1  -4  14    2.30    2.80
  -1   4 -14    2.70    6.00
  -1  -4  14    9.30    7.20
   1  -4 -14    6.60    5.30
   1  -4 -14   15.00    7.10
   2  -4  14   63.39   10.00
  -2  -4 -14   76.79    9.40
   2  -4  14   70.99    9.20
  -2  -4 -14   77.79    9.40
   2   4 -14   68.99    8.90
   2  -4 -14   73.69    9.90
   2  -4 -14   74.49    8.40
  -2   4 -14   62.19    7.80
   2   4  14   50.09    9.00
   3  -4  14   10.10    7.20
  -3  -4 -14   -1.90    6.00
  -3  -4 -14   -6.00    5.80
   3   4 -14    0.50    5.50
   3  -4 -14    9.20    6.90
   3   4  14   -7.10    7.20
  -3  -4  14   -2.60    6.00
   3  -4 -14   -0.90    4.80
  -3   4 -14   -0.10    6.20
   4   4 -14   15.30    6.80
  -4  -4 -14    6.90    6.90
  -4  -4 -14   32.40    7.60
   4  -4  14   21.20    7.70
   4  -4 -14   25.60    5.70
   4  -4 -14   18.80    8.10
   4   4  14   16.30    8.90
  -4   4 -14   22.10    7.30
  -5  -4 -14   23.40    7.70
  -5  -4 -14   24.20    7.40
   5  -4  14   22.30    9.60
   5   4 -14   27.20    7.40
   5  -4 -14   14.70    8.80
  -5   4 -14   29.70    9.20
   5  -4 -14   19.60    5.70
   0  -5 -14   26.00    6.80
   0  -5 -14   30.90    8.20
   0  -5  14   35.30    8.00
   0  -5  14   30.80    5.00
   0   5  14   14.80    9.60
   0   5 -14   30.20    6.10
  -1  -5 -14  111.49   11.50
   1   5 -14  121.49   10.70
   1  -5  14  124.59    9.70
  -1  -5 -14  109.49   10.90
   1  -5  14  124.49   12.80
  -1  -5  14  126.79    6.00
   1  -5 -14  117.99   10.90
   1  -5 -14  134.49   12.20
  -1  -5  14  100.99   11.50
  -1   5 -14  146.79   11.10
   1   5  14  129.19   11.10
   2  -5  14   27.70    8.30
   2  -5  14   24.90    6.60
  -2  -5 -14   35.00    7.30
   2   5 -14   22.00    6.50
  -2  -5 -14   31.80    7.90
  -2   5 -14   12.70    7.00
   2  -5 -14   30.40    8.30
   2   5  14   11.20    7.00
   2  -5 -14   17.90    6.00
   3   5 -14   51.89    7.90
   3  -5  14   42.20    8.80
  -3  -5 -14   46.20    8.40
  -3  -5 -14   44.40    8.60
  -3  -5  14   57.29    8.50
   3   5  14   40.40    9.40
   3  -5 -14   46.60    7.40
   3  -5 -14   60.29   10.30
  -3   5 -14   46.20    8.60
   4  -5  14   83.39   10.70
   4   5 -14   97.49   10.80
  -4  -5 -14  103.69   11.60
  -4  -5 -14   88.69   11.90
   4  -5 -14   97.39   10.40
  -4   5 -14   76.59   10.50
   4  -5 -14   99.59   12.00
   5   5 -14   -3.00    7.00
  -5  -5 -14   -3.60    7.40
  -5   5 -14    7.00    8.90
   5  -5 -14   -2.10    8.70
   0  -6  14    4.60    4.40
   0  -6  14    6.80    7.30
   0  -6 -14   -2.20    7.70
   0   6 -14   -3.30    6.50
   0   6  14    9.40    6.00
   0  -6 -14   -3.30    6.30
   1  -6  14   15.40    8.40
  -1  -6 -14   -5.70    6.50
   1   6 -14   12.80    6.60
  -1  -6 -14   10.40    7.90
  -1   6 -14   -0.90    6.50
  -1  -6  14   16.10    7.80
  -1  -6  14   10.30    3.10
   1   6  14   -2.60    6.40
   1  -6 -14    8.10    6.40
   1  -6 -14   28.50    8.70
  -2  -6 -14   88.29   11.50
   2  -6  14   59.99   10.10
  -2  -6 -14   75.29   10.30
   2  -6  14   73.29    8.40
   2   6 -14   91.19   11.30
   2  -6 -14   83.49   10.00
   2   6  14   87.99   11.70
   2  -6 -14   88.79   11.60
  -2   6 -14   82.29   10.20
  -3  -6 -14   10.70    7.90
   3   6 -14   12.80    7.10
  -3  -6 -14   -1.30    7.30
   3  -6  14  -13.90    7.20
  -3   6 -14   10.30    7.60
   3  -6 -14   12.50    6.80
  -3  -6  14    3.10    7.20
   3  -6 -14   30.50    9.20
   3   6  14   -8.90   13.70
  -4  -6 -14   30.30    9.10
   4   6 -14   33.10    8.30
  -4  -6 -14   21.90    8.80
   4  -6  14    3.30    9.10
   4  -6 -14   26.50    7.20
   4  -6 -14   37.10   10.30
  -4   6 -14   49.30   10.20
   0  -7 -14   21.10    8.40
   0   7 -14   14.40    7.60
   0  -7  14   19.50    5.20
   0  -7  14   15.20    8.70
   0  -7 -14   15.50    7.60
  -1  -7 -14   64.19   10.10
   1  -7  14   82.29    9.30
   1   7 -14   61.59    9.30
   1  -7  14   44.40    9.80
  -1  -7 -14   52.69   10.70
  -1   7 -14   53.39    9.60
   1  -7 -14   54.69    9.20
  -1  -7  14   62.79    9.80
   1   7  14   46.80    8.60
   1  -7 -14   60.59   11.20
  -2  -7 -14  106.99   13.00
  -2  -7 -14  103.69   13.10
   2  -7  14   60.29    8.90
   2   7 -14   82.69   10.30
   2  -7 -14  114.29   14.10
   2  -7 -14  129.39   13.20
  -2  -7  14   85.39   11.10
  -2   7 -14   76.79   11.20
  -3  -7 -14   15.60    8.50
  -3  -7 -14   36.10    9.10
   3   7 -14   44.20    8.60
   3  -7  14   26.10    7.90
  -3  -7  14   25.60    8.60
  -3   7 -14   27.70    8.90
   3  -7 -14   25.10    8.80
   3  -7 -14    6.50    9.40
   0  -8 -14   25.40    9.00
   0  -8 -14    9.90    9.70
   0  -8  14    4.70    6.30
   0   8 -14   16.20    8.10
   0  -8  14   -1.20    9.40
   1  -8  14   38.50    7.20
  -1  -8 -14   36.90    9.90
   1   8 -14   58.39    9.50
  -1  -8 -14   38.00   10.70
   1  -8 -14   22.10   10.20
  -1  -8  14   62.69   11.00
  -1   8 -14   39.10   10.00
   1  -8 -14   42.90    9.60
   0   0 -15    9.20    5.40
   0   0  15   -0.50    5.30
   0   0  15    4.40    7.80
  -1   0  15   15.30    4.10
   1   0 -15    1.00    5.80
  -1   0 -15   18.00    6.30
   1   0  15   19.50    8.60
   1   0  15    9.40    5.60
   2   0 -15   34.00    7.60
  -2   0 -15   41.10    7.80
   2   0  15   27.10    9.00
   3   0  15   65.79   10.80
   3   0  15   58.79    9.90
   3   0 -15   79.89    9.50
  -3   0 -15   86.69   10.50
  -4   0 -15   75.09    9.40
   4   0 -15   55.49    9.10
   4   0  15   72.89   11.30
   5   0 -15   15.10    8.10
  -5   0 -15   32.80    8.40
   0  -1 -15    8.70    6.30
   0  -1  15   13.60    7.60
   0   1  15   13.20    8.10
   0  -1  15    4.90    4.70
   0   1  15   -0.30    4.70
   0   1 -15    6.90    6.00
   1  -1  15  -14.30    7.90
   1  -1  15   -5.50    5.40
   1   1 -15   -3.20    5.70
  -1   1  15   -6.00    3.90
  -1  -1 -15    3.30    6.10
   1   1  15    1.90    7.90
   1  -1 -15   11.60    3.80
   1   1  15   -6.90    5.00
   1  -1 -15   10.30    5.80
  -1   1 -15    8.20    6.10
  -1  -1  15   -3.50    7.40
  -1  -1  15    6.60    3.60
   2  -1  15   40.00    7.30
  -2  -1 -15   33.40    7.70
   2  -1  15   41.30    9.70
   2   1 -15   35.70    7.50
   2  -1 -15   40.20    7.80
   2   1  15   22.20    9.60
  -2   1 -15   37.00    7.20
   3   1 -15   47.80    8.30
   3  -1  15   60.49   10.30
  -3  -1 -15   71.09    9.30
   3  -1  15   99.29   11.00
   3   1  15   64.89   11.30
   3  -1 -15   63.29    9.20
   3   1  15   65.99   10.30
  -3   1 -15   49.00    8.50
   4  -1  15  141.39   14.40
  -4  -1 -15  128.49   12.60
   4   1 -15  140.49   12.10
   4  -1 -15  153.98   13.30
   4   1  15  145.59   14.80
  -4   1 -15  159.98   12.50
  -5  -1 -15   27.00    8.40
   5   1 -15   20.40    7.90
  -5   1 -15   12.00    7.90
   5  -1 -15   11.90    8.20
   0  -2  15    2.30    4.30
   0  -2 -15   13.40    6.90
   0   2  15    5.70    5.00
   0  -2  15    9.80    8.20
   0   2 -15   -5.80    5.50
   0  -2 -15    0.60    4.50
  -1  -2 -15   13.20    6.00
   1   2 -15   33.50    7.10
   1  -2  15   16.80    8.50
  -1   2  15   19.80    5.00
   1  -2  15   32.20    6.40
   1  -2 -15   24.10    7.60
   1   2  15   -2.80    6.40
  -1   2 -15   22.40    7.00
   1   2  15   24.60    9.00
   1  -2 -15   37.40    5.40
  -1  -2  15   22.80    7.60
  -1  -2  15   21.10    3.90
   2  -2  15   -4.20    8.30
   2   2 -15   -0.30    5.30
   2  -2  15    3.20    5.70
  -2  -2 -15    1.10    6.50
  -2  -2 -15    9.80    5.80
   2  -2 -15   -7.30    6.40
   2   2  15    0.40    8.10
  -2   2 -15    5.60    5.80
   2  -2 -15    8.20    4.10
   2   2  15   11.70    6.90
   3   2 -15   14.00    6.80
   3  -2  15   13.00    8.50
  -3  -2 -15   19.30    6.40
  -3  -2 -15   30.30    7.70
   3  -2  15   15.40    7.60
  -3   2 -15   19.40    6.70
   3   2  15   15.90   11.50
   3   2  15   12.50    8.10
   3  -2 -15   16.50    4.20
   3  -2 -15   11.60    7.10
   4  -2  15   -2.80    8.50
   4   2 -15   17.70    7.10
  -4  -2 -15   12.70    7.50
   4  -2 -15    9.80    3.40
   4   2  15   14.30    9.20
  -4   2 -15   10.30    7.90
   4  -2 -15    7.90    7.80
   0  -3 -15  189.98   11.00
   0   3 -15  194.88   12.50
   0   3  15  167.68   11.20
   0  -3 -15  171.28   12.90
   0  -3  15  181.38    9.70
   0  -3  15  163.48   13.90
   1   3 -15   37.00    7.50
  -1  -3 -15   39.50    8.40
  -1  -3 -15   41.90    7.00
   1  -3  15   37.90    6.60
  -1   3  15   40.30    6.10
   1  -3  15   39.00    9.60
   1  -3 -15   44.20    6.50
  -1  -3  15   33.50    4.00
   1  -3 -15   34.50    8.50
  -1   3 -15   40.70    7.80
  -1  -3  15   31.10    8.40
   2  -3  15   17.50    8.70
   2   3 -15    1.30    6.20
  -2  -3 -15    9.10    5.80
  -2  -3 -15    8.00    7.20
   2  -3  15   12.60    6.30
   2  -3 -15   12.00    6.60
   2   3  15   -5.40    6.80
   2  -3 -15   11.60    5.10
  -2   3 -15    1.80    6.20
  -3  -3 -15  129.29   12.10
   3  -3  15  126.59   13.30
   3   3 -15   98.79   11.00
  -3  -3 -15  118.69   11.10
  -3   3 -15  105.99   11.70
   3  -3 -15  117.39   12.80
   3   3  15  122.19   13.50
   3  -3 -15  121.69    8.90
  -4  -3 -15   21.10    7.90
   4   3 -15   16.40    7.60
  -4  -3 -15   39.30    8.40
   4  -3  15   25.30    9.80
   4  -3 -15   23.40    5.10
  -4   3 -15   25.80    8.80
   4  -3 -15   49.70    9.50
   0  -4  15   43.90    5.80
   0  -4 -15   27.40    8.40
   0  -4  15   24.30    8.90
   0  -4 -15   44.70    7.40
   0   4 -15   42.70    7.70
   1  -4  15   21.40    9.10
  -1  -4 -15   16.90    6.50
   1  -4  15   34.80    7.70
   1   4 -15   34.80    7.60
  -1  -4 -15   35.10    8.10
   1   4  15   36.00    7.30
  -1   4 -15   25.60    7.30
  -1  -4  15   34.70    9.20
   1  -4 -15   32.90    8.70
  -1  -4  15   24.10    3.50
   2  -4  15   63.09    8.40
   2   4 -15   80.69   10.00
  -2  -4 -15   68.19    9.30
   2  -4  15   47.90   10.30
  -2  -4 -15   63.79    9.00
   2  -4 -15   65.19   10.40
  -2  -4  15   61.79    9.60
   2  -4 -15   65.59    8.20
   2   4  15   65.59    9.60
  -2   4 -15   70.39    9.90
  -3  -4 -15  127.49   12.10
   3  -4  15   98.29   13.00
  -3  -4 -15  112.79   12.40
   3   4 -15  106.29   11.20
   3   4  15   87.59   11.40
  -3   4 -15   99.69   12.10
   3  -4 -15  115.79   13.00
   3  -4 -15  113.89   10.00
  -4  -4 -15   69.79   10.30
   4  -4  15   45.20   10.30
   4   4 -15   60.19    9.00
  -4  -4 -15   48.80    9.00
   4  -4 -15   82.09   11.50
  -4   4 -15   45.30   10.20
   4  -4 -15   86.19    9.60
   0  -5 -15   28.00    7.60
   0  -5 -15   31.60    9.00
   0   5 -15   26.90    7.60
   0   5  15   19.10    7.00
   0  -5  15   19.00    5.10
   0  -5  15   37.90    9.70
  -1  -5 -15   82.89   10.90
   1  -5  15   72.49   11.50
   1   5 -15   67.69    9.50
   1  -5  15   67.19    8.20
  -1  -5 -15   74.79   10.20
   1   5  15   51.79    8.90
   1  -5 -15   75.29    9.60
  -1   5 -15   83.49   10.20
  -1  -5  15   64.79   11.20
   1  -5 -15  103.99   12.80
   2  -5  15   43.50    8.20
   2   5 -15   36.90    8.00
  -2  -5 -15   45.10    8.90
  -2  -5 -15   25.80    8.80
  -2   5 -15   28.60    8.70
   2   5  15   33.00    8.90
   2  -5 -15   48.60    8.20
  -2  -5  15   32.80    9.40
   2  -5 -15   34.40    9.60
   3   5 -15   84.59   10.70
  -3  -5 -15   63.49   10.00
  -3  -5 -15   46.60    9.80
  -3  -5  15   42.00    9.40
   3  -5 -15   39.30    9.90
   0  -6 -15   13.90    9.30
   0  -6 -15   27.50    8.30
   0  -6  15   20.90    9.50
   0  -6  15   -1.70    4.80
   0   6  15    5.70    6.90
   0   6 -15    6.10    7.60
   1   6 -15   21.70    8.30
  -1  -6 -15   29.00    9.50
   1  -6  15    4.90    6.30
  -1  -6 -15   15.90    8.00
   1  -6 -15   28.90    7.90
  -1  -6  15    8.20    9.80
  -1   6 -15   25.90    8.50
   1   6  15   14.10    7.80
   1  -6 -15   15.70    9.90
   2   6 -15   27.00    8.40
  -2  -6 -15   33.10    8.80
  -2  -6 -15   16.90    9.00
  -2   6 -15   19.80    8.90
   2  -6 -15   38.60   10.60
   2  -6 -15   26.60    8.10
  -2  -6  15   23.30    9.80
   0   0  16   -1.50    9.20
   0   0 -16   15.60    7.80
   0   0  16   12.60    5.60
   1   0  16   36.30   10.10
  -1   0  16   31.60    4.80
   1   0  16   40.60    7.40
  -1   0 -16   23.40    8.00
   1   0 -16   41.20    8.80
  -2   0 -16    5.80    7.40
   2   0  16   15.10    7.90
   2   0 -16   35.40    8.30
   3   0 -16   81.39   10.00
   3   0  16   68.99   10.50
  -3   0 -16   69.99    9.60
   0  -1  16   14.50    9.70
   0  -1 -16    3.20    7.80
   0   1 -16   20.50    7.50
   0   1  16    5.80    5.40
   1   1 -16    3.50    7.20
  -1  -1 -16    7.10    6.50
   1  -1  16    6.30    9.10
   1  -1  16   -0.40    6.00
   1  -1 -16    8.30    7.00
   1   1  16    7.70    9.40
  -1  -1  16   -4.50    8.70
  -1  -1  16    4.00    3.90
  -1   1 -16    6.70    7.30
  -2  -1 -16   45.60    8.90
   2   1 -16   54.39    8.80
   2   1  16   62.79    9.30
  -2   1 -16   52.79    8.90
   2  -1 -16   48.30    9.50
   3   1 -16  121.59   12.90
  -3  -1 -16  105.39   12.70
   3  -1  16  118.49   14.80
   3  -1 -16  113.69   13.50
  -3   1 -16  109.69   12.30
   3   1  16  120.89   15.60
   0   2  16   25.60    6.50
   0  -2  16   29.90    5.80
   0   2 -16   33.00    7.90
   0  -2 -16   38.50    8.10
   0  -2  16   44.30   10.60
   0  -2 -16   19.20    6.00
  -1   2  16    2.70    4.80
   1  -2  16   -0.40    9.40
  -1  -2 -16    7.80    5.40
   1   2 -16    6.30    7.60
  -1  -2 -16   -6.60    7.50
   1  -2  16   16.70    6.50
  -1  -2  16    3.70    3.60
  -1   2 -16   -4.70    6.90
   1   2  16    5.50    7.10
   1  -2 -16   18.40    7.40
  -1  -2  16   12.60    9.60
   1  -2 -16   -3.60    4.70
   2   2 -16   40.20    8.40
  -2  -2 -16   35.00    8.60
   2  -2 -16   31.40    8.60
   2   2  16   26.40    9.00
   2  -2 -16   32.00    5.30
  -2   2 -16   48.70    9.00
   3  -2  16    4.90    8.80
  -3  -2 -16   -3.70    7.30
   3   2 -16   -0.90    7.10
  -3   2 -16   17.40    8.50
   3   2  16    6.60    9.80
   3  -2 -16    0.40    7.80
   3  -2 -16   -3.50    3.90
   0   3 -16   44.60    8.60
   0  -3  16   42.50   10.20
   0  -3 -16   45.10    9.50
   0  -3  16   26.20    5.60
   0  -3 -16   43.20    7.00
  -1  -3 -16   17.70    6.90
   1  -3  16    5.90    6.40
   1   3 -16   12.30    7.70
  -1  -3 -16    2.40    7.00
   1  -3  16    3.30   10.30
  -1  -3  16    0.00    8.80
   1   3  16   13.10    6.90
  -1  -3  16   -0.90    3.20
   1  -3 -16   22.70    6.30
   1  -3 -16   11.90    8.50
  -1   3 -16    7.30    7.50
  -2  -3 -16    9.80    8.20
  -2  -3 -16   19.70    7.10
   2   3 -16   17.90    7.90
  -2  -3  16   18.90    9.50
   2  -3 -16    2.90    8.10
   2  -3 -16   21.10    5.80
   2   3  16   37.10    8.90
  -2   3 -16   22.40    8.60
   3   3 -16   69.69   10.10
  -3  -3 -16   67.99   10.20
  -3   3 -16   58.69   10.30
   3  -3 -16   76.39   11.60
   0  -4 -16    8.50    6.90
   0   4  16   16.00    6.80
   0  -4  16   12.90   10.80
   0  -4  16   -5.10    4.90
   0  -4 -16   -1.70    8.10
   0   4 -16   13.70    7.60
  -1  -4 -16   30.50    7.80
  -1  -4 -16   18.00    8.40
   1   4 -16   23.60    8.60
   1  -4  16   21.50    7.10
   1  -4 -16   30.60    7.50
  -1   4 -16   16.30    8.30
   1  -4 -16   24.70    9.30
  -1  -4  16   26.60   10.40
   1   4  16   26.10    8.00
  -2  -4 -16   40.20    9.40
  -2  -4 -16   53.39    8.80
   2   4 -16   52.59    9.00
   2   4  16   23.80    9.10
  -2  -4  16   44.70   10.10
   2  -4 -16   33.60    9.60
  -2   4 -16   48.90    9.80
   0  -5  16   12.00   11.10
   0   5 -16   43.80    9.50
   0  -5 -16   50.89   10.40
   0   0 -17   -1.00    8.00
   0   0   0    0.00    0.00

_computing_structure_solution     'SHELXT 2014/5 (Sheldrick, 2014)'
;
_shelx_hkl_checksum   90017
