# Supplementary material for: Focus on Chemistry of the 10-Dioxane-nido-7,8-dicarba-undecahydrido Undecaborate Zwitterion; Exceptionally Easy Abstraction of Hydrogen Bridge and Double-Action Pathways Observed in Ring Cleavage Reactions with OH− as Nucleophile
Source: Molecules. 2020 Feb 13;25(4):814. doi: 10.3390/molecules25040814 (PMC7070711; doi:10.3390/molecules25040814)
Supplement: Supplementary file 1 [file molecules-25-00814-s001.zip › Supplementary material/jhl181018O1_2.cif]

 
data_2
_publ_requested_journal   'Molecules'
loop_
_publ_author_name
_publ_author_address

'M\'ario Bakardjiev'
;Institute of Inorganic Chemistry, 
Czech Academy of Sciences, 
25068 \<Re\<z, Czech Republic.
; 

'Suzan El Anwar'
;Institute of Inorganic Chemistry, 
Czech Academy of Sciences, 
25068 \<Re\<z, Czech Republic.
;

'Dmytro Bavol'
;Institute of Inorganic Chemistry, 
Czech Academy of Sciences, 
25068 \<Re\<z, Czech Republic.
;

'Zde\<nka Ru\<zi\<ckov\'a'
;Department of General and Inorganic Chemistry
Faculty of Chemical Technology
University of Pardubice
Studentsk\'a 573 
Pardubice 532 10
Czech Republic
;

'Bohum\'ir Gr\>uner'
;Institute of Inorganic Chemistry, 
Czech Academy of Sciences, 
25068 \<Re\<z, Czech Republic.
; 
_audit_creation_method            SHELXL-2013
_chemical_name_systematic
;
 ?
;
_chemical_name_common             ?
_chemical_melting_point           ?
_chemical_formula_moiety          'C6 H22 B9 N O2'
_chemical_formula_sum
 'C6 H22 B9 N O2' 
_chemical_formula_weight          237.53

loop_
 _atom_type_symbol
 _atom_type_description
 _atom_type_scat_dispersion_real
 _atom_type_scat_dispersion_imag
 _atom_type_scat_source
 'C'  'C'   0.0033   0.0016
 'International Tables Vol C Tables 4.2.6.8 and 6.1.1.4'
 'H'  'H'   0.0000   0.0000
 'International Tables Vol C Tables 4.2.6.8 and 6.1.1.4'
 'B'  'B'   0.0013   0.0007
 'International Tables Vol C Tables 4.2.6.8 and 6.1.1.4'
 'N'  'N'   0.0061   0.0033
 'International Tables Vol C Tables 4.2.6.8 and 6.1.1.4'
 'O'  'O'   0.0106   0.0060
 'International Tables Vol C Tables 4.2.6.8 and 6.1.1.4'
 
_space_group_crystal_system       monoclinic
_space_group_IT_number            14
_space_group_name_H-M_alt         'P 21/n'
_space_group_name_Hall            '-P 2yn'
 
_shelx_space_group_comment
;
The symmetry employed for this shelxl refinement is uniquely defined
by the following loop, which should always be used as a source of
symmetry information in preference to the above space-group names.
They are only intended as comments.
;
 
loop_
 _space_group_symop_operation_xyz
 'x, y, z'
 '-x+1/2, y+1/2, -z+1/2'
 '-x, -y, -z'
 'x-1/2, -y-1/2, z-1/2'
 
_cell_length_a                    7.2707(5)
_cell_length_b                    12.9592(8)
_cell_length_c                    14.6368(11)
_cell_angle_alpha                 90
_cell_angle_beta                  100.184(3)
_cell_angle_gamma                 90
_cell_volume                      1357.39(16)
_cell_formula_units_Z             4
_cell_measurement_temperature     150(2)
_cell_measurement_reflns_used     32791 
_cell_measurement_theta_min       1 
_cell_measurement_theta_max       27.5 
 
_exptl_crystal_description        'block' 
_exptl_crystal_colour             'colourless'
_exptl_crystal_density_meas       ? 
_exptl_crystal_density_method     ?              
_exptl_crystal_density_diffrn     1.162          
_exptl_crystal_F_000              504
_exptl_transmission_factor_min    ?                                             
_exptl_transmission_factor_max    ?                                             
_exptl_crystal_size_max           0.340 
_exptl_crystal_size_mid           0.174
_exptl_crystal_size_min           0.128 
_exptl_absorpt_coefficient_mu     0.067
_exptl_absorpt_correction_type    'multi-scan'
_exptl_absorpt_correction_T_min   0.6870 
_exptl_absorpt_correction_T_max   0.7456
_exptl_absorpt_process_details    
;
SADABS-2016/2 - Bruker AXS area detector
scaling and absorption correction
;
_exptl_absorpt_special_details    
;
The ratio of minimum to maximum
apparent transmission was 0.921
;

 
_diffrn_ambient_temperature       150(2)
_diffrn_radiation_wavelength      0.71073
_diffrn_radiation_type            MoK\a
_diffrn_source                    'sealed X-ray tube'
_diffrn_measurement_device_type   'Bruker D8 - Venture'
_diffrn_measurement_method        '\f and \w scans to fill the Ewald sphere'
_diffrn_detector_area_resol_mean  10.4167
_diffrn_reflns_number             32791
_diffrn_reflns_av_unetI/netI      0.0248
_diffrn_reflns_av_R_equivalents   0.0548
_diffrn_reflns_limit_h_min        -9
_diffrn_reflns_limit_h_max        9
_diffrn_reflns_limit_k_min        -16
_diffrn_reflns_limit_k_max        16
_diffrn_reflns_limit_l_min        -19
_diffrn_reflns_limit_l_max        19
_diffrn_reflns_theta_min          2.946
_diffrn_reflns_theta_max          27.539
_diffrn_reflns_theta_full         25.242
_diffrn_measured_fraction_theta_max   0.995
_diffrn_measured_fraction_theta_full  0.994
_diffrn_reflns_Laue_measured_fraction_max    0.995
_diffrn_reflns_Laue_measured_fraction_full   0.994
_diffrn_reflns_point_group_measured_fraction_max   0.995
_diffrn_reflns_point_group_measured_fraction_full  0.994
_reflns_number_total              3113
_reflns_number_gt                 2645
_reflns_threshold_expression      'I > 2\s(I)'
_reflns_Friedel_coverage          0.000
_reflns_Friedel_fraction_max      .
_reflns_Friedel_fraction_full     .
 
_reflns_special_details
;
 Reflections were merged by SHELXL according to the crystal
 class for the calculation of statistics and refinement.
 
 _reflns_Friedel_fraction is defined as the number of unique
 Friedel pairs measured divided by the number that would be
 possible theoretically, ignoring centric projections and
 systematic absences.
;
 
_computing_data_collection        'Bruker Instrument Service vV6.2.3'
_computing_cell_refinement        'APEX3 v2016.9-0 (Bruker AXS)'
_computing_data_reduction         'SAINT V8.37A (Bruker AXS Inc., 2015)'
_computing_structure_solution     'XT, VERSION 2014/5'
_computing_structure_refinement   'SHELXL-2017/1 (Sheldrick, 2017)'
_computing_molecular_graphics     'Bruker SHELXTL'
_computing_publication_material   'Bruker SHELXTL'
 
_refine_special_details
;
 ?
;
_refine_ls_structure_factor_coef  Fsqd
_refine_ls_matrix_type            full
_refine_ls_weighting_scheme       calc
_refine_ls_weighting_details
'w=1/[\s^2^(Fo^2^)+(0.0549P)^2^+0.7643P] where P=(Fo^2^+2Fc^2^)/3'
_atom_sites_solution_primary      ?
_atom_sites_solution_secondary    ?
_atom_sites_solution_hydrogens    mixed
_refine_ls_hydrogen_treatment     mixed
_refine_ls_extinction_method      none
_refine_ls_extinction_coef        .
_refine_ls_number_reflns          3113
_refine_ls_number_parameters      208
_refine_ls_number_restraints      0
_refine_ls_R_factor_all           0.0618
_refine_ls_R_factor_gt            0.0501
_refine_ls_wR_factor_ref          0.1224
_refine_ls_wR_factor_gt           0.1164
_refine_ls_goodness_of_fit_ref    1.059
_refine_ls_restrained_S_all       1.059
_refine_ls_shift/su_max           0.000
_refine_ls_shift/su_mean          0.000
 
loop_
 _atom_site_label
 _atom_site_type_symbol
 _atom_site_fract_x
 _atom_site_fract_y
 _atom_site_fract_z
 _atom_site_U_iso_or_equiv
 _atom_site_adp_type
 _atom_site_occupancy
 _atom_site_site_symmetry_order  
 _atom_site_calc_flag
 _atom_site_refinement_flags_posn
 _atom_site_refinement_flags_adp
 _atom_site_refinement_flags_occupancy
 _atom_site_disorder_assembly
 _atom_site_disorder_group
O1 O 0.55124(13) 0.42019(8) 0.37406(7) 0.0186(2) Uani 1 1 d . . . . .
N1 N 1.29554(17) 0.41647(9) 0.50343(8) 0.0185(3) Uani 1 1 d . . . . .
H1A H 1.3856 0.3989 0.4703 0.028 Uiso 1 1 calc R U . . .
H1B H 1.3455 0.4583 0.5514 0.028 Uiso 1 1 calc R U . . .
H1C H 1.2015 0.4503 0.4659 0.028 Uiso 1 1 calc R U . . .
B1 B 0.3252(3) 0.64842(13) 0.18815(11) 0.0215(3) Uani 1 1 d . . . . .
O2 O 0.90544(13) 0.38622(7) 0.49762(7) 0.0185(2) Uani 1 1 d . . . . .
B2 B 0.4191(3) 0.56594(13) 0.11147(11) 0.0219(4) Uani 1 1 d . . . . .
B3 B 0.1747(3) 0.57945(14) 0.10066(12) 0.0234(4) Uani 1 1 d . . . . .
B4 B 0.1195(2) 0.59084(13) 0.21237(11) 0.0216(3) Uani 1 1 d . . . . .
B5 B 0.3266(2) 0.57878(13) 0.29467(11) 0.0176(3) Uani 1 1 d . . . . .
B6 B 0.5167(2) 0.56370(12) 0.22938(11) 0.0192(3) Uani 1 1 d . . . . .
C7 C 0.2769(2) 0.45892(11) 0.10468(10) 0.0213(3) Uani 1 1 d . . . . .
C8 C 0.1122(2) 0.47351(12) 0.15824(10) 0.0218(3) Uani 1 1 d . . . . .
B9 B 0.1785(2) 0.46913(13) 0.26917(11) 0.0197(3) Uani 1 1 d . . . . .
B10 B 0.4359(2) 0.45659(12) 0.28827(11) 0.0171(3) Uani 1 1 d . . . . .
B11 B 0.4791(2) 0.44553(13) 0.16881(11) 0.0203(3) Uani 1 1 d . . . . .
C12 C 0.6882(2) 0.34468(12) 0.35941(11) 0.0231(3) Uani 1 1 d . . . . .
H12A H 0.7769 0.3761 0.3234 0.028 Uiso 1 1 calc R U . . .
H12B H 0.6251 0.2864 0.3229 0.028 Uiso 1 1 calc R U . . .
C13 C 0.7931(2) 0.30527(11) 0.44974(12) 0.0241(3) Uani 1 1 d . . . . .
H13A H 0.7039 0.2799 0.4885 0.029 Uiso 1 1 calc R U . . .
H13B H 0.8740 0.2469 0.4383 0.029 Uiso 1 1 calc R U . . .
C14 C 1.0404(2) 0.34866(12) 0.57343(10) 0.0203(3) Uani 1 1 d . . . . .
H14A H 0.9905 0.2868 0.6004 0.024 Uiso 1 1 calc R U . . .
H14B H 1.0653 0.4022 0.6223 0.024 Uiso 1 1 calc R U . . .
C15 C 1.2202(2) 0.32133(11) 0.54060(10) 0.0182(3) Uani 1 1 d . . . . .
H15A H 1.3120 0.2935 0.5929 0.022 Uiso 1 1 calc R U . . .
H15B H 1.1961 0.2680 0.4915 0.022 Uiso 1 1 calc R U . . .
H1 H 0.341(3) 0.7324(15) 0.1876(13) 0.031(5) Uiso 1 1 d . . . . .
H2 H 0.487(2) 0.5894(14) 0.0541(13) 0.027(5) Uiso 1 1 d . . . . .
H3 H 0.084(3) 0.6080(15) 0.0378(14) 0.037(5) Uiso 1 1 d . . . . .
H4 H -0.007(3) 0.6306(15) 0.2220(13) 0.031(5) Uiso 1 1 d . . . . .
H5 H 0.347(2) 0.6174(14) 0.3619(12) 0.025(4) Uiso 1 1 d . . . . .
H6 H 0.660(3) 0.5907(14) 0.2594(13) 0.032(5) Uiso 1 1 d . . . . .
H7 H 0.242(2) 0.4254(14) 0.0449(13) 0.025(4) Uiso 1 1 d . . . . .
H8 H -0.005(3) 0.4476(15) 0.1288(14) 0.034(5) Uiso 1 1 d . . . . .
H9 H 0.089(2) 0.4416(13) 0.3164(12) 0.022(4) Uiso 1 1 d . . . . .
H10 H 0.329(3) 0.3952(19) 0.2554(17) 0.059(7) Uiso 1 1 d . . . . .
H11 H 0.586(2) 0.3986(14) 0.1492(13) 0.028(5) Uiso 1 1 d . . . . .
 
loop_
 _atom_site_aniso_label
 _atom_site_aniso_U_11
 _atom_site_aniso_U_22
 _atom_site_aniso_U_33
 _atom_site_aniso_U_23
 _atom_site_aniso_U_13
 _atom_site_aniso_U_12
O1 0.0166(5) 0.0222(5) 0.0171(5) -0.0010(4) 0.0034(4) 0.0051(4)
N1 0.0176(6) 0.0211(6) 0.0174(6) 0.0006(5) 0.0043(5) 0.0028(5)
B1 0.0317(9) 0.0179(7) 0.0157(7) 0.0010(6) 0.0064(7) -0.0027(7)
O2 0.0172(5) 0.0168(5) 0.0208(5) 0.0011(4) 0.0017(4) 0.0012(4)
B2 0.0312(9) 0.0213(8) 0.0148(7) -0.0016(6) 0.0083(7) -0.0083(7)
B3 0.0310(9) 0.0232(8) 0.0153(8) 0.0026(6) 0.0025(7) -0.0024(7)
B4 0.0226(8) 0.0247(8) 0.0177(8) 0.0047(6) 0.0042(6) 0.0047(7)
B5 0.0201(7) 0.0205(7) 0.0130(7) -0.0006(6) 0.0052(6) 0.0016(6)
B6 0.0213(8) 0.0204(8) 0.0174(8) -0.0045(6) 0.0076(6) -0.0063(6)
C7 0.0278(8) 0.0211(7) 0.0153(7) -0.0050(5) 0.0041(6) -0.0068(6)
C8 0.0205(7) 0.0252(7) 0.0190(7) 0.0019(6) 0.0016(6) -0.0051(6)
B9 0.0166(7) 0.0240(8) 0.0191(8) 0.0052(6) 0.0052(6) 0.0002(6)
B10 0.0171(7) 0.0198(7) 0.0148(7) -0.0010(6) 0.0041(6) -0.0011(6)
B11 0.0238(8) 0.0211(8) 0.0174(8) -0.0042(6) 0.0073(6) -0.0019(6)
C12 0.0187(7) 0.0226(7) 0.0274(8) -0.0086(6) 0.0023(6) 0.0039(6)
C13 0.0205(7) 0.0152(7) 0.0353(9) -0.0007(6) 0.0015(6) 0.0017(6)
C14 0.0206(7) 0.0234(7) 0.0174(7) 0.0043(5) 0.0043(6) 0.0036(6)
C15 0.0187(7) 0.0164(6) 0.0192(7) 0.0006(5) 0.0028(5) 0.0032(5)
 
_geom_special_details
;
 All esds (except the esd in the dihedral angle between two l.s. planes)
 are estimated using the full covariance matrix.  The cell esds are taken
 into account individually in the estimation of esds in distances, angles
 and torsion angles; correlations between esds in cell parameters are only
 used when they are defined by crystal symmetry.  An approximate (isotropic)
 treatment of cell esds is used for estimating esds involving l.s. planes.
;
 
loop_
 _geom_bond_atom_site_label_1
 _geom_bond_atom_site_label_2
 _geom_bond_distance
 _geom_bond_site_symmetry_2
 _geom_bond_publ_flag
O1 C12 1.4389(17) . ?
O1 B10 1.4597(18) . ?
N1 C15 1.4905(18) . ?
N1 H1A 0.9100 . ?
N1 H1B 0.9100 . ?
N1 H1C 0.9100 . ?
B1 B4 1.762(2) . ?
B1 B2 1.772(2) . ?
B1 B3 1.772(2) . ?
B1 B6 1.792(3) . ?
B1 B5 1.800(2) . ?
B1 H1 1.095(19) . ?
O2 C14 1.4303(17) . ?
O2 C13 1.4341(18) . ?
B2 C7 1.722(2) . ?
B2 B6 1.746(2) . ?
B2 B3 1.764(3) . ?
B2 B11 1.789(2) . ?
B2 H2 1.089(18) . ?
B3 C8 1.714(2) . ?
B3 C7 1.726(2) . ?
B3 B4 1.757(2) . ?
B3 H3 1.10(2) . ?
B4 C8 1.711(2) . ?
B4 B5 1.761(2) . ?
B4 B9 1.799(2) . ?
B4 H4 1.087(19) . ?
B5 B10 1.782(2) . ?
B5 B9 1.782(2) . ?
B5 B6 1.825(2) . ?
B5 H5 1.091(18) . ?
B6 B11 1.766(2) . ?
B6 B10 1.787(2) . ?
B6 H6 1.116(19) . ?
C7 C8 1.555(2) . ?
C7 B11 1.608(2) . ?
C7 H7 0.970(19) . ?
C8 B9 1.611(2) . ?
C8 H8 0.95(2) . ?
B9 B10 1.850(2) . ?
B9 H9 1.088(17) . ?
B9 H10 1.49(2) . ?
B10 B11 1.836(2) . ?
B10 H10 1.16(2) . ?
B11 H11 1.068(18) . ?
C12 C13 1.495(2) . ?
C12 H12A 0.9900 . ?
C12 H12B 0.9900 . ?
C13 H13A 0.9900 . ?
C13 H13B 0.9900 . ?
C14 C15 1.5125(19) . ?
C14 H14A 0.9900 . ?
C14 H14B 0.9900 . ?
C15 H15A 0.9900 . ?
C15 H15B 0.9900 . ?
 
loop_
 _geom_angle_atom_site_label_1
 _geom_angle_atom_site_label_2
 _geom_angle_atom_site_label_3
 _geom_angle
 _geom_angle_site_symmetry_1
 _geom_angle_site_symmetry_3
 _geom_angle_publ_flag
C12 O1 B10 113.52(11) . . ?
C15 N1 H1A 109.5 . . ?
C15 N1 H1B 109.5 . . ?
H1A N1 H1B 109.5 . . ?
C15 N1 H1C 109.5 . . ?
H1A N1 H1C 109.5 . . ?
H1B N1 H1C 109.5 . . ?
B4 B1 B2 107.92(12) . . ?
B4 B1 B3 59.63(10) . . ?
B2 B1 B3 59.72(10) . . ?
B4 B1 B6 108.02(11) . . ?
B2 B1 B6 58.68(10) . . ?
B3 B1 B6 106.14(12) . . ?
B4 B1 B5 59.24(9) . . ?
B2 B1 B5 107.60(12) . . ?
B3 B1 B5 106.34(12) . . ?
B6 B1 B5 61.06(9) . . ?
B4 B1 H1 121.1(10) . . ?
B2 B1 H1 122.8(10) . . ?
B3 B1 H1 123.2(10) . . ?
B6 B1 H1 122.3(10) . . ?
B5 B1 H1 121.4(10) . . ?
C14 O2 C13 112.55(11) . . ?
C7 B2 B6 100.29(11) . . ?
C7 B2 B3 59.35(10) . . ?
B6 B2 B3 108.50(12) . . ?
C7 B2 B1 103.18(11) . . ?
B6 B2 B1 61.24(10) . . ?
B3 B2 B1 60.15(10) . . ?
C7 B2 B11 54.46(9) . . ?
B6 B2 B11 59.94(9) . . ?
B3 B2 B11 106.68(12) . . ?
B1 B2 B11 108.57(11) . . ?
C7 B2 H2 121.9(10) . . ?
B6 B2 H2 127.3(10) . . ?
B3 B2 H2 119.2(10) . . ?
B1 B2 H2 126.7(10) . . ?
B11 B2 H2 119.9(10) . . ?
C8 B3 C7 53.73(9) . . ?
C8 B3 B4 59.05(9) . . ?
C7 B3 B4 102.24(11) . . ?
C8 B3 B2 103.11(12) . . ?
C7 B3 B2 59.10(9) . . ?
B4 B3 B2 108.47(12) . . ?
C8 B3 B1 103.43(11) . . ?
C7 B3 B1 102.98(12) . . ?
B4 B3 B1 59.91(10) . . ?
B2 B3 B1 60.13(10) . . ?
C8 B3 H3 120.6(11) . . ?
C7 B3 H3 121.7(11) . . ?
B4 B3 H3 123.2(10) . . ?
B2 B3 H3 123.9(10) . . ?
B1 B3 H3 129.7(11) . . ?
C8 B4 B3 59.21(9) . . ?
C8 B4 B5 100.99(11) . . ?
B3 B4 B5 108.71(12) . . ?
C8 B4 B1 103.96(12) . . ?
B3 B4 B1 60.46(10) . . ?
B5 B4 B1 61.44(10) . . ?
C8 B4 B9 54.57(9) . . ?
B3 B4 B9 106.34(12) . . ?
B5 B4 B9 60.06(9) . . ?
B1 B4 B9 108.83(12) . . ?
C8 B4 H4 121.6(10) . . ?
B3 B4 H4 119.9(10) . . ?
B5 B4 H4 126.6(10) . . ?
B1 B4 H4 126.5(10) . . ?
B9 B4 H4 119.6(10) . . ?
B4 B5 B10 112.23(11) . . ?
B4 B5 B9 61.03(9) . . ?
B10 B5 B9 62.54(9) . . ?
B4 B5 B1 59.31(9) . . ?
B10 B5 B1 109.54(11) . . ?
B9 B5 B1 107.92(11) . . ?
B4 B5 B6 106.65(11) . . ?
B10 B5 B6 59.40(9) . . ?
B9 B5 B6 106.89(11) . . ?
B1 B5 B6 59.26(9) . . ?
B4 B5 H5 122.5(9) . . ?
B10 B5 H5 117.8(9) . . ?
B9 B5 H5 122.3(9) . . ?
B1 B5 H5 122.1(9) . . ?
B6 B5 H5 122.0(9) . . ?
B2 B6 B11 61.23(9) . . ?
B2 B6 B10 112.25(11) . . ?
B11 B6 B10 62.21(9) . . ?
B2 B6 B1 60.08(10) . . ?
B11 B6 B1 108.67(12) . . ?
B10 B6 B1 109.63(11) . . ?
B2 B6 B5 107.61(12) . . ?
B11 B6 B5 106.94(11) . . ?
B10 B6 B5 59.10(9) . . ?
B1 B6 B5 59.68(9) . . ?
B2 B6 H6 124.9(10) . . ?
B11 B6 H6 121.3(10) . . ?
B10 B6 H6 114.8(10) . . ?
B1 B6 H6 123.9(10) . . ?
B5 B6 H6 120.3(10) . . ?
C8 C7 B11 115.17(12) . . ?
C8 C7 B2 112.39(12) . . ?
B11 C7 B2 64.90(10) . . ?
C8 C7 B3 62.72(10) . . ?
B11 C7 B3 117.47(12) . . ?
B2 C7 B3 61.55(10) . . ?
C8 C7 H7 114.2(11) . . ?
B11 C7 H7 122.9(11) . . ?
B2 C7 H7 118.0(11) . . ?
B3 C7 H7 109.4(11) . . ?
C7 C8 B9 112.58(12) . . ?
C7 C8 B4 112.20(12) . . ?
B9 C8 B4 65.50(10) . . ?
C7 C8 B3 63.55(10) . . ?
B9 C8 B3 117.76(12) . . ?
B4 C8 B3 61.74(10) . . ?
C7 C8 H8 116.2(12) . . ?
B9 C8 H8 122.0(12) . . ?
B4 C8 H8 118.4(12) . . ?
B3 C8 H8 110.9(12) . . ?
C8 B9 B5 104.18(11) . . ?
C8 B9 B4 59.93(9) . . ?
B5 B9 B4 58.90(9) . . ?
C8 B9 B10 105.65(11) . . ?
B5 B9 B10 58.72(9) . . ?
B4 B9 B10 107.39(11) . . ?
C8 B9 H9 123.1(9) . . ?
B5 B9 H9 122.3(9) . . ?
B4 B9 H9 117.4(9) . . ?
B10 B9 H9 125.2(9) . . ?
C8 B9 H10 89.0(9) . . ?
B5 B9 H10 96.4(9) . . ?
B4 B9 H10 128.4(9) . . ?
B10 B9 H10 38.7(9) . . ?
H9 B9 H10 114.0(13) . . ?
O1 B10 B5 115.84(11) . . ?
O1 B10 B6 118.55(12) . . ?
B5 B10 B6 61.50(9) . . ?
O1 B10 B11 128.68(12) . . ?
B5 B10 B11 105.81(11) . . ?
B6 B10 B11 58.34(9) . . ?
O1 B10 B9 124.79(12) . . ?
B5 B10 B9 58.74(9) . . ?
B6 B10 B9 105.61(11) . . ?
B11 B10 B9 101.65(11) . . ?
O1 B10 H10 112.2(12) . . ?
B5 B10 H10 111.0(12) . . ?
B6 B10 H10 126.0(12) . . ?
B11 B10 H10 76.5(12) . . ?
B9 B10 H10 53.7(12) . . ?
C7 B11 B6 104.11(12) . . ?
C7 B11 B2 60.65(10) . . ?
B6 B11 B2 58.84(9) . . ?
C7 B11 B10 104.76(11) . . ?
B6 B11 B10 59.45(9) . . ?
B2 B11 B10 108.06(11) . . ?
C7 B11 H11 122.7(10) . . ?
B6 B11 H11 125.0(10) . . ?
B2 B11 H11 120.0(10) . . ?
B10 B11 H11 123.8(10) . . ?
O1 C12 C13 111.03(12) . . ?
O1 C12 H12A 109.4 . . ?
C13 C12 H12A 109.4 . . ?
O1 C12 H12B 109.4 . . ?
C13 C12 H12B 109.4 . . ?
H12A C12 H12B 108.0 . . ?
O2 C13 C12 109.87(12) . . ?
O2 C13 H13A 109.7 . . ?
C12 C13 H13A 109.7 . . ?
O2 C13 H13B 109.7 . . ?
C12 C13 H13B 109.7 . . ?
H13A C13 H13B 108.2 . . ?
O2 C14 C15 110.24(11) . . ?
O2 C14 H14A 109.6 . . ?
C15 C14 H14A 109.6 . . ?
O2 C14 H14B 109.6 . . ?
C15 C14 H14B 109.6 . . ?
H14A C14 H14B 108.1 . . ?
N1 C15 C14 108.45(11) . . ?
N1 C15 H15A 110.0 . . ?
C14 C15 H15A 110.0 . . ?
N1 C15 H15B 110.0 . . ?
C14 C15 H15B 110.0 . . ?
H15A C15 H15B 108.4 . . ?
 
_refine_diff_density_max    0.247
_refine_diff_density_min   -0.223
_refine_diff_density_rms    0.043

_shelxl_version_number 2013-4

_shelx_res_file
;
TITL mo_jhl181018O1_0m_a.res in P2(1)/n
CELL  0.71073   7.2707  12.9592  14.6368   90.000  100.184   90.000
ZERR     4.00   0.0005   0.0008   0.0011    0.000    0.003    0.000
LATT   1
SYMM  1/2 - X, 1/2 + Y, 1/2 - Z
SFAC  C    H    B    N    O
UNIT  24 88 36 4 8
MERG   2
OMIT     0   1   1
OMIT    -3   3   6
OMIT     0   9   3
OMIT    -3   0   9
OMIT     0   0   2
OMIT    -7   1  15
OMIT     6   2  12
OMIT    -4   1   1
OMIT     6   6   0
OMIT    -1   2   7
FMAP   2
PLAN   20
ACTA
BOND   $H
LIST   6
L.S.  10
TEMP  -123.13
WGHT    0.054900    0.764300
FVAR       1.43554
O1    5    0.551239    0.420193    0.374062    11.00000    0.01656    0.02217 =
         0.01707   -0.00098    0.00337    0.00514
N1    4    1.295540    0.416472    0.503431    11.00000    0.01758    0.02109 =
         0.01736    0.00060    0.00427    0.00283
AFIX 137
H1A   2    1.385616    0.398917    0.470302    11.00000   -1.50000
H1B   2    1.345477    0.458287    0.551390    11.00000   -1.50000
H1C   2    1.201539    0.450295    0.465911    11.00000   -1.50000
AFIX   0
B1    3    0.325150    0.648422    0.188154    11.00000    0.03171    0.01787 =
         0.01571    0.00103    0.00640   -0.00273
O2    5    0.905437    0.386224    0.497615    11.00000    0.01722    0.01675 =
         0.02079    0.00113    0.00175    0.00120
B2    3    0.419052    0.565943    0.111474    11.00000    0.03124    0.02128 =
         0.01477   -0.00164    0.00826   -0.00826
B3    3    0.174692    0.579453    0.100663    11.00000    0.03104    0.02321 =
         0.01533    0.00255    0.00246   -0.00243
B4    3    0.119507    0.590843    0.212370    11.00000    0.02256    0.02475 =
         0.01770    0.00474    0.00423    0.00466
B5    3    0.326569    0.578779    0.294667    11.00000    0.02009    0.02053 =
         0.01304   -0.00061    0.00515    0.00164
B6    3    0.516696    0.563700    0.229383    11.00000    0.02134    0.02044 =
         0.01735   -0.00445    0.00762   -0.00626
C7    1    0.276927    0.458918    0.104685    11.00000    0.02776    0.02105 =
         0.01532   -0.00497    0.00410   -0.00679
C8    1    0.112183    0.473510    0.158243    11.00000    0.02049    0.02522 =
         0.01904    0.00194    0.00161   -0.00514
B9    3    0.178474    0.469132    0.269171    11.00000    0.01662    0.02404 =
         0.01906    0.00517    0.00522    0.00015
B10   3    0.435863    0.456589    0.288267    11.00000    0.01711    0.01978 =
         0.01482   -0.00096    0.00406   -0.00107
B11   3    0.479111    0.445532    0.168810    11.00000    0.02381    0.02105 =
         0.01737   -0.00418    0.00730   -0.00187
C12   1    0.688175    0.344676    0.359409    11.00000    0.01868    0.02256 =
         0.02744   -0.00861    0.00233    0.00390
AFIX  23
H12A  2    0.776921    0.376113    0.323414    11.00000   -1.20000
H12B  2    0.625092    0.286405    0.322853    11.00000   -1.20000
AFIX   0
C13   1    0.793074    0.305273    0.449738    11.00000    0.02052    0.01525 =
         0.03526   -0.00072    0.00147    0.00169
AFIX  23
H13A  2    0.703923    0.279913    0.488500    11.00000   -1.20000
H13B  2    0.873971    0.246943    0.438315    11.00000   -1.20000
AFIX   0
C14   1    1.040361    0.348659    0.573426    11.00000    0.02061    0.02342 =
         0.01735    0.00432    0.00435    0.00365
AFIX  23
H14A  2    0.990472    0.286841    0.600416    11.00000   -1.20000
H14B  2    1.065308    0.402150    0.622341    11.00000   -1.20000
AFIX   0
C15   1    1.220174    0.321333    0.540596    11.00000    0.01872    0.01636 =
         0.01924    0.00057    0.00283    0.00317
AFIX  23
H15A  2    1.311960    0.293524    0.592871    11.00000   -1.20000
H15B  2    1.196092    0.267986    0.491520    11.00000   -1.20000
AFIX   0
H1    2    0.341020    0.732419    0.187553    11.00000    0.03050
H2    2    0.486770    0.589359    0.054088    11.00000    0.02735
H3    2    0.083533    0.608036    0.037798    11.00000    0.03696
H4    2   -0.007367    0.630616    0.221978    11.00000    0.03078
H5    2    0.346538    0.617435    0.361923    11.00000    0.02509
H6    2    0.660497    0.590716    0.259351    11.00000    0.03168
H7    2    0.242299    0.425433    0.044864    11.00000    0.02487
H8    2   -0.005438    0.447638    0.128812    11.00000    0.03411
H9    2    0.089231    0.441575    0.316354    11.00000    0.02167
H10   2    0.328533    0.395213    0.255382    11.00000    0.05890
H11   2    0.586424    0.398599    0.149223    11.00000    0.02789
HKLF    4

REM  mo_jhl181018O1_0m_a.res in P2(1)/n
REM R1 =  0.0501 for    2645 Fo > 4sig(Fo)  and  0.0618 for all    3113 data
REM    208 parameters refined using      0 restraints

END

WGHT      0.0442      0.7557

REM Highest difference peak  0.247,  deepest hole -0.223,  1-sigma level  0.043
Q1    1   0.3654  0.4425  0.1428  11.00000  0.05    0.25
Q2    1   1.1133  0.3397  0.5435  11.00000  0.05    0.21
Q3    1   0.2959  0.5466  0.0995  11.00000  0.05    0.19
Q4    1   0.2208  0.5369  0.2750  11.00000  0.05    0.18
Q5    1   0.7526  0.3322  0.4018  11.00000  0.05    0.18
Q6    1   0.4808  0.4711  0.2375  11.00000  0.05    0.18
Q7    1   0.1246  0.4716  0.2160  11.00000  0.05    0.17
Q8    1   0.9596  0.4006  0.4453  11.00000  0.05    0.17
Q9    1   0.4074  0.4002  0.2253  11.00000  0.05    0.17
Q10   1   0.4150  0.5335  0.2794  11.00000  0.05    0.17
Q11   1   0.4790  0.4210  0.3345  11.00000  0.05    0.16
Q12   1   0.2008  0.4411  0.1420  11.00000  0.05    0.16
Q13   1   0.2251  0.5766  0.2543  11.00000  0.05    0.16
Q14   1   0.3172  0.4995  0.2995  11.00000  0.05    0.16
Q15   1   0.4804  0.5297  0.1596  11.00000  0.05    0.15
Q16   1   0.8611  0.3562  0.4612  11.00000  0.05    0.15
Q17   1   0.1347  0.5865  0.0534  11.00000  0.05    0.14
Q18   1   0.2550  0.6187  0.1402  11.00000  0.05    0.14
Q19   1   0.4129  0.6183  0.2133  11.00000  0.05    0.14
Q20   1   1.0519  0.4275  0.5999  11.00000  0.05    0.14
;
_shelx_res_checksum   57823

_shelx_hkl_file
;
  -1   0   0    0.20    2.10
   1   0   0   -0.40    2.30
   1   0   0    0.00    3.80
   1   0   0    1.40    1.50
   2   0   0  683.43   22.30
   2   0   0  688.73   17.80
  -2   0   0  660.53   17.70
   2   0   0  691.43   16.00
   3   0   0    2.20    4.20
   3   0   0   -3.40    7.80
  -3   0   0    1.00    5.00
   3   0   0   -0.20    5.30
   4   0   0   78.69    9.10
   4   0   0   57.39    9.00
   4   0   0   80.59   16.00
  -4   0   0   64.79    9.60
   4   0   0   49.50    7.90
   5   0   0    3.20    7.10
   5   0   0    7.10   12.70
   5   0   0   14.00    6.10
   5   0   0    6.30    7.80
  -5   0   0   12.60    7.40
  -6   0   0   34.10    9.70
  -6   0   0   25.70   16.30
   6   0   0   25.80    9.60
   6   0   0   53.39   31.80
   6   0   0   38.50    7.90
   7   0   0  -11.20   11.10
  -7   0   0   -8.00    9.40
  -7   0   0   10.90   10.00
   7   0   0   29.50   19.80
  -8   0   0  767.52   34.70
   8   0   0  724.03   34.20
   8   0   0  740.63   33.20
   8   0   0  701.63   48.70
  -8   0   0  775.32   31.90
  -9   0   0   12.10   17.70
   9   0   0   -8.30   14.00
  -9   0   0    8.10   17.50
   9   0   0    1.60   23.50
   9   0   0    6.70   42.00
   1  -1   0 2405.76   45.50
  -1  -1   0 2547.95   47.50
  -1  -1   0 2512.75   46.80
   1  -1   0 2536.55   50.89
   1   1   0 2529.95   48.20
   1   1   0 2551.74   47.00
  -1   1   0 2411.86   45.50
  -1   1   0 2483.55   50.79
  -2  -1   0  141.89    8.70
   2  -1   0  124.89   11.90
   2  -1   0  143.29    5.20
   2  -1   0  149.19    7.20
   2   1   0  133.49    7.00
  -2   1   0  133.89    6.90
   2   1   0  148.09    9.30
   2   1   0  116.19   10.40
   3  -1   0  787.12   18.90
   3  -1   0  808.72   29.60
   3  -1   0  784.52   21.10
  -3  -1   0  780.12   23.30
   3   1   0  808.32   21.20
  -3   1   0  746.83   20.90
   3   1   0  791.72   23.60
   3   1   0  828.62   22.20
   3   1   0  756.72   27.40
   4  -1   0   -2.90    4.30
   4  -1   0   -2.70   11.80
   4  -1   0    1.20    6.40
  -4  -1   0    5.30    7.60
   4   1   0   -0.90    6.80
   4   1   0   -4.10    5.20
   4   1   0   -0.30    9.80
  -4   1   0   -0.90    4.90
   4   1   0    3.40    5.00
   5  -1   0 1637.14   53.69
   5  -1   0 1682.13   41.80
   5  -1   0 1621.54   39.40
  -5  -1   0 1640.84   44.20
  -5   1   0 1629.04   41.50
   5   1   0 1663.93   42.20
   5   1   0 1645.24   52.19
   5   1   0 1665.23   43.90
   5   1   0 1632.24   41.50
  -6  -1   0  210.98   17.20
  -6  -1   0  231.78   16.00
   6  -1   0  229.68   15.80
   6  -1   0  200.88   15.20
   6  -1   0  200.38   24.40
   6   1   0  214.28   27.10
   6   1   0  191.08   16.60
  -6   1   0  193.88   14.10
   6   1   0  216.08   16.20
  -6   1   0  193.78   16.30
  -7  -1   0  160.88   18.00
   7  -1   0  183.68   17.60
   7   1   0  177.18   18.10
   7   1   0  193.48   27.10
  -7   1   0  194.98   16.50
  -7   1   0  191.18   18.30
   7   1   0  142.49   19.50
  -8  -1   0  174.38   20.90
   8  -1   0  143.09   20.30
   8  -1   0  150.68   32.60
  -8  -1   0  207.48   23.50
   8  -1   0  175.78   21.90
   8   1   0  156.28   23.20
  -8   1   0  163.58   19.70
   8   1   0  157.18   21.30
  -8   1   0  162.28   20.70
   8   1   0  187.58   35.60
   9  -1   0  112.19   18.90
  -9  -1   0  119.99   21.30
   9  -1   0  126.59   25.60
   9   1   0  111.19   20.30
   9   1   0  141.09   29.90
   9   1   0  201.98   33.50
  -9   1   0  127.89   17.70
  -9   1   0  112.69   19.40
   1  -2   0 2467.35   49.50
  -1  -2   0 2590.84   50.39
  -1  -2   0 2619.94   49.60
  -1  -2   0 2616.14   51.19
   1  -2   0 2592.24   53.59
   1  -2   0 2494.25   46.50
   1   2   0 2614.84   50.89
   1   2   0 2587.14   49.80
   1   2   0 2630.24   53.29
   1   2   0 2633.14   51.19
  -1   2   0 2611.44   53.79
  -2  -2   0 2381.96   50.29
   2  -2   0 2413.26   54.79
   2  -2   0 2318.07   45.00
  -2   2   0 2335.37   44.90
   2   2   0 2338.37   48.90
  -2   2   0 2412.56   55.29
   2   2   0 2357.96   48.10
   2   2   0 2416.66   50.09
  -3  -2   0 2765.22   59.09
   3  -2   0 2617.34   51.29
   3  -2   0 2719.83   65.59
   3  -2   0 2657.93   53.29
   3   2   0 2690.43   55.99
   3   2   0 2693.13   56.89
   3   2   0 2721.83   61.99
   3   2   0 2736.13   58.49
  -3   2   0 2603.84   53.19
   4  -2   0   94.89    7.50
   4  -2   0  108.89   16.70
  -4  -2   0  102.29   12.60
   4  -2   0  106.69    9.90
   4   2   0  136.49   18.10
   4   2   0  122.79   11.10
   4   2   0   90.49   10.00
  -4   2   0  107.79    9.40
   4   2   0   91.79   12.50
   5  -2   0  603.04   19.90
  -5  -2   0  603.54   21.20
   5  -2   0  559.94   31.90
  -5  -2   0  586.14   24.60
   5  -2   0  621.94   21.30
   5   2   0  621.94   23.80
  -5   2   0  641.64   21.70
   5   2   0  627.74   32.10
   5   2   0  603.94   25.70
   5   2   0  591.64   22.50
   6  -2   0   53.79   22.70
   6  -2   0   16.10    9.30
   6  -2   0   13.40    6.40
  -6  -2   0   28.20   12.70
  -6  -2   0    7.10    9.20
   6   2   0    8.40    7.20
  -6   2   0   12.60    8.20
  -6   2   0    3.80    7.20
   6   2   0   41.60   15.90
   6   2   0    7.10   16.70
  -7  -2   0   14.20   12.40
   7  -2   0   -2.00   10.80
   7  -2   0    0.20    7.70
  -7   2   0    9.90   10.80
   7   2   0    2.10   20.20
  -7   2   0   13.30    9.80
   7   2   0   24.90   12.70
   7   2   0   -1.20    8.20
  -8  -2   0   78.09   17.80
  -8  -2   0   26.20   16.50
   8  -2   0   29.10   15.90
   8  -2   0  -12.40   28.30
   8  -2   0    6.30    9.60
   8   2   0   48.30   26.10
  -8   2   0   29.30   13.50
   8   2   0   48.50   18.70
   8   2   0   16.90   10.80
  -8   2   0   20.30   12.90
  -9  -2   0  224.68   32.20
   9  -2   0  237.48   30.60
   9  -2   0  153.98   25.70
  -9   2   0  235.28   21.90
   9   2   0  323.37   50.39
   9   2   0  225.88   31.40
  -9   2   0  211.68   26.10
   9   2   0  255.17   45.20
   9   2   0  275.27   32.20
   0  -3   0   -1.30    3.00
   0  -3   0    2.50    4.30
   0  -3   0   -0.70    2.80
   0  -3   0    1.80    2.40
   0  -3   0    0.50    2.70
   0   3   0   -1.60    3.80
   0   3   0    1.30    2.80
   0   3   0   -3.10    4.40
   0   3   0   -0.50    2.50
   1  -3   0 2169.88   44.00
   1  -3   0 2166.68   47.60
  -1  -3   0 2215.18   43.80
  -1  -3   0 2263.17   45.80
   1  -3   0 2166.78   40.30
  -1  -3   0 2198.78   45.10
   1   3   0 2162.08   45.60
   1   3   0 2226.08   48.30
  -1   3   0 2121.89   39.90
  -1   3   0 2124.59   44.20
   1   3   0 2205.58   44.10
  -1   3   0 2240.48   48.30
   1   3   0 2289.47   45.70
   2  -3   0  250.97    7.20
  -2  -3   0  285.57   12.20
  -2  -3   0  252.87   13.00
   2  -3   0  253.47   15.80
  -2   3   0  264.17   17.00
   2   3   0  279.67   12.40
   2   3   0  254.87   13.10
  -2   3   0  255.27    6.70
   2   3   0  268.67   11.30
  -3  -3   0 2405.16   55.19
   3  -3   0 2342.67   45.50
   3  -3   0 2409.96   47.40
   3  -3   0 2509.45   62.29
   3   3   0 2412.36   52.49
   3   3   0 2521.25   55.39
   3   3   0 2408.76   56.19
   3   3   0 2456.35   53.99
  -3   3   0 2357.86   47.10
  -4  -3   0  295.67   18.10
   4  -3   0  268.07   21.30
   4  -3   0  287.07   10.60
   4  -3   0  284.77   12.00
   4   3   0  272.37   15.10
  -4   3   0  310.07   12.10
   4   3   0  308.27   16.50
   4   3   0  298.57   18.10
   4   3   0  306.37   20.70
   5  -3   0   28.90   15.40
   5  -3   0   30.40    6.60
   5  -3   0   36.50    7.90
  -5  -3   0   17.50    9.60
  -5  -3   0   21.80    8.10
   5   3   0   27.10    7.50
  -5   3   0   22.60    5.50
   5   3   0   24.20    9.50
  -5   3   0   17.90    7.10
   5   3   0   42.40   13.60
   6  -3   0    6.60    9.00
  -6  -3   0    5.00   15.80
  -6  -3   0    3.20    9.10
   6  -3   0  -18.50   18.70
   6   3   0   23.20   14.90
  -6   3   0   29.60    8.10
   6   3   0    3.60    8.20
  -6   3   0    5.90    6.70
   6   3   0   19.70   10.50
   7  -3   0  415.96   21.20
   7  -3   0  395.86   22.40
  -7  -3   0  389.66   33.70
  -7  -3   0  377.96   23.70
  -7   3   0  396.46   18.90
  -7   3   0  406.36   20.20
   7   3   0  422.76   25.30
   7   3   0  389.76   24.40
   7   3   0  418.26   32.90
  -8  -3   0  141.59   23.20
   8  -3   0  163.68   30.70
   8  -3   0  142.39   19.60
   8  -3   0  107.69   18.30
  -8  -3   0  144.59   21.90
   8   3   0  109.39   30.60
  -8   3   0  153.18   19.40
   8   3   0   97.99   15.80
   8   3   0  160.78   24.10
   8   3   0  129.49   32.80
  -8   3   0  130.69   17.80
   9  -3   0   64.29   17.70
   9  -3   0  156.28   25.30
  -9  -3   0  103.29   27.80
  -9   3   0  102.39   17.00
   9   3   0  185.98   38.20
   0  -4   0 8634.24  162.38
   0   4   0 8980.10  161.48
   1  -4   0 1858.71   36.60
   1  -4   0 1820.82   35.00
   1  -4   0 1939.61   40.10
   1  -4   0 1902.51   43.30
   1  -4   0 1811.52   36.40
  -1  -4   0 1881.11   41.00
   1  -4   0 1818.52   35.70
  -1  -4   0 1901.11   39.00
  -1  -4   0 1934.11   41.60
  -1  -4   0 1933.61   39.30
   1   4   0 1883.61   42.00
  -1   4   0 1892.21   43.80
  -1   4   0 1834.62   35.20
  -1   4   0 1884.31   40.50
   1   4   0 1968.70   44.70
   1   4   0 1858.11   39.50
  -2  -4   0  162.98   12.00
  -2  -4   0  164.88   10.80
  -2  -4   0  155.68    9.20
  -2  -4   0  164.48    9.50
   2  -4   0  161.88   15.00
   2  -4   0  144.59    5.20
   2  -4   0  162.08    9.80
  -2   4   0  154.08    4.10
   2   4   0  161.88   15.80
   2   4   0  160.28   11.80
   2   4   0  173.38   10.30
  -2   4   0  154.58   16.30
   2   4   0  153.08   10.70
   3  -4   0 2152.18   57.89
   3  -4   0 2069.39   39.90
  -3  -4   0 2228.78   47.70
   3  -4   0 2142.39   41.40
  -3  -4   0 2199.78   52.09
   3   4   0 2234.28   51.79
  -3   4   0 2082.99   57.79
   3   4   0 2233.38   57.09
   3   4   0 2130.39   50.59
   3   4   0 2143.19   48.70
  -3   4   0 2120.39   40.80
   4  -4   0   79.79   18.80
  -4  -4   0   82.89   12.40
  -4  -4   0   68.39    9.50
   4  -4   0   60.59    5.90
   4  -4   0   63.39    7.00
   4   4   0   72.09   12.50
   4   4   0   64.19   11.30
   4   4   0   73.49   10.70
  -4   4   0   59.89    5.80
  -5  -4   0   27.50   10.00
  -5  -4   0   24.10   10.70
   5  -4   0   34.70    7.30
   5  -4   0   50.59   17.20
   5   4   0   30.10   13.50
   5   4   0   27.70    8.30
   5   4   0   23.40   10.70
  -5   4   0   34.90    5.80
  -5   4   0   34.50    5.70
  -6  -4   0    2.20   10.50
   6  -4   0    1.70    7.70
   6   4   0    0.90   10.40
   6   4   0   -5.30   14.60
   6   4   0   -1.70    7.40
  -6   4   0    3.80    6.40
   7  -4   0   72.59   14.00
  -7  -4   0  128.29   18.20
   7  -4   0  107.89   14.80
   7   4   0  101.09   17.90
  -7   4   0  119.39   13.50
   7   4   0  107.19   27.90
   7   4   0  126.19   22.50
   7   4   0   91.09   18.90
   8  -4   0   85.89   29.00
   8  -4   0   68.19   17.60
  -8  -4   0   65.89   20.50
   8  -4   0   55.59   12.60
  -8  -4   0   60.89   21.20
   8   4   0   63.69   14.50
   8   4   0   82.79   36.30
   8   4   0   84.59   22.00
   8   4   0   58.69   25.30
   9  -4   0   -1.20   12.60
  -9  -4   0   25.50   28.20
   9  -4   0   46.50   21.60
  -9   4   0   26.70   13.90
   9   4   0   39.80   34.00
   9   4   0    3.00   15.50
   0  -5   0   48.00    5.90
   0  -5   0   47.30    5.50
   0  -5   0   54.39    8.60
   0  -5   0   34.50    5.60
   0   5   0   38.60    5.30
   0   5   0   30.80    6.30
   0   5   0   34.10    6.90
  -1  -5   0  868.31   24.10
   1  -5   0  857.51   18.70
  -1  -5   0  887.91   22.20
  -1  -5   0  874.61   24.70
   1  -5   0  864.31   18.90
  -1  -5   0  860.31   21.90
   1  -5   0  842.02   21.00
   1  -5   0  857.51   23.10
   1  -5   0  846.52   18.50
   1  -5   0  823.02   25.50
   1  -5   0  847.72   19.70
  -1  -5   0  843.62   26.90
  -1   5   0  870.21   23.90
   1   5   0  919.11   27.60
   1   5   0  840.12   22.50
   1   5   0  893.31   25.50
  -1   5   0  867.01   26.70
  -2  -5   0   69.89    8.30
  -2  -5   0   72.39    9.60
  -2  -5   0   70.29   10.70
   2  -5   0   65.89    8.30
   2  -5   0   78.39   12.80
   2  -5   0   61.79    4.30
  -2   5   0   54.59   11.90
   2   5   0   76.29   13.10
   2   5   0   73.09   10.20
   2   5   0   68.49    9.10
   3  -5   0   58.09    9.50
  -3  -5   0   72.59   11.70
   3  -5   0   59.79    3.00
  -3  -5   0   89.09   11.40
   3  -5   0   54.29   14.60
   3  -5   0   61.69    4.00
  -3  -5   0   66.79    9.10
   3   5   0   64.99    9.90
  -3   5   0   67.39   16.10
   3   5   0   86.19   16.70
   3   5   0   71.79   10.20
  -3   5   0   60.29    2.20
  -4  -5   0  487.75   24.70
   4  -5   0  521.75   13.50
   4  -5   0  561.84   31.60
  -4  -5   0  537.95   20.60
   4   5   0  516.15   23.90
  -4   5   0  520.75   12.40
  -4   5   0  509.55   11.50
   4   5   0  530.35   30.00
   4   5   0  516.45   23.40
   4   5   0  540.25   22.20
   5  -5   0 1438.36   33.00
  -5  -5   0 1432.16   40.30
   5   5   0 1427.56   52.59
   5   5   0 1418.66   45.80
   5   5   0 1473.85   45.00
  -5   5   0 1460.55   31.10
  -5   5   0 1422.16   29.30
  -6  -5   0 1139.09   36.30
   6  -5   0 1054.29   29.60
  -6   5   0 1033.20   24.10
   6   5   0 1077.59   38.50
   6   5   0 1030.80   42.60
  -6   5   0 1073.79   26.70
   6   5   0 1023.00   36.60
  -7  -5   0  183.58   21.70
   7  -5   0  182.48   17.70
   7   5   0  202.68   30.50
   7   5   0  182.18   21.90
   7   5   0  245.28   38.50
  -7   5   0  167.98   20.10
   7   5   0  197.88   22.50
  -7   5   0  157.88    9.60
   8  -5   0   53.19   30.10
   8  -5   0   78.29   20.30
   8  -5   0   30.20   12.40
  -8  -5   0  111.89   21.60
   8   5   0   44.60   37.30
   8   5   0   36.30   22.70
  -8   5   0   43.50    8.00
  -8   5   0   72.89   10.60
   8   5   0   53.29   16.40
   0  -6   0 5407.66  101.39
   0  -6   0 5403.36  107.19
   0  -6   0 5446.85  101.29
   0  -6   0 5471.85  105.59
   0  -6   0 5339.47  103.69
   0   6   0 5369.76  103.89
   0   6   0 5500.05  107.19
   0   6   0 5508.25  104.39
   0   6   0 5183.78  100.69
  -1  -6   0 3605.44   70.79
   1  -6   0 3500.75   68.69
   1  -6   0 3461.95   67.29
   1  -6   0 3529.15   72.59
   1  -6   0 3518.15   70.99
  -1  -6   0 3738.63   78.79
  -1  -6   0 3635.14   70.99
   1  -6   0 3438.56   66.89
   1  -6   0 3544.55   65.89
  -1  -6   0 3615.94   74.39
  -1  -6   0 3592.54   73.99
   1  -6   0 3537.95   75.59
   1   6   0 3504.05   71.49
   1   6   0 3566.84   75.89
   1   6   0 3703.23   77.79
   1   6   0 3551.94   68.49
  -1   6   0 3613.34   76.69
  -1   6   0 3526.35   73.99
   2  -6   0 1254.07   26.80
  -2  -6   0 1332.07   34.80
   2  -6   0 1300.77   39.50
   2  -6   0 1268.17   29.60
   2  -6   0 1281.77   25.20
  -2  -6   0 1261.57   32.00
   2  -6   0 1278.47   26.20
  -2  -6   0 1362.06   36.90
   2  -6   0 1334.47   32.70
   2  -6   0 1291.67   26.10
   2   6   0 1332.27   36.70
  -2   6   0 1256.97   39.90
   2   6   0 1301.07   33.60
   2   6   0 1255.57   39.40
   3  -6   0  261.37   20.50
   3  -6   0  297.47   14.90
  -3  -6   0  309.27   17.70
  -3  -6   0  298.67   19.00
  -3  -6   0  279.37   15.00
   3  -6   0  286.67    7.40
   3   6   0  300.87   16.90
  -3   6   0  252.27   23.40
   3   6   0  284.27   23.60
   3   6   0  275.47   15.40
   4  -6   0  145.29   21.90
   4  -6   0  103.09   12.00
  -4  -6   0  123.39   16.20
  -4  -6   0   98.39   13.10
   4  -6   0  108.49    6.20
   4   6   0  119.09   21.70
   4   6   0  107.79   14.00
   4   6   0  127.19   14.50
   4   6   0  127.69   15.20
  -5  -6   0   -1.80   12.20
   5  -6   0   29.60   18.40
  -5  -6   0    0.80    9.50
   5  -6   0   -4.40    5.20
   5  -6   0    5.90    7.50
   5   6   0   -2.70   11.10
   5   6   0  -16.80   17.70
   5   6   0   13.30    8.30
   5   6   0  -11.20    8.80
  -6  -6   0   41.80   12.90
   6  -6   0   16.00    8.70
  -6  -6   0   21.40   11.70
   6  -6   0   61.19   19.70
  -6   6   0   28.00    3.90
   6   6   0   22.60   13.40
   6   6   0    6.00    8.80
   6   6   0   27.20    9.30
   6   6   0   29.40   24.70
  -7  -6   0   17.70   16.50
   7  -6   0   73.89   22.20
   7  -6   0    3.10   12.10
   7   6   0   -1.50   10.00
   7   6   0   -3.60   30.60
   7   6   0   26.50   18.90
   7   6   0   13.50   14.30
  -7   6   0   19.90    5.20
   8  -6   0   -4.80   34.70
  -8  -6   0    9.50   23.10
   8  -6   0  -18.30   20.70
  -8  -6   0   67.59   24.70
   8   6   0   39.50   20.20
   8   6   0  -17.50   14.40
  -8   6   0    9.50    5.70
   8   6   0  -13.10   35.60
   0  -7   0   83.29    7.90
   0  -7   0  112.59   12.70
   0  -7   0  104.59    9.90
   0   7   0   83.99   11.10
   0   7   0  131.19   11.50
   0   7   0   98.79    8.00
   1  -7   0 3762.02   72.79
  -1  -7   0 3890.81   76.39
   1  -7   0 3768.12   77.59
   1  -7   0 3786.12   78.49
  -1  -7   0 3814.22   79.99
   1  -7   0 3746.53   74.59
   1  -7   0 3468.85   70.79
  -1  -7   0 3942.91   76.49
   1  -7   0 3753.72   72.49
  -1  -7   0 3907.51   84.89
  -1  -7   0 3864.81   80.29
   1  -7   0 3935.71   81.89
   1   7   0 3853.71   82.59
   1   7   0 3727.23   71.09
   1   7   0 3755.32   73.59
  -1   7   0 3879.81   82.49
   1   7   0 3832.12   77.19
  -1   7   0 3833.22   80.49
   1   7   0 3961.80   83.39
   2  -7   0 1693.73   35.10
   2  -7   0 1702.63   41.50
  -2  -7   0 1707.83   41.10
  -2  -7   0 1805.02   44.50
   2  -7   0 1685.43   37.40
  -2  -7   0 1767.12   46.00
   2  -7   0 1653.33   37.00
   2  -7   0 1761.12   48.80
   2  -7   0 1732.13   34.70
   2   7   0 1749.72   46.30
   2   7   0 1725.03   49.80
   2   7   0 1735.23   42.60
  -2   7   0 1727.53   49.80
   3  -7   0 1318.47   34.50
  -3  -7   0 1367.06   38.20
  -3  -7   0 1351.76   35.70
   3  -7   0 1197.38   26.60
   3  -7   0 1284.27   44.60
  -3  -7   0 1272.27   40.00
   3  -7   0 1316.47   33.50
   3   7   0 1351.96   46.70
  -3   7   0 1245.58   46.20
   3   7   0 1332.77   40.00
   3   7   0 1269.77   36.90
   4  -7   0  201.18   14.70
  -4  -7   0  274.27   23.30
   4  -7   0  190.58    8.30
  -4  -7   0  223.38   16.50
   4  -7   0  249.18   26.10
   4   7   0  194.48   17.00
   4   7   0  201.18   18.80
   4   7   0  196.18   16.20
   4   7   0  216.68   26.40
   5  -7   0    3.80    6.00
   5  -7   0    4.50    7.50
  -5  -7   0   15.60   10.30
  -5  -7   0   17.60   12.10
   5  -7   0  -12.10   16.60
   5   7   0   16.20   22.50
   5   7   0    3.70    9.70
   5   7   0   20.50   11.60
  -6  -7   0  289.27   23.80
   6  -7   0  302.77   21.10
   6  -7   0  290.67   15.70
  -6  -7   0  281.07   24.70
   6  -7   0  246.28   29.80
   6   7   0  280.17   24.40
   6   7   0  280.77   41.20
   6   7   0  286.37   22.80
  -7  -7   0   65.59   19.20
  -7  -7   0  105.69   22.10
   7  -7   0   43.40   13.30
   7  -7   0   74.19   27.00
   7  -7   0   71.19   14.10
   7  -7   0   45.40   21.50
   7   7   0   77.09   16.90
   7   7   0   73.89   22.30
   7   7   0   38.90   31.60
   7   7   0   42.80   14.10
   8  -7   0  100.29   17.80
  -8  -7   0  147.89   30.60
   8  -7   0  125.59   20.00
   8  -7   0   83.29   12.10
   8  -7   0   89.89   24.50
   8   7   0  102.79   21.90
   8   7   0  204.48   39.90
   0  -8   0 4364.06   84.89
   0  -8   0 4426.56   88.59
   0  -8   0 4312.47   92.69
   0  -8   0 4426.46   90.29
   0  -8   0 4324.27   84.79
   0   8   0 4365.36   87.99
   0   8   0 4148.19   83.39
   0   8   0 4337.47   87.29
   0   8   0 4361.06   92.59
   1  -8   0 1579.54   37.40
  -1  -8   0 1628.24   42.80
  -1  -8   0 1676.63   47.70
   1  -8   0 1648.44   41.30
  -1  -8   0 1665.73   42.60
   1  -8   0 1602.44   35.60
  -1  -8   0 1665.33   39.00
   1  -8   0 1607.84   41.40
  -1   8   0 1644.24   44.80
  -1   8   0 1634.34   43.20
   1   8   0 1684.43   32.40
   1   8   0 1649.23   45.00
   1   8   0 1606.94   39.40
   1   8   0 1609.74   36.50
   1   8   0 1656.23   45.60
   2  -8   0   65.29    9.30
   2  -8   0   56.69   10.50
  -2  -8   0   74.09   12.80
  -2  -8   0   75.39   13.30
   2  -8   0   56.39    6.50
   2  -8   0   53.19   13.30
  -2  -8   0   61.99    9.80
   2  -8   0   57.29    7.10
  -2   8   0   48.50    8.30
  -2   8   0   62.99   15.90
   2   8   0   64.69   16.80
   2   8   0   76.59   12.80
   2   8   0   72.19   10.90
   3  -8   0 1868.31   57.09
   3  -8   0 1901.61   45.90
   3  -8   0 1807.92   39.40
  -3  -8   0 1826.92   52.19
   3  -8   0 1822.52   43.20
  -3  -8   0 1874.11   46.90
  -3  -8   0 1942.61   49.70
   3   8   0 1936.11   59.09
   3   8   0 1845.52   48.50
  -3   8   0 1819.92   58.29
   3   8   0 1871.11   52.49
  -4  -8   0  974.70   37.50
   4  -8   0  927.31   42.10
   4  -8   0  992.70   30.60
   4  -8   0  996.30   31.20
  -4  -8   0  992.20   33.00
   4  -8   0  925.51   22.50
   4   8   0  990.70   30.60
   4   8   0  973.00   33.60
   4   8   0  957.90   44.40
   4   8   0 1007.70   37.30
   5  -8   0  308.77   19.10
   5  -8   0  306.07   29.20
  -5  -8   0  290.67   26.00
   5  -8   0  304.17   21.50
   5  -8   0  286.77   13.00
  -5  -8   0  325.47   22.70
   5   8   0  368.26   37.10
   5   8   0  297.17   20.90
   6  -8   0   60.59   27.70
   6  -8   0   86.09   12.90
  -6  -8   0   74.99   18.30
   6  -8   0   71.19   11.50
   6  -8   0   69.59   16.50
  -6  -8   0   54.29   19.00
   6   8   0  105.09   37.30
   6   8   0  132.19   20.50
  -7  -8   0   36.50   23.90
  -7  -8   0   -9.80   20.20
   7  -8   0   14.80   12.00
   7  -8   0  -22.60   18.40
   7  -8   0   -4.40   10.30
   7  -8   0   57.89   34.50
   7   8   0   61.29   19.30
   7   8   0   52.39   39.20
   7   8   0   -5.20   18.30
   7   8   0   -6.10   13.70
   8  -8   0   89.89   15.40
  -8  -8   0  106.29   31.50
   8  -8   0  140.49   22.10
   8  -8   0   57.39   28.20
   8   8   0  175.28   39.20
   8   8   0  128.79   27.80
   0  -9   0   11.50   11.40
   0  -9   0   -1.40    7.10
   0  -9   0    6.60    6.10
   0  -9   0    8.80    6.40
   0   9   0    0.10    8.90
   0   9   0    9.90    5.40
   0   9   0    4.20    6.10
   0   9   0    3.60    9.20
   1  -9   0 1703.03   41.40
   1  -9   0 1831.02   45.30
   1  -9   0 1786.92   39.30
  -1  -9   0 1811.02   42.70
  -1  -9   0 1760.42   47.10
  -1  -9   0 1843.62   46.90
   1  -9   0 1694.63   45.60
  -1   9   0 1758.82   48.90
   1   9   0 1749.22   39.80
   1   9   0 1736.53   42.70
   1   9   0 1759.22   49.10
  -1   9   0 1812.32   47.70
   1   9   0 1787.42   49.50
   2  -9   0  558.24   28.30
   2  -9   0  483.95   20.20
  -2  -9   0  553.04   24.60
   2  -9   0  533.95   15.50
   2  -9   0  525.95   21.30
  -2  -9   0  525.35   21.40
  -2  -9   0  511.65   24.80
   2  -9   0  527.85   15.70
  -2   9   0  465.05   21.90
   2   9   0  512.95   22.40
  -2   9   0  524.75   29.80
   2   9   0  515.55   16.30
   2   9   0  509.25   25.20
   2   9   0  511.75   30.60
   3  -9   0    7.20   15.20
   3  -9   0   12.10    3.20
   3  -9   0   18.40   10.40
   3  -9   0   19.00    7.50
   3  -9   0   12.10    2.70
  -3  -9   0   18.20    8.90
  -3  -9   0   17.90    9.50
   3  -9   0    9.50    6.80
  -3  -9   0    5.40   11.10
   3   9   0   12.10   10.20
   3   9   0    0.70   10.30
   3   9   0   25.10   18.40
   4  -9   0 1218.88   56.69
  -4  -9   0 1320.77   40.20
   4  -9   0 1236.28   30.40
   4  -9   0 1379.56   37.60
   4  -9   0 1338.77   37.50
   4   9   0 1204.78   34.30
   4   9   0 1313.37   54.79
   4   9   0 1300.97   41.20
  -5  -9   0   24.60   13.40
   5  -9   0   36.20   12.50
   5  -9   0   20.30    8.60
   5  -9   0   68.89   21.20
   5  -9   0   30.80    8.30
  -5  -9   0   65.09   20.40
   5   9   0   44.20   10.80
   5   9   0    1.50   26.70
  -6  -9   0   -5.80   18.10
   6  -9   0  -17.80   13.60
   6  -9   0   -7.10   23.90
   6  -9   0    1.90    9.30
   6  -9   0   -1.00    9.60
  -6  -9   0   10.50   17.40
   6   9   0    2.10   13.20
   6   9   0   14.20   10.50
   6   9   0   11.20   12.80
   6   9   0   61.79   37.40
   7  -9   0   19.80   12.10
  -7  -9   0   21.30   23.00
   7  -9   0  -10.00   32.60
  -7  -9   0   30.50   24.00
   7  -9   0   24.80   12.90
   7  -9   0   40.20   22.30
   7   9   0   43.80   18.30
   7   9   0   35.20   17.30
   7   9   0   69.09   47.40
   7   9   0   28.30   14.00
   0 -10   0  247.48   14.00
   0 -10   0  234.48   17.20
   0 -10   0  253.57   17.70
   0 -10   0  241.58   20.60
   0  10   0  244.18   16.70
   0  10   0  249.48   18.90
   0  10   0  267.57   19.00
  -1 -10   0  289.17   19.00
   1 -10   0  278.87   13.20
   1 -10   0  256.77   19.90
  -1 -10   0  258.67   19.70
   1 -10   0  270.47   15.80
   1 -10   0  282.47   17.80
  -1 -10   0  276.57   15.70
  -1  10   0  261.87   22.20
   1  10   0  305.97   23.00
   1  10   0  274.97   16.00
   1  10   0  218.98   18.80
  -1  10   0  284.97   18.90
   1  10   0  264.17   15.10
   2 -10   0  226.98   22.20
   2 -10   0  224.18   11.10
   2 -10   0  223.98   16.30
   2 -10   0  207.88    9.60
   2 -10   0  208.38   18.10
  -2 -10   0  198.98   20.60
  -2 -10   0  243.18   17.10
   2 -10   0  181.68   15.00
  -2 -10   0  226.98   18.90
   2  10   0  205.58   15.90
  -2  10   0  217.88   17.00
   2  10   0  211.38   10.50
   2  10   0  218.48   10.40
   2  10   0  205.88   22.40
   2  10   0  214.98   11.50
  -2  10   0  242.98   26.50
   2  10   0  207.08   27.10
   3 -10   0  292.07    8.80
   3 -10   0  311.37   17.80
  -3 -10   0  322.67   21.70
   3 -10   0  287.57   18.30
   3 -10   0  287.87   15.50
  -3 -10   0  289.27   19.60
  -3 -10   0  295.07   24.70
   3 -10   0  280.67    8.90
   3 -10   0  324.47   28.00
   3  10   0  304.97   23.90
   3  10   0  292.87   11.10
   3  10   0  287.87   31.40
   4 -10   0  231.28   15.70
   4 -10   0  214.38   30.70
  -4 -10   0  274.37   21.40
   4 -10   0  258.57   18.50
  -4 -10   0  241.38   27.50
   4 -10   0  260.77   18.40
   4  10   0  242.18   13.10
   4  10   0  281.87   22.20
   5 -10   0   47.10   10.10
   5 -10   0   39.00   13.30
  -5 -10   0   70.39   19.90
   5 -10   0   83.69   12.30
   5 -10   0   65.89   24.10
  -5 -10   0   66.99   17.10
   5  10   0  100.59   37.30
   5  10   0   56.99   10.70
   5  10   0   94.69   16.20
   6 -10   0   88.59   12.90
  -6 -10   0   84.69   21.80
   6 -10   0   92.19   14.10
  -6 -10   0   94.39   26.50
   6 -10   0  127.69   20.80
   6 -10   0  103.39   36.00
   6  10   0  106.49   22.00
   6  10   0  105.39   15.80
   6  10   0   96.19   18.10
   6  10   0  114.79   42.30
  -7 -10   0  108.19   28.70
   7 -10   0   79.09   12.90
   7 -10   0   82.29   27.30
   7 -10   0  111.49   15.40
   7  10   0  160.78   52.59
   0 -11   0    0.40    9.60
   0 -11   0   19.40    8.60
   0 -11   0    6.00    7.20
   0 -11   0   20.50   14.60
   0  11   0    5.90    6.00
   0  11   0   11.20    8.40
   0  11   0   29.40   12.20
   0  11   0   18.50   10.20
  -1 -11   0   55.99   14.60
   1 -11   0   61.69   10.80
  -1 -11   0   56.89   10.40
  -1 -11   0   66.49   11.20
   1 -11   0   53.79    8.10
   1 -11   0   58.99   10.40
   1 -11   0   58.59   14.20
  -1  11   0   63.59   12.10
   1  11   0   62.79   17.20
   1  11   0   56.79   11.40
   1  11   0   61.09   10.70
  -1  11   0   70.49   17.60
   1  11   0   63.69   11.30
   2 -11   0  469.85   20.10
   2 -11   0  499.25   23.30
  -2 -11   0  493.45   24.80
  -2 -11   0  511.75   23.20
  -2 -11   0  461.75   27.40
   2 -11   0  489.65   17.10
   2 -11   0  498.95   24.80
   2  11   0  492.55   33.70
   2  11   0  484.85   14.30
   2  11   0  454.65   22.50
   2  11   0  467.55   14.80
  -2  11   0  476.15   24.90
   2  11   0  469.35   27.90
   3 -11   0   60.39    6.90
  -3 -11   0   65.29   13.60
   3 -11   0   72.69    9.20
  -3 -11   0   80.59   17.50
   3 -11   0   62.89   10.40
   3 -11   0   53.99    6.90
   3 -11   0   58.19   18.60
   3 -11   0   72.99   12.40
  -3 -11   0   64.89   11.60
   3  11   0   89.09   27.50
   3  11   0   47.40   12.50
   3  11   0   85.99   14.70
  -4 -11   0   28.40   13.70
   4 -11   0   67.49   12.30
   4 -11   0   61.39   20.80
   4 -11   0   56.19    9.90
  -4 -11   0   69.99   19.70
   4 -11   0   54.69   11.70
   4  11   0   70.29   15.00
   4  11   0  102.49   32.30
   4  11   0   51.79    6.70
  -5 -11   0   17.50   20.10
   5 -11   0   27.60   24.50
   5 -11   0   28.00   13.80
   5 -11   0   23.80    9.10
   5  11   0   45.10    9.70
   5  11   0   30.40   18.00
   5  11   0   20.60   10.10
   5  11   0   78.09   42.30
   6 -11   0  142.49   17.60
  -6 -11   0  172.78   30.90
   6 -11   0  137.69   19.80
   6 -11   0  135.49   19.30
  -6 -11   0  194.38   27.90
   6 -11   0  195.58   40.40
   6  11   0  209.08   29.80
   6  11   0   98.09   17.00
   6  11   0  188.28   19.80
   6  11   0  205.58   54.69
  -7 -11   0   47.50   30.50
   7 -11   0   10.80   26.60
   7  11   0   61.39   39.80
   0 -12   0  216.98   16.10
   0 -12   0  179.08   24.80
   0 -12   0  194.58   20.10
   0 -12   0  214.88   19.10
   0  12   0  185.28   20.10
   0  12   0  193.98   10.90
   1 -12   0  234.48   24.20
   1 -12   0  231.78   18.10
   1 -12   0  218.38   14.00
   1 -12   0  238.68   18.90
  -1 -12   0  236.18   22.70
  -1 -12   0  224.58   20.40
  -1  12   0  213.68   20.70
   1  12   0  204.58   15.50
   1  12   0  232.38   21.60
   1  12   0  173.68   24.60
  -2 -12   0   77.79   13.20
   2 -12   0   66.39    9.00
   2 -12   0   61.29   11.40
   2 -12   0   42.40   10.10
  -2 -12   0   62.59   17.40
   2 -12   0   70.29   15.50
   2  12   0   50.69   13.40
  -2  12   0   41.20   11.30
   2  12   0   39.70   11.10
   2  12   0   64.09   23.00
   3 -12   0  107.69    8.10
   3 -12   0   95.19   10.80
   3 -12   0  128.49   19.40
   3 -12   0   93.59   16.40
  -3 -12   0  172.78   24.00
  -3 -12   0  126.29   17.30
  -3 -12   0  102.19   19.00
   3 -12   0   91.19    7.80
   3  12   0  105.89   11.10
   3  12   0  124.59   16.80
   3  12   0  123.89   30.30
   3  12   0  118.09   13.30
   4 -12   0   -5.40    8.20
  -4 -12   0   -7.50   19.10
   4 -12   0  -14.20   10.30
   4 -12   0  -13.20   23.00
   4 -12   0    6.40   14.20
  -4 -12   0   -2.70   15.40
   4  12   0   -8.90   11.90
   4  12   0   -1.80   29.60
   4  12   0  -14.90   10.60
  -5 -12   0  161.28   30.40
   5 -12   0  164.18   18.70
   5 -12   0  204.08   39.20
   5 -12   0  142.99   18.40
  -5 -12   0  142.99   23.50
   5 -12   0  164.08   19.00
   5  12   0  147.29   27.50
   5  12   0  179.68   27.10
   5  12   0  196.98   45.20
   5  12   0  166.48   23.70
   6 -12   0  163.98   22.50
  -6 -12   0  173.58   30.50
   6 -12   0  122.69   18.30
   6 -12   0  163.38   40.70
  -6 -12   0  163.68   30.90
   6 -12   0  192.78   17.80
   6  12   0  217.18   58.49
   6  12   0  181.48   30.50
   0 -13   0    8.20    9.90
   0 -13   0   13.00    9.20
   0 -13   0   21.20   13.60
   0  13   0   16.90    8.10
   0  13   0   23.40    5.20
   0  13   0   17.90   10.40
   1 -13   0  424.86   32.00
   1 -13   0  418.56   19.20
  -1 -13   0  413.66   28.70
   1 -13   0  435.46   23.30
  -1 -13   0  437.56   23.20
   1 -13   0  432.16   24.20
   1  13   0  427.96   27.70
   1  13   0  398.36   19.80
   1  13   0  456.15   30.60
  -2 -13   0   -1.10   10.50
  -2 -13   0   19.70   13.70
   2 -13   0    1.20    9.00
   2 -13   0    6.80    7.90
   2 -13   0   13.30   17.40
   2 -13   0   -7.30   12.80
  -2 -13   0    8.40   19.60
   2  13   0   -6.80   22.20
   2  13   0   -7.10   12.80
  -2  13   0  -16.40   10.20
   3 -13   0  636.64   32.60
   3 -13   0  597.04   16.10
   3 -13   0  624.44   28.10
  -3 -13   0  623.94   37.40
  -3 -13   0  661.53   33.70
  -3 -13   0  597.64   34.30
   3 -13   0  617.64   16.20
   3  13   0  555.44   34.30
   3  13   0  604.54   18.80
   3  13   0  616.04   20.60
   3  13   0  613.44   31.60
  -4 -13   0  -20.10   19.20
   4 -13   0   -6.80    9.00
   4 -13   0  -12.70   27.70
   4 -13   0   -3.10    9.70
   4 -13   0    5.30   14.50
  -4 -13   0   -3.90   17.70
   4  13   0   -8.00   10.10
   4  13   0    2.80   14.10
   4  13   0  -30.00   17.00
   4  13   0  -11.00   37.10
   4  13   0  -13.90   12.30
   5 -13   0  125.49   39.80
   5 -13   0  144.89   17.30
  -5 -13   0  137.69   31.40
   5 -13   0  114.19   19.10
  -5 -13   0  120.69   28.70
   5 -13   0  114.09   18.10
   5  13   0  108.89   22.60
   5  13   0  139.69   25.50
   5  13   0  181.78   54.29
   0 -14   0   46.00   12.70
   0 -14   0   38.30   18.60
   0 -14   0   23.20   16.40
   0  14   0   19.70   11.40
  -1 -14   0   -5.70   13.40
  -1 -14   0   14.40   16.50
   1 -14   0   33.20   20.20
  -1 -14   0  -11.00   10.90
   1 -14   0    6.60   12.30
   1 -14   0   20.20   10.40
   1 -14   0   -4.60    9.50
  -1  14   0    7.00   12.60
   1  14   0    6.40   10.00
   1  14   0    4.70   19.00
  -2 -14   0  101.99   17.90
   2 -14   0  139.59   26.50
  -2 -14   0  118.89   18.40
   2 -14   0  120.29   14.30
   2 -14   0   93.59   18.30
  -2 -14   0  121.99   25.30
   2  14   0   77.49   17.30
  -2  14   0   79.09   15.30
   2  14   0   76.09   28.80
   2  14   0  140.39   19.30
  -3 -14   0   24.30   17.30
   3 -14   0   48.40   18.60
   3 -14   0   16.10    6.10
  -3 -14   0   17.70   24.20
   3 -14   0   24.50    6.10
   3 -14   0   11.50   10.60
   3  14   0   24.20   34.20
   3  14   0   -2.20   14.90
   3  14   0   23.40   15.50
   4 -14   0   12.80   18.60
  -4 -14   0  -30.80   29.50
  -4 -14   0   39.60   20.90
   4 -14   0    4.90    9.60
   4  14   0   14.00   45.40
   4  14   0   -5.00   13.30
   4  14   0   20.00   19.20
   4  14   0   -7.30   15.30
   4  14   0   13.90   10.80
  -5 -14   0   23.50   18.80
   5 -14   0   53.99   18.30
  -5 -14   0  -32.70   34.40
   5 -14   0   10.60    9.60
   5  14   0    6.80   16.60
   5  14   0   66.39   53.39
   0 -15   0  -14.80   15.20
   0 -15   0   -2.50   13.80
   0 -15   0   -9.10   12.20
   1 -15   0  260.27   23.30
  -1 -15   0  321.77   25.80
  -1 -15   0  245.18   28.60
  -1 -15   0  254.57   30.10
   1 -15   0  334.07   23.30
   1 -15   0  301.47   23.80
   1  15   0  219.68   29.80
   1  15   0  268.47   18.80
   1  15   0  226.68   29.10
   2 -15   0  446.56   28.20
  -2 -15   0  488.25   31.20
   2 -15   0  468.55   22.20
   2 -15   0  387.26   38.20
  -2 -15   0  468.75   39.60
  -2 -15   0  510.65   31.70
   2  15   0  535.25   46.60
  -2  15   0  457.75   32.20
   2  15   0  455.35   36.30
   3 -15   0   14.60   11.20
  -3 -15   0   -1.50   26.30
  -3 -15   0   -7.20   15.00
   3 -15   0   19.70   22.50
   3  15   0  -30.70   35.00
   3  15   0   41.60   17.80
   4 -15   0  162.38   19.40
  -4 -15   0  210.28   34.30
   4  15   0  164.28   27.10
   4  15   0  178.08   55.09
   0 -16   0  113.79   17.70
   0 -16   0  120.09   22.10
   1 -16   0  284.57   28.40
  -1 -16   0  309.87   27.60
   1 -16   0  341.47   24.60
  -1 -16   0  316.37   37.30
   1 -16   0  387.96   25.20
  -1 -16   0  239.38   28.20
   1  16   0  309.87   25.10
   1  16   0  329.47   35.20
  -1  16   0  285.07   34.10
  -2 -16   0   64.49   27.20
   2 -16   0   42.40   15.50
  -2 -16   0   28.60   18.50
   2 -16   0   89.29   15.80
   2  16   0   58.89   19.40
   2  16   0  136.29   34.20
  -9   0   1  412.16   30.70
   9   0  -1  477.95   37.70
   9   0  -1  376.16   32.40
  -9   0   1  447.36   28.80
   8   0  -1   -7.40   15.40
   8   0  -1   -6.60    9.60
   8   0  -1   -6.60   27.30
  -8   0   1   -3.90   13.50
  -8   0   1    2.30   13.50
  -7   0   1   35.20   11.40
   7   0  -1   80.19   21.30
   7   0  -1   56.99   11.20
  -7   0   1   35.00   10.70
   7   0  -1   55.99   14.50
   6   0  -1   32.90   22.60
   6   0  -1   -1.20    8.80
   6   0  -1   -6.20    8.70
   6   0  -1   -0.60    6.20
   5   0  -1  632.94   22.50
   5   0  -1  637.94   24.50
   5   0  -1  647.34   31.30
  -5   0   1  618.54   23.80
   5   0  -1  642.14   22.20
   4   0  -1    0.00    9.50
   4   0  -1    1.50    5.70
   4   0  -1    4.10    3.90
   4   0  -1    2.00    7.10
  -4   0   1    6.60    5.80
   3   0  -1   15.80    6.20
   3   0  -1   23.70    5.30
  -3   0   1   20.60    6.80
  -3   0   1   27.60   10.90
   3   0  -1   32.00    9.50
   3   0  -1   32.80    5.90
   2   0  -1   -1.80    4.50
   2   0  -1   10.40    6.20
  -2   0   1    1.60    3.20
  -2   0   1   -0.20    6.90
  -2   0   1    2.90    4.10
   2   0  -1    1.50    3.50
  -1   0   1 2664.23   51.09
   1   0  -1 2707.53   51.19
  -1   0   1 2741.73   50.49
  -1   0   1 2713.03   52.89
   1   0  -1 2691.23   50.69
   1   0  -1 2717.53   52.89
  -2   0  -1    3.40    3.60
  -2   0  -1    4.70    2.90
   3   0   1 1495.05   43.10
  -3   0  -1 1494.75   35.00
  -3   0  -1 1493.65   32.20
   4   0   1   -5.00   10.40
  -4   0  -1    3.70    5.10
  -4   0  -1   -2.40    6.40
   4   0   1    4.90    4.80
   5   0   1 1153.68   30.80
  -5   0  -1 1162.38   30.10
   5   0   1 1127.09   44.00
  -5   0  -1 1146.49   34.00
   6   0   1    2.00   15.20
  -6   0  -1    3.00    8.60
  -6   0  -1    8.00    8.40
   6   0   1    8.80    6.80
   6   0   1    7.00    8.30
   7   0   1  279.27   20.20
  -7   0  -1  280.47   19.70
   7   0   1  284.47   20.30
   8   0   1   16.90   14.90
   8   0   1   -0.70   10.00
   8   0   1   50.99   26.90
  -8   0  -1    2.90   15.00
  -8   0  -1   44.60   14.30
   9   0   1   58.79   23.30
  -9   0  -1   59.79   17.10
   9   0   1  142.19   34.40
   9   0   1   28.50   17.40
  -9   0  -1   97.19   20.70
   9  -1  -1   22.30   13.80
  -9  -1   1   18.00   24.30
   9  -1  -1   61.89   24.30
  -9  -1   1   25.50   22.40
   9  -1  -1   77.29   47.80
   9   1  -1    6.90   15.00
  -9   1   1   27.00   17.30
  -9   1   1   28.00   16.80
   9   1  -1  106.79   35.50
   9   1  -1   80.39   25.60
   8  -1  -1  344.87   42.60
  -8  -1   1  345.97   25.20
   8  -1  -1  336.37   24.20
   8  -1  -1  335.67   26.20
  -8  -1   1  359.16   28.10
  -8   1   1  350.86   24.90
   8   1  -1  336.57   38.50
  -8   1   1  330.87   23.20
   8   1  -1  351.06   25.20
   8   1  -1  361.36   27.80
   7  -1  -1   99.99   14.70
  -7  -1   1   87.59   13.50
   7  -1  -1   99.09   17.80
   7  -1  -1   23.10   30.00
  -7   1   1   91.69   13.20
   7   1  -1  111.89   17.80
  -7   1   1   98.79   12.90
   7   1  -1   89.29   15.20
   7   1  -1   93.69   21.70
   6  -1  -1   43.20    8.30
   6  -1  -1   51.79   11.60
   6  -1  -1   48.20   18.00
   6  -1  -1   58.49   11.80
  -6  -1   1   39.60    9.90
   6   1  -1   61.59   12.80
   6   1  -1   58.59   11.20
   6   1  -1   44.60    8.90
  -6   1   1   46.80   11.60
   6   1  -1   63.19   19.60
   5  -1  -1   35.30    6.90
   5  -1  -1   29.50   15.70
   5  -1  -1   27.10    9.40
  -5  -1   1   36.50    9.50
   5  -1  -1   27.50    8.60
   5   1  -1   21.70    6.10
   5   1  -1   22.90    9.90
  -5   1   1   22.70    7.60
   5   1  -1   21.10    8.90
   5   1  -1   35.90   12.80
   4  -1  -1   33.20    8.30
   4  -1  -1   50.79   12.70
   4  -1  -1   50.49    7.60
  -4  -1   1   42.70    8.70
   4  -1  -1   45.80    7.20
   4   1  -1   40.90    8.40
  -4   1   1   36.20    7.50
   4   1  -1   44.10   11.90
   4   1  -1   44.50    8.20
   4   1  -1   29.30    8.50
   3  -1  -1 1266.97   28.50
   3  -1  -1 1282.37   38.20
  -3  -1   1 1276.67   28.70
   3  -1  -1 1301.47   30.50
  -3  -1   1 1274.97   32.40
  -3   1   1 1222.18   38.30
  -3   1   1 1266.47   30.00
   3   1  -1 1240.88   30.20
   3   1  -1 1281.87   30.50
   3   1  -1 1259.27   36.10
   3   1  -1 1271.67   32.50
  -2  -1   1 1332.07   28.40
  -2  -1   1 1300.27   30.00
   2  -1  -1 1313.27   34.10
  -2  -1   1 1266.17   32.00
   2  -1  -1 1263.37   27.90
   2  -1  -1 1276.27   26.70
  -2  -1   1 1328.97   28.10
   2   1  -1 1306.97   28.70
  -2   1   1 1233.98   33.90
  -2   1   1 1254.37   27.80
   2   1  -1 1266.17   31.60
   2   1  -1 1297.97   30.10
   2   1  -1 1318.07   28.80
  -2   1   1 1252.67   25.30
  -1  -1   1  596.14   14.40
  -1  -1   1  604.54   15.10
   1  -1  -1  577.44   16.70
  -1  -1   1  613.04   14.60
   1  -1  -1  566.54   12.90
   1  -1  -1  585.74   13.40
  -1  -1   1  601.84   14.30
   1   1  -1  586.24   14.30
   1   1  -1  597.54   14.50
   1   1  -1  602.74   14.50
   1   1  -1  602.94   15.20
  -1   1   1  565.84   16.80
  -1   1   1  571.34   12.50
  -1   1   1  568.54   13.20
   0  -1   1 1054.39   23.70
  -1  -1  -1  733.13   16.10
   1  -1   1  731.83   17.20
   1  -1   1  687.53   13.90
   1   1   1  702.13   18.80
   1   1   1  729.43   15.90
  -2  -1  -1  456.95   12.70
  -2  -1  -1  469.45   14.80
  -2   1  -1  457.65   12.30
  -2   1  -1  378.86   10.30
  -3  -1  -1   36.10    6.10
   3  -1   1   43.30   11.30
  -3  -1  -1   32.00    6.90
   3   1   1   30.40    5.40
  -3   1  -1   29.40    5.90
  -3   1  -1   33.10    4.60
   4  -1   1    4.30   10.70
   4  -1   1    1.80    4.10
  -4  -1  -1   11.80    6.00
  -4  -1  -1    4.20    7.00
   4   1   1    2.00   10.20
  -4   1  -1   19.70    6.10
  -4   1  -1    5.20    4.80
   4   1   1   12.30    6.30
   5  -1   1   26.20   14.60
  -5  -1  -1    9.60    7.50
   5  -1   1    4.20    6.10
  -5  -1  -1   18.80    8.50
  -5   1  -1    8.40    6.60
   5   1   1   -5.90   12.40
   5   1   1   14.50    6.40
  -5   1  -1    5.70    6.40
   5   1   1    8.40    7.50
   6  -1   1  386.06   18.70
  -6  -1  -1  339.07   21.30
   6  -1   1  401.56   32.60
  -6  -1  -1  382.56   19.50
   6   1   1  398.56   21.30
   6   1   1  361.26   19.50
  -6   1  -1  372.06   17.50
  -6   1  -1  345.67   22.90
   6   1   1  338.37   37.50
   7  -1   1    1.20   12.10
   7  -1   1   -5.50    8.10
  -7  -1  -1    2.50   10.50
   7   1   1   -1.40   11.40
  -7   1  -1    4.10   10.30
   7   1   1    7.10   23.90
  -7   1  -1   12.80    9.80
   7   1   1    4.30    8.70
  -8  -1  -1  184.18   24.30
   8  -1   1  213.48   36.30
   8  -1   1  142.09   20.60
  -8  -1  -1  166.48   21.40
   8  -1   1  163.28   23.80
   8   1   1  166.48   29.70
   8   1   1  159.68   21.40
   8   1   1  199.88   35.10
  -8   1  -1  203.38   23.20
   8   1   1  162.78   23.90
  -8   1  -1  186.68   21.60
   9  -1   1   -0.90   23.30
   9  -1   1   14.20   35.60
   9  -1   1   30.70   15.90
  -9  -1  -1   -4.30   19.60
   9   1   1   11.30   15.80
   9   1   1  -17.00   44.90
  -9   1  -1   42.70   17.40
  -9   1  -1   31.90   14.80
   9   1   1   -2.20   23.70
   9   1   1   69.49   32.10
   9  -2  -1   31.80   13.90
   9  -2  -1   75.09   24.50
  -9  -2   1   32.20   21.50
   9   2  -1   30.80   36.40
   9   2  -1   86.19   25.10
   9   2  -1   27.20   17.10
  -9   2   1   62.89   17.30
  -9   2   1   48.60   13.90
  -8  -2   1  176.48   25.00
   8  -2  -1  229.98   32.50
  -8  -2   1  175.38   20.80
   8  -2  -1  160.38   24.50
   8  -2  -1  154.68   19.80
   8   2  -1  224.18   25.30
  -8   2   1  188.88   20.80
   8   2  -1  155.68   21.60
  -8   2   1  141.89   19.60
   8   2  -1  168.68   31.80
   7  -2  -1   25.70    8.20
   7  -2  -1   35.00   14.00
  -7  -2   1   26.20   12.70
   7   2  -1    6.50   13.60
  -7   2   1   52.09   11.00
   7   2  -1   31.70    9.50
  -7   2   1   35.50   10.10
   7   2  -1   58.39   21.10
   6  -2  -1   68.59   20.10
   6  -2  -1   53.29   11.10
   6  -2  -1   33.10    7.10
  -6  -2   1   32.80   11.70
   6  -2  -1   34.80   11.20
   6   2  -1   41.50   14.50
  -6   2   1   31.40    9.20
   6   2  -1   28.40   15.30
   6   2  -1   25.60    8.20
   6   2  -1   28.10   14.60
   5  -2  -1   13.40   15.20
   5  -2  -1   33.50    8.50
   5  -2  -1   26.20    8.20
  -5  -2   1   37.20    9.40
  -5   2   1   18.30    7.60
   5   2  -1   28.70    9.70
   5   2  -1   22.70   11.20
   5   2  -1   22.70   13.50
   5   2  -1   27.60    7.90
   4  -2  -1  231.28   12.90
   4  -2  -1  203.48   20.70
  -4  -2   1  218.68   15.40
   4  -2  -1  214.38   11.00
   4   2  -1  241.68   18.70
   4   2  -1  240.98   16.50
  -4   2   1  215.48   11.60
  -4   2   1  215.08   21.10
   4   2  -1  216.38   13.50
   4   2  -1  232.18   13.30
  -3  -2   1  170.68    9.90
   3  -2  -1  176.38    9.90
   3  -2  -1  173.68    8.40
   3  -2  -1  175.68   17.20
  -3  -2   1  153.08   12.90
  -3   2   1  187.28   19.60
   3   2  -1  156.38   13.90
   3   2  -1  178.28   11.40
   3   2  -1  179.98   13.90
  -3   2   1  190.48    9.30
   3   2  -1  184.88   11.20
  -2  -2   1   56.39    8.30
  -2  -2   1   63.79    6.70
   2  -2  -1   45.20    9.30
  -2  -2   1   52.99    6.30
   2  -2  -1   54.69    5.70
   2  -2  -1   56.59    4.40
  -2   2   1   54.19   10.60
   2   2  -1   53.89    8.10
   2   2  -1   61.79    7.00
  -2   2   1   51.89    4.80
   2   2  -1   45.30    6.40
   2   2  -1   67.39    8.40
   0  -2   1  339.37    8.70
   0  -2  -1  356.36    8.90
   0  -2   1  337.67    9.00
   0  -2   1  341.77   10.80
   0  -2  -1  325.47    8.90
   0  -2   1  335.67    8.70
   0  -2  -1  327.77   11.20
   0  -2  -1  329.67    7.60
   0   2  -1  329.47    9.40
   0   2   1  322.47    7.80
   0   2   1  329.07    8.70
   0   2   1  343.57    9.00
   0   2   1  335.57   11.20
   0   2  -1  337.27    8.60
   0   2  -1  362.66    8.90
   0   2  -1  359.86   11.20
  -1  -2  -1 3374.56   67.99
  -1  -2  -1 3413.76   64.09
   1  -2   1 3444.36   68.69
   1  -2   1 3468.15   64.49
   1   2   1 3380.66   63.89
   1   2   1 3379.96   64.89
   1   2   1 3340.37   68.19
   2  -2   1  160.48   13.50
  -2  -2  -1  162.58    8.50
  -2  -2  -1  163.18   10.30
   2   2   1  187.28    9.40
  -2   2  -1  159.48    5.90
  -2   2  -1  136.99    6.50
   2   2   1  133.09   12.80
  -3  -2  -1  814.32   25.40
   3  -2   1  800.52   31.30
  -3  -2  -1  818.32   22.10
   3   2   1  834.22   22.40
   3   2   1  893.61   24.70
  -3   2  -1  814.02   20.30
  -4  -2  -1  197.68   13.70
  -4  -2  -1  187.08   11.60
   4  -2   1  188.78   19.60
  -4   2  -1  182.98   10.40
   4   2   1  167.98   18.80
  -4   2  -1  158.68   10.30
   4   2   1  201.28   11.90
   4   2   1  205.28   13.80
   5  -2   1  254.47   24.20
  -5  -2  -1  279.37   15.70
  -5  -2  -1  299.77   19.70
   5  -2   1  284.77   12.90
   5   2   1  299.07   16.90
  -5   2  -1  269.07   14.40
   5   2   1  277.47   15.90
  -5   2  -1  307.37   13.30
   5   2   1  251.67   23.00
   6  -2   1  937.51   28.30
  -6  -2  -1  895.71   34.70
   6  -2   1  961.30   45.10
  -6  -2  -1  926.71   30.10
   6   2   1  869.41   49.40
  -6   2  -1  940.41   26.70
  -6   2  -1  939.01   29.50
   7  -2   1  112.39   15.60
   7  -2   1   49.20   34.70
  -7  -2  -1   85.29   14.20
   7   2   1   43.20   37.30
   7   2   1   75.09   15.90
   7   2   1   59.09   12.00
  -7   2  -1  118.09   16.00
  -7   2  -1   83.79   12.00
   7   2   1   55.29   18.80
   8  -2   1  745.63   51.19
  -8  -2  -1  767.52   35.10
   8  -2   1  727.83   33.30
   8  -2   1  636.44   31.00
  -8  -2  -1  769.42   37.00
   8   2   1  679.73   51.49
   8   2   1  723.43   35.40
  -8   2  -1  690.03   29.80
   8   2   1  694.53   53.49
   8   2   1  712.73   36.10
  -8   2  -1  681.73   31.80
   9  -2   1   80.79   25.70
  -9  -2  -1   76.09   22.70
   9   2   1   47.10   18.10
  -9   2  -1   57.89   16.60
   9   2   1  108.19   36.20
   9   2   1   67.29   24.90
   9  -3  -1   37.30   22.90
  -9  -3   1   -7.20   25.30
   9   3  -1   13.00   17.00
   9   3  -1  112.59   33.40
  -9   3   1   53.79   15.80
  -9   3   1   25.00   16.60
   9   3  -1   90.99   32.10
  -8  -3   1    1.60   17.60
   8  -3  -1  -11.40   10.30
   8  -3  -1  -35.40   27.30
  -8  -3   1   14.80   16.90
   8  -3  -1   20.80   15.90
   8   3  -1   -0.40   19.50
   8   3  -1  -31.50   25.40
  -8   3   1    4.30   13.00
   8   3  -1   -4.00   10.90
  -8   3   1    4.90   11.90
  -7  -3   1  368.66   23.30
   7  -3  -1  331.27   18.70
   7  -3  -1  311.37   21.40
  -7   3   1  325.97   18.90
   7   3  -1  301.77   23.20
  -7   3   1  332.77   18.00
   7   3  -1  308.57   32.60
   7   3  -1  314.87   23.20
  -6  -3   1  118.69   20.70
   6  -3  -1  218.18   27.70
   6  -3  -1  170.28   14.50
   6  -3  -1  188.48   13.50
   6  -3  -1  174.68   14.20
   6   3  -1  151.48   22.30
   6   3  -1  183.08   17.60
   6   3  -1  190.68   17.20
   6   3  -1  164.78   23.90
  -6   3   1  184.38   13.70
   5  -3  -1   64.69    9.60
  -5  -3   1   88.09   13.40
   5  -3  -1   75.79    9.80
   5  -3  -1   70.39   18.40
   5   3  -1   82.79   13.30
   5   3  -1   71.99   12.60
  -5   3   1   71.39    9.30
   5   3  -1   69.59   14.20
   5   3  -1   90.89   15.80
   4  -3  -1   58.99    7.40
  -4  -3   1   69.99   12.00
   4  -3  -1   57.29    8.60
   4  -3  -1   51.19   13.70
  -4   3   1   82.19   18.20
   4   3  -1   59.89   12.40
   4   3  -1   61.79   11.70
   4   3  -1   70.99   10.00
  -4   3   1   63.79    7.50
   4   3  -1   54.69    9.70
   3  -3  -1 1641.34   34.10
  -3  -3   1 1708.53   38.20
  -3  -3   1 1675.53   42.20
   3  -3  -1 1703.43   47.60
   3  -3  -1 1649.73   35.50
  -3  -3   1 1740.13   39.70
  -3   3   1 1666.53   48.50
   3   3  -1 1656.03   41.60
   3   3  -1 1659.33   39.60
   3   3  -1 1646.94   40.50
  -3   3   1 1676.33   35.00
   3   3  -1 1653.03   41.60
   2  -3  -1    3.50    7.50
   2  -3  -1    0.60    3.10
  -2  -3   1    4.40    5.00
  -2  -3   1   -3.30    5.40
   2  -3  -1   10.90    2.90
  -2  -3   1    4.50    3.90
   2   3  -1    4.80    5.30
  -2   3   1    9.50    9.60
   2   3  -1    5.30    4.40
  -2   3   1    2.50    2.60
   2   3  -1   -0.40    6.30
   2   3  -1    4.80    4.10
   1  -3  -1   36.00    4.20
  -1  -3   1   50.59    7.50
  -1  -3   1   40.80    5.90
   1  -3  -1   33.50    4.50
   1  -3  -1   39.40    4.00
  -1  -3   1   45.70    6.30
   1  -3  -1   49.20    8.00
  -1   3   1   38.70    4.10
  -1   3   1   31.00    2.20
  -1   3   1   30.40    3.00
   1   3  -1   43.20    5.70
   1   3  -1   40.70    6.20
  -1   3   1   48.70    8.30
   1   3  -1   50.59    6.90
  -1   3   1   39.80    3.70
  -1  -3  -1 1802.72   41.30
   1  -3   1 1527.75   32.40
   1  -3   1 1834.12   40.90
   1  -3   1 1819.42   38.70
  -1  -3  -1 1793.02   36.30
   1  -3   1 1728.33   31.60
   1  -3   1 1748.82   35.60
  -1  -3  -1 1819.32   37.30
   1   3   1 1801.02   36.20
   1   3   1 1797.02   41.50
   1   3   1 1726.13   37.40
   1   3   1 1722.13   35.90
  -2  -3  -1 2004.00   44.90
  -2  -3  -1 1996.00   41.90
   2  -3   1 1981.30   49.60
   2   3   1 1937.71   48.00
   2   3   1 1970.00   41.80
   2   3   1 1958.40   43.40
   3  -3   1   62.09   14.30
  -3  -3  -1   56.29    8.20
  -3  -3  -1   56.89    9.70
   3   3   1   73.29   14.20
   3   3   1   68.59    8.90
   3   3   1   54.89    9.80
  -3   3  -1   59.59    5.10
  -3   3  -1   59.29    3.80
  -4  -3  -1  684.33   21.80
  -4  -3  -1  652.53   25.00
   4  -3   1  611.64   30.70
   4   3   1  639.24   21.70
   4   3   1  618.44   29.90
  -4   3  -1  618.14   17.80
   4   3   1  653.63   23.30
   5  -3   1  346.97   13.70
  -5  -3  -1  355.06   20.60
   5  -3   1  330.97   28.10
  -5  -3  -1  356.76   17.50
  -5   3  -1  322.27   11.90
  -5   3  -1  355.86   14.90
   5   3   1  397.66   20.10
   5   3   1  357.46   26.70
   5   3   1  348.47   27.10
   5   3   1  353.46   18.20
   6  -3   1   51.69    8.90
  -6  -3  -1   84.89   19.60
  -6  -3  -1   62.09   13.30
   6   3   1   47.70   16.60
   6   3   1   44.00   18.70
  -6   3  -1   62.49    8.90
   6   3   1   50.19   12.30
   6   3   1   34.60    9.40
   7  -3   1   -6.40   11.10
  -7  -3  -1   29.30   13.80
  -7  -3  -1   41.70   15.20
   7   3   1  -20.80   13.70
   7   3   1   30.60   22.80
  -7   3  -1   -3.70    9.00
   7   3   1    5.70   10.20
  -7   3  -1   18.00    9.20
   7   3   1   23.00   22.70
   8  -3   1   74.19   28.80
  -8  -3  -1   36.20   17.80
  -8  -3  -1   22.60   19.60
   8  -3   1   28.00   15.20
   8   3   1   25.10   27.90
  -8   3  -1   -5.30   13.60
   8   3   1    6.70   12.90
   8   3   1  -23.90   29.80
  -8   3  -1   18.20   13.00
   8   3   1   -2.60   16.80
   9  -3   1   19.50   14.40
  -9  -3  -1   59.79   26.30
   9  -3   1   31.90   22.70
  -9   3  -1   32.80   16.80
   9   3   1   78.79   34.70
  -9  -4   1   10.00   26.30
   9  -4  -1   16.30   24.00
   9  -4  -1   -7.80   11.50
   9   4  -1   -5.10   17.40
   9   4  -1   95.29   33.20
  -9   4   1   20.40   15.20
   9   4  -1   82.79   35.00
  -8  -4   1   90.19   21.10
   8  -4  -1   44.30   17.60
  -8  -4   1   90.59   18.40
   8  -4  -1   87.09   28.40
   8   4  -1   88.09   28.90
   8   4  -1   83.79   20.40
   7  -4  -1   35.70   13.90
  -7  -4   1   26.80   13.30
   7  -4  -1   25.70    8.20
  -7   4   1   36.20   10.40
   7   4  -1   26.70   21.90
   7   4  -1   37.30   12.10
   7   4  -1   33.80   14.00
  -6  -4   1   93.89   13.80
   6  -4  -1  115.19   11.50
   6  -4  -1   92.69   12.80
   6  -4  -1   83.19   11.20
   6   4  -1   95.69   17.30
  -6   4   1  100.79   11.10
   6   4  -1   89.79   18.40
   6   4  -1   69.69   11.60
   6   4  -1  130.99   16.90
   5  -4  -1  123.19   10.60
   5  -4  -1  143.99   22.60
  -5  -4   1  143.29   18.60
   5  -4  -1  138.69   11.50
   5   4  -1  125.29   14.60
  -5   4   1  119.49    9.50
   5   4  -1  119.29   15.40
   5   4  -1  133.19   17.80
   5   4  -1  138.49   17.30
   4  -4  -1  186.18   21.20
   4  -4  -1  151.68   10.00
   4  -4  -1  143.49    8.90
  -4  -4   1  152.18   15.10
   4   4  -1  171.18   16.60
   4   4  -1  140.29   15.20
   4   4  -1  164.58   13.70
  -4   4   1  156.98    8.60
   4   4  -1  166.28   14.00
  -4   4   1  156.58   23.40
   3  -4  -1  676.73   29.60
   3  -4  -1  707.03   16.70
  -3  -4   1  712.33   21.50
   3  -4  -1  661.93   17.40
  -3  -4   1  685.23   24.90
  -3  -4   1  737.13   23.40
  -3   4   1  684.63   30.90
   3   4  -1  681.03   22.80
  -3   4   1  694.03   16.60
   3   4  -1  689.73   24.90
   3   4  -1  713.63   23.00
   3   4  -1  672.63   23.70
  -2  -4   1  183.68   10.80
   2  -4  -1  183.48    8.40
  -2  -4   1  192.18   11.40
  -2  -4   1  176.68   12.40
   2  -4  -1  179.78    6.70
   2  -4  -1  169.38   15.00
   2  -4  -1  178.28    7.50
   2   4  -1  181.18   12.40
   2   4  -1  176.28    8.90
   2   4  -1  188.58   12.00
   2   4  -1  184.18   10.90
  -2   4   1  185.08   15.60
  -2   4   1  176.48    6.50
  -1  -4   1 1916.21   41.20
   1  -4  -1 1827.22   37.40
  -1  -4   1 1862.91   39.20
   1  -4  -1 1849.81   38.30
   1  -4  -1 1839.82   36.50
  -1  -4   1 1849.42   41.30
   1  -4  -1 1803.22   42.90
   1   4  -1 1943.51   41.20
  -1   4   1 1789.32   35.80
   1   4  -1 1788.02   41.90
  -1   4   1 1831.92   43.50
  -1   4   1 1832.62   38.20
   1   4  -1 1910.71   43.40
   1   4  -1 1824.92   39.30
   0  -4   1 1010.00   25.80
   0  -4   1 1004.10   20.70
   0  -4  -1 1019.90   23.50
   0  -4  -1  997.90   22.40
   0  -4   1 1019.20   23.30
   0  -4   1  979.50   22.30
   0  -4   1  958.40   24.30
   0  -4  -1  999.00   26.30
   0  -4   1  975.90   22.60
   0   4  -1  971.10   21.60
   0   4   1 1003.30   22.00
   0   4  -1 1001.30   22.90
   0   4   1  989.00   21.90
   0   4  -1  975.00   23.20
   0   4  -1 1046.00   26.40
   0   4  -1  984.90   20.50
   0   4   1 1017.80   24.10
   0   4   1 1001.00   25.70
  -1  -4  -1   41.30    7.20
   1  -4   1   35.90    4.80
   1  -4   1   33.90    2.10
   1  -4   1   28.20    5.10
   1  -4   1   32.80    3.40
   1  -4   1   33.40    2.80
  -1  -4  -1   35.60    5.60
  -1  -4  -1   38.60    8.50
   1  -4   1   34.10    7.20
  -1  -4  -1   40.60    6.80
  -1   4  -1   37.00    7.30
   1   4   1   32.00    9.10
   1   4   1   31.90    5.30
   1   4   1   34.80    5.40
   2  -4   1 1213.48   29.10
  -2  -4  -1 1239.88   32.50
   2  -4   1 1192.48   36.20
   2  -4   1 1179.18   31.10
  -2  -4  -1 1203.18   29.10
   2   4   1 1210.98   29.50
   2   4   1 1202.68   36.10
   2   4   1 1202.28   31.00
  -3  -4  -1   38.80    9.90
  -3  -4  -1   49.60    7.50
   3  -4   1   39.40   13.40
   3   4   1   54.99    8.60
  -3   4  -1   39.80    2.50
   3   4   1   32.70   13.60
   3   4   1   38.50    7.10
  -3   4  -1   34.90    2.00
   4  -4   1  318.97   24.10
  -4  -4  -1  299.67   15.90
  -4  -4  -1  314.97   18.90
  -4   4  -1  295.47   10.00
   4   4   1  288.77   16.00
   4   4   1  318.97   18.00
   4   4   1  295.27   24.60
  -4   4  -1  283.47    8.40
   5  -4   1 2088.69   67.79
  -5  -4  -1 1999.50   62.69
  -5  -4  -1 2175.88   52.59
   5  -4   1 2111.59   44.70
  -5   4  -1 2147.39   45.00
   5   4   1 2149.19   60.99
   5   4   1 2182.88   53.69
   5   4   1 2168.38   65.09
   5   4   1 2223.88   55.89
  -5   4  -1 2075.19   42.60
  -6  -4  -1  234.78   19.50
   6  -4   1  225.78   13.80
  -6   4  -1  210.58   10.60
   6   4   1  232.78   18.40
   6   4   1  229.08   27.80
  -6   4  -1  222.98   12.70
   6   4   1  278.77   32.10
   6   4   1  200.28   16.90
  -7  -4  -1   19.30   13.60
   7  -4   1   14.00   11.70
   7   4   1   35.00   23.70
   7   4   1   18.30   13.80
   7   4   1   21.30   21.40
   7   4   1   22.40   11.70
  -7   4  -1   13.70    8.70
   8  -4   1  293.37   31.40
  -8  -4  -1  224.68   27.80
   8  -4   1  216.18   21.40
   8  -4   1  344.97   42.40
   8  -4   1  245.78   24.70
  -8  -4  -1  307.67   31.70
   8   4   1  252.97   26.00
   8   4   1  355.36   45.50
   8   4   1  280.17   41.20
   8  -5  -1  -58.29   26.70
   8  -5  -1   11.80   16.20
  -8  -5   1   34.40   20.00
   8   5  -1   85.59   30.80
  -8   5   1   15.00    9.30
  -8   5   1   -0.70    6.90
   8   5  -1    2.10   19.40
   8   5  -1    1.30   12.70
   7  -5  -1   11.90    7.30
  -7  -5   1   15.10   15.60
   7  -5  -1   14.10   12.70
   7   5  -1   22.00   29.90
   7   5  -1    1.90    8.60
  -7   5   1    7.90    5.30
  -7   5   1   42.60    9.60
   7   5  -1   28.90   17.70
   7   5  -1    7.70   15.50
   6  -5  -1  406.36   17.10
  -6  -5   1  407.06   22.70
   6  -5  -1  398.16   19.00
   6   5  -1  390.66   23.60
   6   5  -1  385.26   26.50
   6   5  -1  406.26   23.10
  -6   5   1  397.16   15.70
  -6   5   1  383.06   12.80
   5  -5  -1  163.28   11.80
   5  -5  -1  171.98   11.00
  -5  -5   1  181.08   26.30
   5   5  -1  182.08   16.80
   5   5  -1  150.78   18.70
   5   5  -1  169.68   18.80
  -5   5   1  154.58    9.30
   4  -5  -1  855.31   21.00
   4  -5  -1  819.32   20.60
   4  -5  -1  829.82   36.40
  -4  -5   1  812.32   30.70
   4   5  -1  821.92   27.80
   4   5  -1  757.32   28.70
   4   5  -1  858.41   31.00
   4   5  -1  795.22   27.90
  -4   5   1  829.32   38.20
  -4   5   1  854.11   19.70
  -3  -5   1  186.88   12.10
  -3  -5   1  208.58   14.40
   3  -5  -1  189.78   10.60
   3  -5  -1  167.68    7.70
   3  -5  -1  176.28    8.30
  -3  -5   1  188.98   14.90
   3  -5  -1  163.28   19.40
   3   5  -1  214.18   15.60
   3   5  -1  183.38   13.50
   3   5  -1  198.48   12.50
  -3   5   1  162.08   18.70
   3   5  -1  210.58   14.70
   3   5  -1  179.48   18.50
  -3   5   1  179.18    6.80
  -2  -5   1  872.71   24.30
  -2  -5   1  921.71   26.60
   2  -5  -1  847.42   20.20
   2  -5  -1  905.01   22.10
   2  -5  -1  910.11   20.20
  -2  -5   1  878.51   27.30
   2  -5  -1  862.71   29.90
   2   5  -1  847.32   25.20
  -2   5   1  876.71   31.00
  -2   5   1  870.21   18.80
   2   5  -1  851.91   27.10
   2   5  -1  908.21   27.40
   2   5  -1  860.01   20.40
   2   5  -1  920.71   31.20
  -1  -5   1  157.48   11.20
   1  -5  -1  167.18    7.60
  -1  -5   1  169.58   11.00
   1  -5  -1  173.28   10.10
   1  -5  -1  163.08    8.70
   1  -5  -1  147.99   12.60
  -1  -5   1  156.28    9.70
   1   5  -1  161.38    7.50
  -1   5   1  150.78    6.60
   1   5  -1  164.58   10.00
  -1   5   1  141.69    4.70
   1   5  -1  171.88   12.10
  -1   5   1  175.28    9.30
  -1   5   1  156.48   13.30
   1   5  -1  155.68   11.20
   1   5  -1  159.58   13.60
   0  -5  -1   94.19   10.80
   0  -5  -1  106.59    8.20
   0  -5   1   95.79    7.80
   0  -5   1  106.49    5.10
   0  -5  -1  103.49    7.00
   0  -5   1   90.39    9.40
   0  -5   1  101.49    9.60
   0  -5   1   91.49    7.50
   0  -5   1  100.09    6.00
   0  -5   1   95.39    7.30
   0   5   1   99.49   10.40
   0   5  -1   96.39    8.60
   0   5   1  104.19    6.60
   0   5  -1   94.09    8.80
   0   5   1   88.49    9.90
   0   5  -1   97.29    8.90
   0   5  -1   88.69    4.80
   0   5   1   94.79    6.30
   0   5  -1   95.99    6.30
   0   5   1   99.79    8.20
  -1  -5  -1   46.60    6.80
   1  -5   1   48.30    6.20
   1  -5   1   48.30    5.40
  -1  -5  -1   53.59    7.80
  -1  -5  -1   61.69   11.30
  -1  -5  -1   47.10    7.90
   1  -5   1   47.70    3.90
   1  -5   1   47.80    8.50
   1  -5   1   40.50    4.90
   1  -5   1   42.80    8.10
   1  -5   1   44.80    4.60
   1   5   1   48.90    9.90
   1   5   1   46.80    8.00
  -1   5  -1   47.50    9.90
  -1   5  -1   47.30    8.60
   1   5   1   47.40    6.80
   2  -5   1  803.52   29.30
  -2  -5  -1  885.91   25.40
  -2  -5  -1  857.11   27.00
   2  -5   1  844.92   25.20
  -2  -5  -1  855.51   23.80
   2  -5   1  811.22   22.60
   2   5   1  857.21   26.10
   2   5   1  834.12   30.80
   2   5   1  853.81   24.20
  -3  -5  -1  169.78   12.10
   3  -5   1  186.08   13.50
  -3  -5  -1  188.78   15.50
   3  -5   1  165.08   18.90
   3   5   1  180.98   12.60
   3   5   1  194.18   14.10
   3   5   1  190.28   20.80
   4  -5   1    0.80   12.00
  -4  -5  -1   -2.80    7.70
  -4  -5  -1    5.10    9.20
   4   5   1    9.30    7.90
   4   5   1   -6.50   14.10
   4   5   1    8.10    6.80
  -5  -5  -1  614.24   25.50
  -5  -5  -1  567.04   28.80
   5  -5   1  574.44   16.60
  -5   5  -1  576.54   14.40
   5   5   1  592.24   30.70
  -5   5  -1  568.64   13.50
   5   5   1  510.85   29.70
   5   5   1  638.64   26.30
   5   5   1  532.95   32.90
   6  -5   1   23.30    7.80
  -6  -5  -1   30.60   14.00
   6   5   1   22.40   10.80
   6   5   1  -10.70   15.50
  -6   5  -1   28.30    5.70
  -6   5  -1   26.10    4.00
   6   5   1   28.10    9.70
   6   5   1   34.60   27.30
   7  -5   1  121.99   24.80
   7  -5   1   95.79   13.90
  -7  -5  -1   83.19   16.80
   7   5   1  135.89   25.60
   7   5   1   94.19   18.30
   7   5   1   82.49   13.50
   7   5   1  114.39   31.80
  -7   5  -1   93.79    8.30
  -7   5  -1   77.79   10.50
   8  -5   1  -11.80   16.40
  -8  -5  -1    6.60   20.10
   8  -5   1   71.79   28.50
   8  -5   1  -18.20   22.90
   8   5   1   41.70   19.00
   8   5   1   -8.60   33.40
  -8   5  -1   -0.40    8.70
   8   5   1   22.10   14.70
  -8   5  -1   -1.70    6.60
   8   5   1   21.10   26.70
   8  -6  -1   67.19   10.70
  -8  -6   1  136.99   26.80
  -8  -6   1   85.59   21.30
   8  -6  -1  116.79   31.90
   8   6  -1   84.59   18.60
  -8   6   1   87.19   11.40
   8   6  -1   62.59   26.90
   8   6  -1  105.09   42.40
  -8   6   1   82.59    9.50
   8   6  -1  134.29   20.90
  -7  -6   1  160.48   23.40
  -7  -6   1  158.38   23.30
   7  -6  -1  100.59   13.10
   7  -6  -1  121.39   15.90
  -7   6   1  139.09   10.30
  -7   6   1  110.99    7.90
   7   6  -1  110.89   21.90
   7   6  -1  129.39   37.50
   7   6  -1  204.08   38.50
   7   6  -1   98.89   19.40
  -6  -6   1   -4.70   10.10
  -6  -6   1   -0.30   10.90
   6  -6  -1    2.50    8.70
   6  -6  -1   50.39   20.50
   6   6  -1   16.70    9.70
  -6   6   1    8.80    4.80
  -6   6   1    7.10    3.60
   6   6  -1   -7.20   21.70
   6   6  -1   25.40   15.40
   5  -6  -1  421.66   31.90
   5  -6  -1  374.66   15.40
  -5  -6   1  408.36   21.70
   5  -6  -1  373.36   18.30
   5  -6  -1  365.86   13.10
  -5  -6   1  407.66   25.50
   5   6  -1  425.96   24.00
   5   6  -1  357.86   22.10
  -5   6   1  373.06   11.60
   5   6  -1  362.46   20.60
   5   6  -1  363.76   31.40
   4  -6  -1    2.60   13.80
  -4  -6   1    6.90   10.10
   4  -6  -1   27.40    5.60
   4  -6  -1   19.00    5.50
   4  -6  -1   28.80    4.90
  -4  -6   1   33.00    8.70
  -4   6   1   31.00    3.80
   4   6  -1   18.90    9.50
  -4   6   1    4.00   16.70
   4   6  -1    8.00    7.80
   4   6  -1   26.90   12.70
   4   6  -1   15.70    7.80
   4   6  -1   20.40   16.90
   3  -6  -1  559.54   15.60
  -3  -6   1  622.34   23.80
   3  -6  -1  568.94   15.10
  -3  -6   1  602.54   25.30
   3  -6  -1  595.34   28.80
   3  -6  -1  606.44   18.40
  -3  -6   1  612.14   21.10
   3   6  -1  588.04   23.80
  -3   6   1  578.74   13.30
   3   6  -1  577.84   22.30
   3   6  -1  574.54   18.50
   3   6  -1  577.14   24.60
  -3   6   1  570.54   30.50
   3   6  -1  589.94   29.20
   2  -6  -1  119.89    8.70
  -2  -6   1  117.09   11.70
   2  -6  -1  136.69   16.50
  -2  -6   1  120.89   11.10
  -2  -6   1  107.29   12.50
   2  -6  -1  116.59    8.70
   2  -6  -1  121.79    7.40
  -2   6   1  112.19    5.60
   2   6  -1  116.39   11.60
   2   6  -1  117.49    6.00
   2   6  -1  120.99   12.80
   2   6  -1  105.39   10.90
   2   6  -1  117.59   16.00
  -2   6   1  117.29   16.00
   1  -6  -1 1716.03   34.10
  -1  -6   1 1796.82   42.50
   1  -6  -1 1825.92   37.20
   1  -6  -1 1780.82   41.10
  -1  -6   1 1842.82   40.20
  -1  -6   1 1785.72   43.20
   1  -6  -1 1804.12   39.50
   1   6  -1 1769.32   44.60
  -1   6   1 1859.01   41.20
  -1   6   1 1788.02   36.10
   1   6  -1 1784.82   36.60
   1   6  -1 1550.84   35.60
  -1   6   1 1797.12   45.00
   1   6  -1 1822.22   44.90
   1   6  -1 1760.82   40.20
  -1   6   1 1762.12   33.40
   0  -6   1 3062.89   59.39
   0  -6  -1 3052.09   62.89
   0  -6   1 2976.00   64.59
   0  -6   1 3059.69   62.29
   0  -6   1 3052.09   65.49
   0  -6  -1 3127.39   67.19
   0  -6  -1 3020.60   60.69
   0  -6   1 2981.50   60.29
   0   6   1 3084.49   60.09
   0   6  -1 3059.89   61.79
   0   6  -1 3011.70   56.29
   0   6  -1 3045.90   59.39
   0   6   1 3086.09   64.29
   0   6  -1 3079.79   61.59
   0   6   1 3009.60   64.39
   0   6   1 3080.69   64.49
   0   6  -1 3085.39   66.79
   1  -6   1   50.19    6.90
  -1  -6  -1   36.80   11.70
   1  -6   1   38.10    5.30
   1  -6   1   37.70    5.30
  -1  -6  -1   40.00    6.90
  -1  -6  -1   44.40    7.10
   1  -6   1   37.80    9.50
  -1  -6  -1   45.60    8.90
   1  -6   1   39.80    4.80
   1  -6   1   42.70    5.40
  -1   6  -1   35.10    9.70
   1   6   1   33.40    6.60
   1   6   1   39.80    5.50
  -1   6  -1   31.40    6.60
   1   6   1   37.00   10.90
   1   6   1   46.40    7.20
   2  -6   1   68.99   10.30
  -2  -6  -1   54.59    9.00
   2  -6   1   61.79    2.70
   2  -6   1   50.99   11.60
  -2  -6  -1   64.59   10.70
   2  -6   1   65.29    8.30
   2   6   1   73.79   15.10
   2   6   1   60.39    9.60
   2   6   1   56.89    9.10
   3  -6   1   13.30    6.40
  -3  -6  -1   15.70    7.50
   3  -6   1   19.40    7.90
   3  -6   1   15.70   12.20
  -3  -6  -1   12.90    9.30
   3   6   1    6.30   14.50
   3   6   1   22.50    8.10
   3   6   1   15.00    7.20
   4  -6   1   34.90    8.70
   4  -6   1   61.79   18.20
  -4  -6  -1   41.60   10.30
  -4  -6  -1   39.00   12.50
   4  -6   1   38.60   11.60
   4   6   1   34.00    8.40
   4   6   1   38.30    9.60
   4   6   1   53.89   17.90
   5  -6   1 1572.54   33.90
  -5  -6  -1 1584.04   50.29
   5  -6   1 1641.94   59.59
  -5  -6  -1 1635.44   44.70
   5  -6   1 1589.74   46.70
   5   6   1 1575.54   49.80
   5   6   1 1672.13   59.79
   5   6   1 1608.24   48.80
   5   6   1 1630.14   45.80
  -6  -6  -1   18.00   11.90
   6  -6   1    0.90    8.00
   6  -6   1   67.19   17.80
   6  -6   1   -3.90   14.20
  -6  -6  -1   10.30   13.50
   6   6   1   -9.50   21.40
   6   6   1  -11.50   15.10
   6   6   1    0.70    7.70
   6   6   1   -7.60    9.50
  -7  -6  -1  193.18   25.70
   7  -6   1  118.89   24.10
   7  -6   1  170.88   28.30
   7  -6   1  136.99   17.10
   7   6   1  150.68   26.50
   7   6   1  214.58   38.30
   7   6   1  146.69   22.90
   7   6   1  173.28   21.20
  -8  -6  -1   32.40   25.70
   8  -6   1  -29.00   23.50
   8  -6   1   -9.10   15.40
   8   6   1    9.20   23.90
   8   6   1   13.10   25.40
   8   6   1  -14.00   14.70
   8   6   1   25.80   36.50
   8  -7  -1  128.39   16.10
  -8  -7   1  175.58   30.80
   8  -7  -1  183.58   23.10
   8  -7  -1  142.19   23.90
   8   7  -1  190.48   29.40
   8   7  -1  153.18   39.70
   7  -7  -1    0.90    6.80
   7  -7  -1   -8.30   12.50
   7  -7  -1   24.20    9.90
  -7  -7   1   -8.30   17.40
  -7  -7   1   43.40   18.90
   7  -7  -1    4.20   24.40
   7   7  -1   27.90   33.10
   7   7  -1    0.40   11.60
   7   7  -1   52.39   17.30
   7   7  -1   14.10   19.70
   6  -7  -1   36.00   18.40
  -6  -7   1    1.50   12.50
   6  -7  -1    4.30    9.30
  -6  -7   1   53.29   16.50
   6  -7  -1    0.30    7.10
   6   7  -1   13.20   12.00
   6   7  -1    1.70    9.20
   6   7  -1   -7.20   23.40
   5  -7  -1  -37.50   16.20
   5  -7  -1    8.60    7.00
  -5  -7   1   -4.30    9.60
  -5  -7   1    8.00   11.40
   5  -7  -1    3.30    6.30
   5   7  -1    4.10   19.50
  -5   7   1    0.50    0.40
   5   7  -1   -5.80    9.70
   5   7  -1    5.10    8.60
  -4  -7   1   45.50    9.80
  -4  -7   1   45.80   13.80
   4  -7  -1   56.39    7.70
   4  -7  -1   44.20    5.40
   4  -7  -1   37.60    6.60
  -4  -7   1   46.30   10.80
   4  -7  -1   50.79   16.10
  -4   7   1   70.29   20.20
  -4   7   1   46.30    2.60
   4   7  -1   33.40    8.60
   4   7  -1   36.60   12.50
   4   7  -1   64.39   12.40
   4   7  -1   60.59   19.60
  -3  -7   1  225.08   16.50
  -3  -7   1  198.98   14.10
  -3  -7   1  215.28   14.00
   3  -7  -1  219.18    9.00
   3  -7  -1  206.18   11.40
  -3  -7   1  182.88   18.70
   3  -7  -1  180.18   19.90
   3  -7  -1  206.58   10.50
   3   7  -1  204.48   10.50
   3   7  -1  189.08   15.80
  -3   7   1  201.78    6.30
   3   7  -1  186.88   21.90
   3   7  -1  196.08   15.40
  -3   7   1  234.38   24.10
  -2  -7   1  549.65   23.10
  -2  -7   1  563.64   20.50
  -2  -7   1  571.34   22.30
  -2  -7   1  555.84   19.60
   2  -7  -1  541.05   25.40
   2  -7  -1  558.64   18.40
   2  -7  -1  561.34   15.80
   2  -7  -1  552.24   18.70
  -2   7   1  565.64   27.60
   2   7  -1  563.84   27.70
  -2   7   1  536.85   19.30
  -2   7   1  542.15   13.90
   2   7  -1  554.64   21.10
   2   7  -1  553.44   23.70
   1  -7  -1   15.30    5.00
  -1  -7   1   10.30    6.50
   1  -7  -1   15.20    5.10
   1  -7  -1    4.80    7.00
  -1  -7   1    7.50    5.50
  -1  -7   1   12.40    6.60
  -1  -7   1    7.50    7.20
  -1   7   1    9.00    8.70
   1   7  -1    7.60    6.20
   1   7  -1   13.80    3.80
   1   7  -1   13.00    9.30
   1   7  -1   12.50    6.20
  -1   7   1   10.00    4.70
   0  -7   1   19.30    8.10
   0  -7  -1   10.00    8.80
   0  -7  -1    8.60    5.10
   0  -7  -1   15.30    5.90
   0  -7  -1   11.10    6.10
   0  -7   1   16.60    4.90
   0  -7   1   13.00    6.00
   0  -7   1   12.10    5.60
   0  -7   1   12.20    5.80
   0   7  -1   11.60    5.70
   0   7   1   15.60    5.50
   0   7  -1   17.30    2.40
   0   7   1   17.20    8.40
   0   7   1   14.50    5.50
   0   7  -1   13.40    4.90
   0   7   1   10.30    7.40
   0   7  -1   11.70    7.10
   0   7  -1   13.00    7.10
   1  -7   1  313.67   17.20
   1  -7   1  328.77   10.60
  -1  -7  -1  330.27   19.80
   1  -7   1  325.17   14.50
  -1  -7  -1  338.07   15.70
   1  -7   1  344.07   16.60
  -1  -7  -1  334.57   14.50
   1  -7   1  348.87   11.30
  -1  -7  -1  331.37   17.20
   1  -7   1  314.77   12.20
   1  -7   1  315.37   11.40
   1   7   1  325.07   16.30
   1   7   1  318.07   19.70
   1   7   1  319.97   14.30
  -1   7  -1  331.37   17.30
   1   7   1  333.17   10.10
   2  -7   1  213.98    7.30
   2  -7   1  212.88   11.50
   2  -7   1  237.38   14.80
  -2  -7  -1  223.48   13.30
   2  -7   1  198.18   18.10
   2  -7   1  216.98    7.00
   2  -7   1  223.18    7.60
  -2  -7  -1  254.07   15.30
  -2  -7  -1  227.78   16.50
   2  -7   1  222.88    9.40
   2   7   1  221.58   15.60
   2   7   1  220.88   13.40
   2   7   1  223.98   21.60
   3  -7   1 1278.17   36.80
  -3  -7  -1 1297.67   40.70
  -3  -7  -1 1289.47   35.70
   3  -7   1 1321.97   34.40
   3  -7   1 1261.07   44.90
   3   7   1 1378.36   47.20
   3   7   1 1306.57   39.40
   3   7   1 1296.67   36.70
   4  -7   1  281.47   18.40
  -4  -7  -1  265.37   18.30
  -4  -7  -1  272.67   21.40
   4  -7   1  301.77   18.60
   4  -7   1  298.57   26.90
   4   7   1  260.27   30.40
   5  -7   1  281.57   21.90
   5  -7   1  280.67   27.10
   5  -7   1  246.18   20.20
  -5  -7  -1  283.97   20.50
   5  -7   1  249.78   10.40
  -5  -7  -1  260.37   23.20
   5   7   1  266.67   19.80
   5   7   1  290.27   22.50
   5   7   1  272.47   37.70
  -6  -7  -1    6.30   13.30
  -6  -7  -1   -4.10   14.10
   6  -7   1    3.70   10.20
   6  -7   1   19.20   20.40
   6  -7   1   -6.20   13.70
   6  -7   1    0.90    7.80
   6   7   1  -18.10   25.40
   6   7   1   21.40   16.30
  -7  -7  -1  220.08   29.50
   7  -7   1  146.99   16.40
   7  -7   1  146.69   33.10
   7  -7   1  136.09   23.70
   7  -7   1  135.79   26.20
  -7  -7  -1  198.68   26.40
   7   7   1  180.68   40.90
   7   7   1  153.68   26.60
   7   7   1  121.39   24.00
   7   7   1  184.08   26.80
   8  -7   1  -23.60   23.70
   8  -7   1   -3.30   15.20
  -8  -7  -1    7.30   27.50
   8  -7   1    9.40   16.10
   8   7   1   15.50   38.70
   8   7   1   92.39   39.10
   8  -8  -1  112.19   25.00
   8  -8  -1   85.59   13.00
   8  -8  -1  132.19   20.20
  -8  -8   1  104.19   29.70
   8   8  -1  111.69   45.90
   7  -8  -1   37.60   30.00
   7  -8  -1   11.70   12.90
  -7  -8   1    3.00   20.90
   7  -8  -1   18.70   10.20
  -7  -8   1   13.10   21.40
   7   8  -1   25.10   19.00
   7   8  -1   25.20   36.70
   7   8  -1   13.40   12.80
   7   8  -1   15.90   18.50
  -6  -8   1  553.94   34.40
  -6  -8   1  553.04   29.20
   6  -8  -1  406.56   38.00
   6  -8  -1  507.15   21.80
   6  -8  -1  501.95   22.30
   6   8  -1  537.75   30.80
   6   8  -1  518.15   48.30
   6   8  -1  559.84   27.20
   5  -8  -1  227.98   15.20
  -5  -8   1  198.18   24.50
   5  -8  -1  260.87   29.70
   5  -8  -1  206.28   13.70
  -5  -8   1  223.28   19.70
   5   8  -1  257.67   20.60
   5   8  -1  198.68   17.20
   5   8  -1  271.07   35.70
   5   8  -1  235.88   19.10
   4  -8  -1  611.44   35.30
   4  -8  -1  612.04   19.60
   4  -8  -1  666.03   21.40
  -4  -8   1  660.93   28.20
  -4  -8   1  675.23   31.50
  -4  -8   1  651.53   25.80
   4   8  -1  601.84   37.90
   4   8  -1  624.54   28.10
  -4   8   1  660.03   41.10
   4   8  -1  624.34   29.00
   4   8  -1  593.44   20.80
  -3  -8   1    2.10    7.40
   3  -8  -1    7.80    6.60
  -3  -8   1    4.80    8.30
   3  -8  -1   11.60    4.90
   3  -8  -1   20.40   13.80
   3  -8  -1   12.80    4.50
  -3  -8   1    7.80   11.30
  -3   8   1   26.30   16.10
   3   8  -1    2.10    5.60
   3   8  -1   -6.20    8.80
   3   8  -1    7.70   17.00
   3   8  -1   10.40    4.30
  -2  -8   1   74.09   10.80
   2  -8  -1   59.19   14.70
   2  -8  -1   48.00    6.40
   2  -8  -1   52.49    7.60
   2  -8  -1   87.89   12.00
   2  -8  -1   50.49    9.10
  -2  -8   1   53.19   10.20
  -2  -8   1   48.10   12.10
  -2  -8   1   57.79    9.60
   2   8  -1   54.49   16.50
  -2   8   1   53.39    9.80
   2   8  -1   58.39   11.70
   2   8  -1   30.60    8.30
  -2   8   1   43.70   15.40
  -1  -8   1  313.97   14.20
   1  -8  -1  316.27   15.10
  -1  -8   1  333.27   15.30
   1  -8  -1  325.57   14.30
  -1  -8   1  327.07   17.50
   1  -8  -1  314.97   12.90
  -1  -8   1  314.17   17.70
   1  -8  -1  313.87   18.30
   1   8  -1  310.37   14.70
  -1   8   1  311.47   16.00
  -1   8   1  307.67   20.20
   1   8  -1  318.37   10.40
   1   8  -1  319.57   19.40
   0  -8   1 1830.42   46.10
   0  -8  -1 1854.11   41.10
   0  -8   1 1777.02   46.40
   0  -8  -1 1841.42   44.00
   0  -8   1 1804.42   39.60
   0  -8   1 1790.92   40.40
   0  -8  -1 1812.52   43.70
   0  -8  -1 1757.62   48.00
   0  -8   1 1797.62   43.10
   0   8   1 1829.42   44.40
   0   8   1 1791.22   39.70
   0   8   1 1746.93   45.70
   0   8  -1 1790.22   47.80
   0   8   1 1800.32   44.70
   0   8  -1 1787.52   38.50
   0   8  -1 1781.02   40.80
   1  -8   1   80.19    7.20
   1  -8   1   91.69   12.50
   1  -8   1   86.39    7.60
  -1  -8  -1   86.89   11.10
  -1  -8  -1  105.89   16.50
  -1  -8  -1   75.59   11.80
   1  -8   1   84.09    6.10
  -1  -8  -1   83.59    9.70
   1  -8   1   83.19    8.80
   1  -8   1   92.89   13.10
   1  -8   1   85.79   11.40
   1   8   1   77.59    5.60
   1   8   1   87.99   11.10
  -1   8  -1   80.29   12.50
   1   8   1   80.19   11.30
   1   8   1   84.29   10.20
   1   8   1   97.89   15.20
   2  -8   1  663.53   20.10
  -2  -8  -1  695.93   27.50
   2  -8   1  669.13   30.20
   2  -8   1  707.93   20.20
  -2  -8  -1  722.13   26.10
   2  -8   1  686.83   16.80
   2  -8   1  688.93   17.10
  -2  -8  -1  708.63   24.00
   2  -8   1  695.53   16.20
   2  -8   1  673.13   25.10
   2   8   1  738.93   28.00
   2   8   1  694.23   20.10
   2   8   1  702.53   32.90
   2   8   1  682.23   23.90
   3  -8   1   18.00    7.20
  -3  -8  -1   37.70   12.10
  -3  -8  -1   27.20    8.80
   3  -8   1   23.10    8.40
   3  -8   1   28.40   14.00
   3  -8   1   27.30    3.90
   3  -8   1   31.10    4.80
   3   8   1   14.30   16.60
   3   8   1   27.50   10.50
   3   8   1   21.30    8.20
   4  -8   1    8.30   16.20
  -4  -8  -1   12.10   11.10
   4  -8   1   23.40    3.50
  -4  -8  -1    7.70   12.70
   4  -8   1   14.00    8.00
   4  -8   1   28.00   10.60
   4   8   1   18.00   21.70
   4   8   1   29.50    9.50
   4   8   1   23.40   11.10
   5  -8   1  221.08    9.50
   5  -8   1  192.38   18.80
   5  -8   1  226.68   20.40
   5  -8   1  199.18   29.10
  -5  -8  -1  169.78   22.50
  -5  -8  -1  195.38   20.80
   5   8   1  224.48   34.70
   5   8   1  211.58   21.40
  -6  -8  -1  146.59   22.20
   6  -8   1  136.29   20.80
   6  -8   1  162.48   30.00
  -6  -8  -1  157.78   21.80
   6  -8   1  166.48   13.30
   6  -8   1  136.89   20.60
   6   8   1  144.29   22.90
   6   8   1  168.58   38.00
   6   8   1  191.38   18.40
  -7  -8  -1   13.90   22.00
   7  -8   1   24.30   10.60
   7  -8   1  -24.40   28.10
   7  -8   1   -8.90   22.50
   7  -8   1    4.70   11.80
  -7  -8  -1    0.80   22.10
   7   8   1   16.20   13.10
   7   8   1   14.20   38.90
   7   8   1   22.50   18.40
   7   8   1   28.00   20.30
  -8  -8  -1  117.19   33.10
   8  -8   1  210.78   18.20
   8  -8   1  125.19   30.70
   8  -8   1  179.48   25.20
  -7  -9   1  363.66   34.20
   7  -9  -1  294.37   20.00
   7  -9  -1  309.17   44.00
   7  -9  -1  289.97   22.20
   7  -9  -1  278.57   32.00
  -7  -9   1  324.57   36.50
   7   9  -1  384.06   29.90
   7   9  -1  339.27   27.40
   7   9  -1  454.95   62.29
   7   9  -1  328.97   30.70
  -6  -9   1  102.89   20.30
   6  -9  -1   92.29   13.70
   6  -9  -1  120.89   15.50
   6  -9  -1  130.39   29.40
  -6  -9   1  132.49   23.50
   6  -9  -1   87.59   18.00
   6   9  -1  149.79   40.10
   6   9  -1  115.89   16.40
   6   9  -1   74.59   15.80
   6   9  -1  102.59   17.90
  -5  -9   1  -18.10   16.50
   5  -9  -1  -23.20   18.90
   5  -9  -1   -7.50    5.90
   5  -9  -1  -14.70   10.40
   5  -9  -1    4.70    9.20
  -5  -9   1   25.00   14.10
   5   9  -1   -9.60    8.80
   5   9  -1  -16.50   23.90
  -4  -9   1  260.27   24.70
  -4  -9   1  303.37   20.90
   4  -9  -1  277.97   15.60
   4  -9  -1  268.77   15.50
  -4  -9   1  279.67   21.60
   4  -9  -1  279.17   29.10
   4  -9  -1  254.97   17.50
   4   9  -1  264.47   21.30
  -4   9   1  268.87   33.10
   4   9  -1  256.27   34.40
   4   9  -1  256.77   13.00
   3  -9  -1    0.70    5.40
   3  -9  -1   -1.70    8.30
   3  -9  -1    6.80    5.20
   3  -9  -1    8.80    4.90
   3  -9  -1   -0.40   14.60
  -3  -9   1    1.20    7.60
  -3  -9   1    5.60   13.00
   3  -9  -1    7.80    5.80
  -3  -9   1   20.00    9.40
   3   9  -1    5.40    7.10
   3   9  -1    0.60   10.20
  -3   9   1   -2.20   16.20
   3   9  -1   13.10   18.40
  -2  -9   1   -7.80    9.80
   2  -9  -1   -3.00    4.10
   2  -9  -1    0.50    4.70
  -2  -9   1   12.60    9.50
   2  -9  -1    3.00    5.30
   2  -9  -1   -5.80    8.70
  -2  -9   1    4.10    8.10
  -2  -9   1   -1.40    7.20
   2  -9  -1    0.80    5.70
   2   9  -1   -6.10    5.00
   2   9  -1   -2.90   16.10
  -2   9   1    4.70   14.90
   2   9  -1  -15.90    7.90
   2   9  -1   -0.10    7.20
  -2   9   1    2.50    5.90
  -1  -9   1  108.59   11.80
   1  -9  -1  107.49   11.60
  -1  -9   1  103.19   15.20
   1  -9  -1  110.69   11.90
  -1  -9   1  104.19   11.50
  -1  -9   1  107.29   15.10
   1  -9  -1  104.19   15.10
   1  -9  -1  103.59    9.60
  -1   9   1  111.59   15.70
   1   9  -1  101.99    6.00
   1   9  -1  117.89   14.50
   1   9  -1  132.49   11.70
  -1   9   1  101.79   12.60
   1   9  -1  114.39   16.60
   0  -9  -1  196.78   14.80
   0  -9   1  164.08   13.90
   0  -9   1  189.28   15.40
   0  -9   1  208.48   17.80
   0  -9  -1  186.98   12.60
   0  -9  -1  206.08   14.50
   0  -9   1  187.88   12.20
   0  -9   1  192.88   11.50
   0  -9  -1  197.88   18.80
   0   9  -1  184.28   13.30
   0   9  -1  175.08   16.50
   0   9   1  186.68   15.20
   0   9   1  197.68   15.80
   0   9   1  184.78   16.10
   0   9   1  169.38   11.00
   0   9  -1  186.98    9.90
  -1  -9  -1 1024.90   31.50
  -1  -9  -1  954.50   28.40
   1  -9   1  959.30   32.20
  -1  -9  -1  996.20   32.50
   1  -9   1  975.60   26.90
   1  -9   1  993.00   25.00
   1  -9   1  954.20   30.70
  -1  -9  -1  960.20   37.20
   1  -9   1 1000.90   24.40
   1  -9   1 1016.00   32.20
   1   9   1  968.20   28.50
   1   9   1 1002.90   33.90
   1   9   1  945.41   35.40
  -1   9  -1  964.70   33.50
   1   9   1  961.40   28.40
   2  -9   1  311.97   23.40
   2  -9   1  336.47   11.10
   2  -9   1  351.86   16.50
   2  -9   1  318.07   11.30
  -2  -9  -1  368.46   19.70
  -2  -9  -1  342.17   22.70
  -2  -9  -1  355.36   17.80
   2  -9   1  341.97   12.90
   2  -9   1  353.06   13.50
   2  -9   1  342.87   19.60
   2   9   1  309.97   25.80
   2   9   1  323.97   20.30
   2   9   1  333.37   18.10
  -2   9  -1  311.77   19.20
   2   9   1  346.67   13.60
   3  -9   1  536.45   17.40
  -3  -9  -1  559.84   28.10
   3  -9   1  564.74   32.10
  -3  -9  -1  568.54   24.50
   3  -9   1  569.14   24.50
   3  -9   1  563.94   20.90
   3   9   1  589.44   25.50
   3   9   1  584.44   36.40
   3   9   1  523.65   26.80
  -4  -9  -1    3.60   10.40
   4  -9   1    7.40    4.50
   4  -9   1   12.70   17.60
   4  -9   1    0.40    7.60
  -4  -9  -1   15.50   14.50
   4  -9   1   -0.40   10.20
   4   9   1  -24.90   20.10
   4   9   1   11.50   11.70
   5  -9   1  314.47   22.60
   5  -9   1  325.27   22.30
  -5  -9  -1  351.86   27.70
  -5  -9  -1  338.87   25.00
   5  -9   1  302.97   11.70
   5  -9   1  346.57   35.50
   5   9   1  306.67   40.70
   5   9   1  326.87   22.90
   6  -9   1   26.40    8.20
   6  -9   1   54.29   28.50
   6  -9   1    9.50   10.20
   6  -9   1   12.50   15.80
  -6  -9  -1   -2.60   20.10
  -6  -9  -1   33.90   19.20
   6   9   1   21.70   33.00
   6   9   1    9.60   15.40
   6   9   1   25.30   10.90
   6   9   1   70.39   16.80
  -7  -9  -1   46.50   24.80
   7  -9   1    3.40   21.50
   7  -9   1   46.80   12.30
  -7  -9  -1    5.10   25.80
   7  -9   1   52.99   32.00
   7  -9   1   16.30   12.50
   7   9   1  149.19   52.69
   7   9   1   92.19   22.20
   7   9   1   27.10   15.90
   7 -10  -1   -0.20   14.20
   7 -10  -1   27.00   38.40
   7 -10  -1    6.00   21.10
  -7 -10   1   -6.80   24.20
  -7 -10   1   19.80   28.00
   7 -10  -1    2.30    7.80
   7  10  -1   31.40   43.60
   7  10  -1   43.50   15.60
  -6 -10   1   49.60   20.50
   6 -10  -1   44.20   12.30
   6 -10  -1   28.20    8.20
   6 -10  -1   28.50   16.60
  -6 -10   1   51.39   21.00
   6 -10  -1   43.00   29.70
   6  10  -1   72.99   18.60
   6  10  -1   86.39   19.50
   6  10  -1   89.09   40.10
   6  10  -1   56.29   13.00
  -5 -10   1   17.80   16.20
  -5 -10   1  -17.30   16.20
   5 -10  -1   46.40   25.60
   5 -10  -1   -2.60   12.00
   5 -10  -1   -1.70   10.90
   5 -10  -1    3.50    6.40
   5  10  -1   16.80   32.20
   5  10  -1    3.70   14.50
   5  10  -1   -1.40    8.20
   4 -10  -1  397.76   18.30
  -4 -10   1  389.86   29.20
  -4 -10   1  410.86   25.20
   4 -10  -1  387.66   20.10
   4 -10  -1  404.26   33.50
  -4 -10   1  416.56   24.50
   4 -10  -1  391.26   20.20
  -4  10   1  404.66   39.80
   4  10  -1  431.76   46.10
   4  10  -1  377.96   24.80
  -3 -10   1   43.00   13.90
   3 -10  -1   58.49   12.70
   3 -10  -1   36.80   17.20
   3 -10  -1   60.09    8.70
   3 -10  -1   53.99    8.10
  -3 -10   1   59.69   12.50
  -3 -10   1   48.90   11.40
   3 -10  -1   47.00    8.20
   3 -10  -1   50.59    8.20
   3  10  -1   60.29   22.20
  -3  10   1   61.99   22.70
   3  10  -1   60.09   13.60
   3  10  -1   55.19   12.80
   2 -10  -1  819.72   30.50
  -2 -10   1  917.31   32.80
   2 -10  -1  813.42   24.70
  -2 -10   1  879.31   28.80
  -2 -10   1  826.82   34.10
   2 -10  -1  860.91   27.50
   2 -10  -1  871.21   23.80
   2  10  -1  886.41   38.50
  -2  10   1  839.32   39.00
   2  10  -1  861.71   22.90
  -2  10   1  849.41   29.90
   2  10  -1  819.82   29.60
  -1 -10   1  -18.70    8.90
   1 -10  -1    2.50    6.20
  -1 -10   1   -9.00    7.20
   1 -10  -1   15.10   11.30
  -1 -10   1   -3.90    7.10
   1 -10  -1   -0.80    6.40
   1 -10  -1   10.90    7.60
  -1 -10   1   -4.70    7.80
   1  10  -1    1.50    7.60
   1  10  -1   18.40    8.70
   1  10  -1   -4.60   11.20
  -1  10   1    2.30    5.70
  -1  10   1   10.80   12.20
   0 -10  -1  972.30   30.70
   0 -10   1  914.21   26.10
   0 -10   1  973.30   27.10
   0 -10  -1  934.11   30.80
   0 -10  -1  866.11   35.00
   0 -10  -1  938.11   27.90
   0 -10   1  929.41   30.20
   0 -10   1  900.41   32.00
   0  10  -1  914.51   23.30
   0  10   1  930.11   32.80
   0  10  -1  926.61   34.10
   0  10   1  859.71   24.80
   0  10   1  915.51   30.60
   0  10   1  924.21   31.80
   0  10  -1  919.11   25.90
   1 -10   1  307.47   13.80
  -1 -10  -1  340.67   17.20
  -1 -10  -1  323.77   21.10
   1 -10   1  315.87   16.50
   1 -10   1  310.77   19.80
   1 -10   1  289.87   19.70
   1 -10   1  314.77   13.80
  -1 -10  -1  326.27   19.50
  -1 -10  -1  304.87   25.10
   1  10   1  298.47   17.40
   1  10   1  302.17   24.60
   1  10   1  337.27   21.20
  -1  10  -1  335.57   20.70
   1  10   1  317.37   17.10
  -2 -10  -1   59.79   11.10
   2 -10   1   85.19   13.30
  -2 -10  -1   91.29   12.90
   2 -10   1   56.49    7.30
   2 -10   1   59.99    9.00
   2 -10   1   86.89   17.00
   2 -10   1   62.39    7.80
   2 -10   1   66.69    8.90
   2 -10   1   66.89   10.90
  -2 -10  -1   65.29   14.80
   2  10   1   58.49   18.90
   2  10   1   64.69   11.00
   2  10   1   71.49   11.70
   2  10   1   91.49   17.60
  -2  10  -1   39.90    9.80
   2  10   1   65.89    8.40
  -3 -10  -1  100.69   17.50
   3 -10   1   61.59   11.30
  -3 -10  -1   76.99   13.60
   3 -10   1   80.29   20.20
   3 -10   1   76.69   10.70
   3 -10   1   80.79   11.10
   3  10   1   62.49   12.00
   3  10   1   73.29   24.10
   3  10   1   78.29   14.20
   3  10   1   76.39   11.00
   4 -10   1    3.30    7.10
   4 -10   1   -0.60    9.90
   4 -10   1   -1.80   21.40
  -4 -10  -1   -3.10   11.90
  -4 -10  -1  -11.10   15.70
   4 -10   1    3.70    8.40
   4  10   1   -4.80   24.10
   4  10   1   16.10   11.30
   4  10   1   -8.30   12.10
  -5 -10  -1  236.68   27.40
   5 -10   1  268.07   21.00
   5 -10   1  245.98   22.40
   5 -10   1  253.37   34.90
   5 -10   1  222.18   12.30
  -5 -10  -1  262.47   25.70
   5  10   1  275.37   21.00
   5  10   1  255.17   22.90
   5  10   1  275.87   44.80
  -6 -10  -1  -25.50   20.90
   6 -10   1   -9.70   10.60
  -6 -10  -1   -2.70   21.20
   6 -10   1    6.40    8.60
   6 -10   1   -8.30   29.20
   6 -10   1    9.90   14.70
   6  10   1   -1.80   35.00
   6  10   1   42.40   16.50
   6  10   1    7.40   24.00
   6  10   1   -3.80   13.50
   6  10   1   21.90   12.50
  -7 -10  -1    7.00   26.10
   7 -10   1   18.10   26.70
   7 -10   1   33.70   13.10
   7  10   1   59.79   53.69
   7  10   1   65.99   31.50
   7  10   1   89.69   20.90
   7 -11  -1  -17.20   21.90
   7 -11  -1   86.89   16.40
  -7 -11   1   -4.90   27.40
   7 -11  -1   41.60    9.90
   7  11  -1   80.39   41.30
  -6 -11   1   43.00   22.90
   6 -11  -1   40.20    8.20
  -6 -11   1   46.30   26.40
   6 -11  -1   81.59   34.90
   6 -11  -1   37.00   15.70
   6  11  -1   77.89   23.50
   6  11  -1   49.30   12.00
   6  11  -1   33.30   15.20
   6  11  -1   73.79   46.40
   5 -11  -1   11.50    6.70
  -5 -11   1   60.19   19.50
   5 -11  -1   35.00   13.40
   5 -11  -1    5.70   12.60
  -5 -11   1   20.50   18.50
   5 -11  -1   -4.10   27.10
   5  11  -1    8.20   11.80
   5  11  -1   51.29   41.00
   5  11  -1   11.70   18.60
   4 -11  -1    6.60   12.10
   4 -11  -1    0.60    6.60
  -4 -11   1   -0.10   18.20
  -4 -11   1  -11.80   11.20
   4 -11  -1    1.90   20.90
   4 -11  -1   -4.70    9.10
  -4 -11   1  -17.10   13.30
   4  11  -1   -1.30   25.50
   4  11  -1   -3.50   13.00
  -3 -11   1  185.68   19.20
   3 -11  -1  193.38   20.20
   3 -11  -1  194.48   11.90
   3 -11  -1  176.48   11.10
  -3 -11   1  201.68   19.20
  -3 -11   1  179.88   24.30
   3 -11  -1  197.88   13.00
   3 -11  -1  203.68   15.90
  -3  11   1  276.67   35.10
   3  11  -1  167.48   13.20
   3  11  -1  269.67   33.80
   3  11  -1  165.68   18.60
   3  11  -1  187.08   19.90
   2 -11  -1  779.22   25.50
  -2 -11   1  851.71   33.40
  -2 -11   1  836.22   29.10
  -2 -11   1  822.32   34.00
   2 -11  -1  786.82   23.90
   2 -11  -1  828.32   28.00
   2 -11  -1  852.71   32.90
  -2  11   1  770.22   39.70
  -2  11   1  770.82   30.30
   2  11  -1  804.32   20.80
   2  11  -1  793.42   29.20
   2  11  -1  819.82   38.90
   1 -11  -1  286.07   23.70
   1 -11  -1  313.97   18.40
  -1 -11   1  305.37   20.90
  -1 -11   1  261.47   22.00
  -1 -11   1  279.17   16.50
   1 -11  -1  279.97   15.40
   1 -11  -1  280.17   17.70
  -1  11   1  259.67   25.10
  -1  11   1  265.77   19.20
   1  11  -1  303.57   16.40
   1  11  -1  255.97   22.70
   0 -11   1  737.93   29.70
   0 -11   1  712.63   23.50
   0 -11   1  734.23   24.10
   0 -11   1  718.13   27.80
   0 -11  -1  710.43   33.30
   0 -11  -1  741.73   28.70
   0 -11  -1  752.12   25.50
   0 -11  -1  733.33   27.60
   0  11  -1  724.53   19.20
   0  11   1  694.53   29.70
   0  11  -1  761.02   32.40
   0  11   1  732.73   22.00
   0  11   1  708.93   30.50
   0  11  -1  725.93   21.90
   0  11   1  719.13   27.30
  -1 -11  -1  771.32   40.50
   1 -11   1  783.22   32.20
  -1 -11  -1  777.42   32.30
   1 -11   1  835.62   31.20
   1 -11   1  797.52   26.50
  -1 -11  -1  810.62   30.10
  -1 -11  -1  811.62   28.10
   1 -11   1  831.52   23.60
   1  11   1  778.72   27.20
   1  11   1  804.52   35.30
   1  11   1  798.12   33.20
  -1  11  -1  833.92   33.40
   1  11   1  787.92   26.90
   2 -11   1   17.60    5.60
  -2 -11  -1   16.70   11.00
  -2 -11  -1   -0.90   12.90
   2 -11   1    5.70   14.20
   2 -11   1    1.80   11.50
   2 -11   1   31.80    6.20
   2 -11   1    5.50    7.90
   2 -11   1   16.90    8.10
  -2 -11  -1   19.30    8.80
   2  11   1   -5.30    9.40
   2  11   1    9.90   20.90
   2  11   1   18.40    6.40
   2  11   1   15.60    9.50
   2  11   1    9.60    8.30
   2  11   1   16.90    4.80
  -2  11  -1   15.80    7.30
   3 -11   1   15.40   11.40
   3 -11   1    2.30    8.30
  -3 -11  -1   13.00   11.00
  -3 -11  -1    3.30   13.30
   3 -11   1   13.30   17.10
   3 -11   1    7.90    8.10
   3  11   1   -0.50    7.90
   3  11   1   10.50   12.30
   3  11   1  -13.90   21.50
   3  11   1    5.60    8.90
   4 -11   1  977.50   31.60
  -4 -11  -1  836.12   40.00
  -4 -11  -1  938.71   38.50
   4 -11   1  867.41   26.60
   4 -11   1 1008.90   47.50
   4 -11   1  926.41   34.20
   4  11   1  883.71   32.40
   4  11   1  868.91   27.40
   4  11   1  850.61   39.10
   4  11   1  950.20   55.19
   5 -11   1   21.40    9.40
   5 -11   1   20.90   13.60
  -5 -11  -1   27.50   19.60
  -5 -11  -1   44.50   20.60
   5 -11   1   31.50    9.90
   5 -11   1  -10.40   25.70
   5  11   1   40.10   11.30
   5  11   1   56.49   18.30
   5  11   1   81.99   39.90
   5  11   1   34.50   12.10
   5  11   1   57.89   17.40
  -6 -11  -1   -3.20   25.50
   6 -11   1   13.70   10.80
   6 -11   1   39.50   17.90
  -6 -11  -1  -11.80   21.30
   6 -11   1    9.80    9.30
   6 -11   1  -16.10   34.70
   6  11   1   55.79   45.00
   6  11   1   42.40   14.80
   6  11   1   18.90   13.70
   6  11   1   11.30   20.30
   6  11   1    4.80   22.70
   6 -12  -1  -20.80   15.90
   6 -12  -1   -8.00   38.50
  -6 -12   1   57.39   26.90
  -6 -12   1  -29.20   23.20
   6 -12  -1   -7.30   16.60
   6 -12  -1   -7.90    6.80
   6  12  -1   20.60   21.00
   6  12  -1    1.00   52.49
  -5 -12   1   26.00   24.80
   5 -12  -1   47.90   32.60
  -5 -12   1   19.60   20.20
   5 -12  -1   25.80   16.30
   5 -12  -1   34.10    8.30
   5 -12  -1   41.80   13.80
   5  12  -1   68.69   42.00
   5  12  -1   37.20   21.20
   5  12  -1   31.10   15.60
   4 -12  -1   81.49   17.80
  -4 -12   1   63.29   20.60
   4 -12  -1   73.59   10.50
  -4 -12   1   40.90   13.90
   4 -12  -1   95.99   27.70
  -4 -12   1   79.99   17.40
   4 -12  -1   47.60    8.90
   4  12  -1   87.59   35.10
   4  12  -1   72.79   12.40
   4  12  -1   70.29   15.30
   3 -12  -1  354.76   19.20
   3 -12  -1  372.16   15.30
  -3 -12   1  356.36   25.20
   3 -12  -1  321.47    9.90
   3 -12  -1  373.56   26.30
  -3 -12   1  353.36   31.00
   3 -12  -1  309.07   16.20
  -3 -12   1  368.16   25.20
   3 -12  -1  342.57   16.90
   3  12  -1  352.46   15.90
   3  12  -1  350.26   40.40
   3  12  -1  308.77   25.10
  -3  12   1  350.16   39.30
   3  12  -1  320.07   35.30
   2 -12  -1  175.18   22.10
   2 -12  -1  170.08   13.90
   2 -12  -1  191.98   16.90
  -2 -12   1  183.78   23.20
   2 -12  -1  172.88   15.90
  -2 -12   1  162.78   21.70
  -2 -12   1  177.18   17.40
  -2  12   1  213.48   28.50
   2  12  -1  199.68   29.00
   2  12  -1  173.08    6.70
   2  12  -1  179.78   13.80
   2  12  -1  150.68   18.00
  -2  12   1  166.78   18.00
   2  12  -1  147.89   20.00
   1 -12  -1  100.09   13.00
   1 -12  -1   96.19   14.70
  -1 -12   1  110.59   17.90
  -1 -12   1  106.49   18.40
   1 -12  -1   98.99   18.40
   1 -12  -1  103.29   14.70
   1  12  -1  127.49   20.10
  -1  12   1  117.79   19.70
   1  12  -1  128.39   20.30
  -1  12   1  121.89   17.60
   1  12  -1  111.49   13.20
   0 -12  -1  267.27   19.10
   0 -12  -1  267.67   22.30
   0 -12   1  303.17   21.40
   0 -12   1  258.57   15.90
   0 -12  -1  284.37   17.70
   0 -12   1  267.87   20.60
   0 -12  -1  267.87   27.40
   0  12   1  255.27   13.40
   0  12   1  273.57   20.40
   0  12   1  255.97   21.60
   0  12   1  245.28   23.20
   0  12  -1  254.47   27.00
   1 -12   1  356.86   25.50
   1 -12   1  396.66   20.80
  -1 -12  -1  390.76   27.50
   1 -12   1  395.66   23.90
   1 -12   1  393.76   17.60
  -1 -12  -1  380.86   23.40
  -1 -12  -1  391.26   22.90
   1  12   1  414.16   20.20
   1  12   1  378.36   28.60
   1  12   1  433.56   25.50
   1  12   1  362.06   20.90
  -1  12  -1  421.16   27.00
   2 -12   1  170.28   18.70
   2 -12   1  170.28   20.30
  -2 -12  -1  164.78   21.80
   2 -12   1  172.58   11.70
  -2 -12  -1  122.19   17.70
   2 -12   1  152.28   14.60
  -2  12  -1  123.09   20.00
   2  12   1  166.58   18.10
   2  12   1  160.78   19.40
   2  12   1  145.09   26.80
   2  12   1  149.39   14.80
  -3 -12  -1   81.99   16.20
  -3 -12  -1   91.59   23.70
   3 -12   1   64.69   11.90
   3 -12   1   74.59   10.10
   3 -12   1  109.79   15.30
   3  12   1   67.59   31.10
   3  12   1   78.19   11.10
   3  12   1   81.89   11.90
   3  12   1  122.79   19.10
   4 -12   1   -0.60   11.90
  -4 -12  -1   17.40   17.00
   4 -12   1    4.10   21.90
  -4 -12  -1   48.40   18.40
   4 -12   1   -1.60   11.00
   4 -12   1    5.20    9.90
   4  12   1   35.10   16.10
   4  12   1    2.30   12.80
   4  12   1   23.10    7.20
   4  12   1   14.80   32.80
   4  12   1   -2.70   11.80
   5 -12   1  715.53   31.30
   5 -12   1  666.33   30.90
  -5 -12  -1  706.83   41.00
   5 -12   1  684.03   24.10
   5 -12   1  672.23   53.19
  -5 -12  -1  692.43   43.60
   5  12   1  663.23   39.10
   5  12   1  718.03   39.10
   5  12   1  651.53   35.90
   5  12   1  721.03   24.00
   5  12   1  777.22   68.09
   6 -12   1  115.19   21.90
  -6 -12  -1  109.09   29.50
   6 -12   1   29.90   41.80
   6 -12   1   70.79   13.00
  -6 -12  -1   82.19   28.90
   6  12   1   99.59   53.09
   6  12   1   48.00   12.80
   6  12   1   71.69   27.60
  -5 -13   1   -1.30   22.70
   5 -13  -1   31.30   17.60
   5 -13  -1    0.30   13.40
   5 -13  -1   -8.90    8.00
  -5 -13   1   11.30   27.00
   5  13  -1    1.20   13.90
   5  13  -1   41.00   20.20
   5  13  -1    8.80   43.70
   4 -13  -1   16.80    8.90
   4 -13  -1    3.60    8.40
   4 -13  -1   -5.90   16.90
  -4 -13   1   34.60   25.00
  -4 -13   1    8.90   16.50
  -4 -13   1    7.20   13.80
   4 -13  -1   11.50    9.00
   4  13  -1    9.80   14.00
   4  13  -1    3.30   13.20
   4  13  -1   -2.10    9.80
   4  13  -1   23.50   19.70
   4  13  -1   12.60   35.70
   3 -13  -1  217.18   13.10
   3 -13  -1  195.98   25.20
  -3 -13   1  165.18   22.80
   3 -13  -1  196.68   14.80
  -3 -13   1  181.48   22.90
   3 -13  -1  188.38   17.40
   3  13  -1  199.08   12.20
   3  13  -1  174.38   23.40
   3  13  -1  211.38   34.80
   3  13  -1  187.78   24.80
   3  13  -1  177.98   14.10
  -2 -13   1   19.50   16.70
   2 -13  -1    6.30    8.30
  -2 -13   1   16.30   13.30
  -2 -13   1    1.20   11.80
   2 -13  -1   14.30   15.90
   2 -13  -1    8.00   11.50
   2 -13  -1   -2.90    9.20
   2  13  -1    9.30   21.70
  -2  13   1    3.70   23.00
  -2  13   1    0.90    9.60
   2  13  -1   19.20   13.00
   1 -13  -1   36.40   12.50
  -1 -13   1   37.20   11.00
   1 -13  -1   39.70   12.20
  -1 -13   1   39.10   13.20
  -1 -13   1   51.49   16.40
   1 -13  -1   31.80    9.50
   1 -13  -1   71.39   21.50
  -1  13   1   64.59   21.30
   1  13  -1   25.00   18.00
  -1  13   1   24.30   10.80
   1  13  -1   23.20   12.70
   1  13  -1   46.30   10.30
   0 -13   1    4.00    9.10
   0 -13  -1   -7.90    8.70
   0 -13   1    3.00   12.30
   0 -13   1    4.00    8.60
   0 -13  -1   12.20   18.90
   0 -13  -1    1.40    9.00
   0 -13  -1    6.30   14.30
   0  13  -1   15.70   10.20
   0  13   1   10.60   11.50
   0  13   1    1.80   15.30
   0  13   1   13.50    7.00
   0  13   1    9.40   10.50
   1 -13   1   87.59   12.60
  -1 -13  -1   81.89   16.50
  -1 -13  -1   87.99   18.20
  -1 -13  -1   90.29   16.30
   1 -13   1   71.89   12.40
   1 -13   1  105.09   14.30
   1  13   1   77.89   21.70
   1  13   1  100.69   13.20
   1  13   1  101.09   20.00
  -1  13  -1  122.69   21.70
   1  13   1  112.89   14.60
   2 -13   1   11.20    9.20
  -2 -13  -1    5.80   11.80
   2 -13   1    9.90    7.00
   2 -13   1   27.00   16.50
   2 -13   1    9.10    9.90
  -2 -13  -1   18.90   17.10
  -2 -13  -1   21.60   15.00
   2  13   1   44.20   25.90
   2  13   1   15.80   10.60
   2  13   1    4.50   21.50
  -3 -13  -1  207.58   24.50
   3 -13   1  211.98   24.00
  -3 -13  -1  267.47   33.70
   3 -13   1  208.58   20.90
   3  13   1  291.87   24.60
   3  13   1  233.78   12.00
   3  13   1  210.18   36.60
   3  13   1  224.98   25.00
   3  13   1  215.68   15.10
   4 -13   1  410.56   45.00
  -4 -13  -1  408.66   41.50
  -4 -13  -1  387.76   32.80
   4 -13   1  350.16   23.10
   4 -13   1  400.56   25.50
   4 -13   1  412.96   21.70
   4  13   1  395.96   31.80
   4  13   1  403.76   53.99
   4  13   1  366.46   24.90
   4  13   1  379.06   32.30
  -5 -13  -1    5.50   27.60
  -5 -13  -1   -2.60   25.00
   5 -13   1  -14.30   13.20
   5 -13   1  -12.30   11.10
   5 -13   1    4.10   15.70
   5 -13   1   21.20   38.20
   5  13   1    4.80   19.40
   5  13   1   23.50   21.40
   5  13   1   -7.20   44.60
   5 -14  -1   27.90   16.50
   5 -14  -1   17.00   10.20
  -5 -14   1   -1.60   33.90
  -5 -14   1   13.30   18.00
   5  14  -1  -25.60   52.19
   5  14  -1  -28.00   17.00
   5  14  -1   43.70   23.30
  -4 -14   1  -10.00   15.50
   4 -14  -1   28.30   19.90
  -4 -14   1   46.80   22.40
   4 -14  -1   21.80    9.60
  -4 -14   1   51.19   27.70
   4  14  -1   20.70   21.00
   4  14  -1   15.30   11.30
   4  14  -1   64.19   42.40
   4  14  -1   25.60   17.90
   4  14  -1   10.00   13.10
  -3 -14   1  313.37   38.90
  -3 -14   1  401.26   29.60
   3 -14  -1  338.27   19.00
  -3 -14   1  354.36   28.80
   3 -14  -1  379.16   21.70
   3 -14  -1  347.57   16.10
   3 -14  -1  392.66   34.00
   3  14  -1  366.86   34.40
   3  14  -1  367.76   27.40
   3  14  -1  345.67   48.30
   2 -14  -1  166.08   19.20
  -2 -14   1  169.38   25.90
   2 -14  -1  183.98   18.80
   2 -14  -1  177.48   25.50
  -2 -14   1  189.58   22.50
  -2 -14   1  176.98   25.30
   2  14  -1  194.18   25.20
   2  14  -1  213.48   32.10
   2  14  -1  171.68   20.80
  -2  14   1  207.68   22.80
   1 -14  -1  -21.80   10.40
   1 -14  -1   -3.70    9.20
  -1 -14   1    8.40   12.40
   1 -14  -1   -1.40   22.50
  -1 -14   1    4.60   12.70
   1 -14  -1   41.80   14.00
  -1 -14   1    6.90   16.80
   1  14  -1   25.00   10.80
   1  14  -1   -1.70   15.50
   1  14  -1   -4.10   16.50
  -1  14   1  -11.00   10.50
   0 -14   1   83.79   14.80
   0 -14   1  116.39   17.70
   0 -14  -1   93.49   15.20
   0 -14  -1   64.39   18.40
   0 -14   1   45.30   13.10
   0 -14  -1   66.49   15.70
   0  14   1   64.79   14.50
   0  14   1   81.19    8.10
   0  14   1   75.19   12.10
  -1 -14  -1   49.40   14.20
   1 -14   1   25.80   13.60
   1 -14   1   59.49   10.90
  -1 -14  -1   57.69   21.20
   1 -14   1   45.80   12.70
  -1 -14  -1   26.60   11.50
   1  14   1   49.70   13.30
   1  14   1   29.30   21.30
  -1  14  -1   53.69   14.50
  -2 -14  -1   59.49   16.50
   2 -14   1   44.80   13.30
  -2 -14  -1   27.00   14.50
   2 -14   1   65.19   13.90
  -2 -14  -1   89.79   23.90
   2 -14   1   68.79   10.40
   2  14   1   35.70   15.20
   2  14   1  102.99   17.60
   2  14   1   64.29   29.90
   3 -14   1   21.50   11.40
  -3 -14  -1   24.00   23.40
  -3 -14  -1   19.50   18.20
   3 -14   1   36.50   17.20
   3  14   1    6.00   34.90
   3  14   1   31.70   14.50
  -4 -14  -1   40.80   29.40
  -4 -14  -1   31.50   20.80
   4 -14   1   19.00    9.30
   4 -14   1    2.00   11.30
   4 -14   1   18.40   16.20
   4  14   1   10.20   14.00
   4  14   1    4.90   13.10
   4  14   1   26.80   11.10
   4  14   1   17.80   43.30
   4  14   1    7.50   20.40
  -5 -14  -1  489.55   31.40
   5 -14   1  251.37   51.29
   5 -14   1  374.76   23.70
   5 -14   1  395.46   21.30
  -5 -14  -1  346.97   52.09
   5  14   1  347.97   27.90
   5  14   1  397.96   35.50
   5  14   1  348.67   63.29
   4 -15  -1   90.39   24.30
  -4 -15   1   40.80   30.70
   4 -15  -1   35.20   10.00
  -4 -15   1   56.09   16.30
   4  15  -1  113.49   25.20
   4  15  -1   39.50   50.19
   3 -15  -1    5.90   10.00
  -3 -15   1   35.00   18.00
   3 -15  -1    0.40    9.50
  -3 -15   1   27.50   26.10
  -3 -15   1  -10.90   16.60
   3 -15  -1  -25.00   22.00
   3  15  -1   12.20   16.50
   3  15  -1   20.30   36.40
   3  15  -1   23.30   20.80
   2 -15  -1   -8.00   24.30
   2 -15  -1   17.30   13.70
  -2 -15   1   26.70   17.10
  -2 -15   1   46.60   21.80
   2 -15  -1    3.00   10.10
   2 -15  -1   28.10   12.30
   2  15  -1  -17.20   27.60
  -2  15   1    6.70   13.00
   2  15  -1   52.39   14.10
   2  15  -1   30.90   16.80
   1 -15  -1  123.39   18.70
  -1 -15   1  178.08   24.80
   1 -15  -1  136.69   18.10
   1 -15  -1   99.39   25.30
  -1 -15   1  113.99   19.90
  -1 -15   1  188.48   22.90
   1 -15  -1  184.98   32.10
  -1  15   1  163.78   24.90
   1  15  -1  102.19   19.30
   1  15  -1  159.08   21.00
   1  15  -1  152.18   15.90
   0 -15  -1  -26.80   16.60
   0 -15   1  -11.10   13.80
   0 -15  -1   -4.60   11.90
   0 -15   1   -2.30   13.10
   0 -15  -1    2.10   14.50
   0 -15   1    7.00   17.00
   0  15  -1    6.50   15.00
   1 -15   1   78.99   14.90
  -1 -15  -1   77.19   19.60
  -1 -15  -1   40.50   16.60
   1 -15   1   63.29   14.20
   1 -15   1   99.49   16.20
  -1 -15  -1   79.39   17.30
   1  15   1   52.69   14.70
   1  15   1   92.59   13.60
   1  15   1   70.69   24.40
   2 -15   1  227.58   25.30
   2 -15   1  264.07   21.70
  -2 -15  -1  283.57   29.80
  -2 -15  -1  173.08   26.10
   2  15   1  246.78   23.60
   2  15   1  307.57   46.60
   2  15   1  243.88   32.30
   3 -15   1   40.60   14.00
  -3 -15  -1   64.79   26.60
  -3 -15  -1  124.79   22.30
   3  15   1  102.19   27.40
   3  15   1   53.09   39.90
   3  15   1   71.49   18.00
   4 -15   1   40.90   12.50
  -4 -15  -1   27.80   33.50
  -4 -15  -1   55.19   17.20
   4  15   1   92.29   53.59
   2 -16  -1   38.20   29.80
  -2 -16   1   22.70   25.00
   2 -16  -1   -0.70   15.70
   2 -16  -1   29.60   14.20
  -2 -16   1  -12.10   14.60
   2  16  -1   15.80   29.60
   2  16  -1   16.10   15.20
  -2  16   1   43.90   14.90
  -1 -16   1  302.57   31.30
  -1 -16   1  379.96   36.60
   1 -16  -1  461.85   27.00
   1 -16  -1  418.46   26.50
   1 -16  -1  329.17   27.60
  -1 -16   1  416.36   28.20
   1  16  -1  306.77   40.00
   0 -16  -1  145.59   26.50
   0 -16   1  202.28   22.80
   0 -16   1  154.28   27.50
   0 -16  -1  177.58   25.60
   0 -16   1  212.98   28.20
   0 -16  -1  251.47   25.10
   0  16   1  233.98   30.90
   1 -16   1  -20.00   15.10
  -1 -16  -1    7.00   15.90
   1 -16   1   27.00   14.00
   1 -16   1   -5.10   13.20
  -1 -16  -1  -15.10   24.60
   1  16   1  -11.70   20.90
   1  16   1   13.90   17.50
  -1  16  -1   27.00   17.20
   2 -16   1   22.50   11.40
   2 -16   1   -8.60   15.30
   2 -16   1   -9.10   12.10
  -2 -16  -1   16.10   26.20
  -2 -16  -1   30.00   16.80
   2  16   1   40.10   38.00
   2  16   1   36.20   18.40
   2  16   1   12.80   17.70
   9   0  -2   41.60   32.60
  -9   0   2  -20.20   16.40
   9   0  -2    0.20   24.90
   9   0  -2    4.90   12.50
  -8   0   2   35.50   14.70
   8   0  -2   42.00   18.40
   8   0  -2   21.80   11.10
  -8   0   2   21.70   14.70
   7   0  -2   -5.80    7.70
  -7   0   2   -6.50   10.40
   7   0  -2   -8.60   11.70
   7   0  -2  -20.10   16.30
   7   0  -2    1.60   11.50
  -6   0   2 2597.94   71.89
   6   0  -2 2828.22   64.29
   6   0  -2 2819.82   65.89
   6   0  -2 2824.72   67.09
   6   0  -2 2869.51   80.39
   5   0  -2   -5.50    8.40
   5   0  -2    3.60    8.90
   5   0  -2    5.00    5.00
   5   0  -2    2.20   11.90
  -5   0   2    1.00    7.60
  -4   0   2  257.77   14.40
   4   0  -2  252.57   13.90
   4   0  -2  267.37   12.40
   4   0  -2  253.47   15.40
   4   0  -2  239.88   19.80
  -4   0   2  242.38   10.80
  -4   0   2  267.77   22.60
  -3   0   2   -1.50    9.40
  -3   0   2    1.30    5.30
  -3   0   2    2.50    4.80
   3   0  -2    2.30    5.30
   3   0  -2    7.50    8.70
   3   0  -2   -0.10    2.90
   3   0  -2    4.40    6.20
   2   0  -2 3112.89   60.69
  -2   0   2 3061.69   59.69
  -2   0   2 3162.48   65.29
  -2   0   2 3070.89   58.39
   2   0  -2 3043.30   61.29
  -2   0   2 3076.59   61.19
   2   0  -2 3002.80   58.89
   2   0  -2 3101.79   64.79
  -1   0   2    3.00    4.60
   1   0  -2    0.30    3.50
  -1   0   2    7.10    3.40
  -1   0   2   -1.70    1.90
  -1   0   2    1.50    3.80
   1   0  -2    1.40    1.90
   1   0  -2    1.00    3.70
   0   0   2  177.38    7.40
   0   0   2  179.28    6.40
   0   0  -2  170.58    6.90
   0   0  -2  165.08    7.70
   0   0  -2  174.88    6.60
   0   0   2  172.88    7.40
  -1   0  -2   -2.00    4.00
  -1   0  -2    3.00    2.60
   1   0   2    0.40    2.50
   1   0   2    3.20    4.60
   1   0   2    3.30    4.20
  -1   0  -2    2.00    4.10
   2   0   2 3010.10   57.19
  -2   0  -2 2957.00   57.49
   2   0   2 3049.40   61.59
   2   0   2 2985.30   61.39
  -3   0  -2    3.00    4.60
  -3   0  -2   -1.00    5.00
  -4   0  -2  631.64   21.80
  -4   0  -2  643.34   19.30
   4   0   2  640.64   30.90
   5   0   2   29.90   15.80
  -5   0  -2   -2.90    6.60
  -5   0  -2    1.60    6.50
   5   0   2    2.80    5.90
  -6   0  -2  108.99   16.00
   6   0   2  115.89   21.40
   6   0   2   90.69   12.80
  -6   0  -2   99.09   13.90
   7   0   2   -4.50    8.10
  -7   0  -2   -8.10   11.20
   7   0   2   37.90   21.10
   7   0   2   11.00   12.70
  -8   0  -2   -4.00   15.10
  -8   0  -2   12.80   16.20
   8   0   2  -10.60   26.70
   8   0   2  -41.30   28.00
   8   0   2   23.60   15.60
   8   0   2    3.50   23.80
  -9   0  -2   19.80   17.20
   9   0   2   53.19   30.00
   9   0   2   17.40   23.40
  -9  -1   2   42.60   20.00
  -9  -1   2   16.20   22.70
   9  -1  -2   76.59   34.10
   9  -1  -2   37.40   25.70
   9  -1  -2   11.80   11.80
   9   1  -2   11.30   14.90
  -9   1   2   -2.90   17.00
   9   1  -2   70.39   34.30
   9   1  -2   61.89   23.00
  -9   1   2   19.10   17.80
   8  -1  -2   16.10    9.80
  -8  -1   2   34.60   15.10
  -8  -1   2   -6.10   15.90
   8  -1  -2   41.80   24.80
   8  -1  -2   39.00   16.30
   8   1  -2   16.90   11.60
   8   1  -2    9.70   22.40
  -8   1   2   14.60   12.50
   8   1  -2   37.30   16.20
  -8   1   2   39.10   14.60
   7  -1  -2    7.30   13.00
   7  -1  -2  -17.00   18.60
   7  -1  -2    8.80    7.30
   7   1  -2   20.30   10.00
  -7   1   2   19.90   10.70
   7   1  -2   29.30   19.70
   7   1  -2    6.00   14.40
   7   1  -2   17.90   13.30
   6  -1  -2   45.80   29.30
   6  -1  -2   57.99   11.60
  -6  -1   2   40.90   11.10
   6  -1  -2   69.79   12.70
   6  -1  -2   58.99   11.10
   6   1  -2   84.39   13.10
  -6   1   2   95.79   16.00
   6   1  -2   51.79   18.70
   6   1  -2   59.89   12.20
   6   1  -2   59.39   12.40
   5  -1  -2  523.15   30.70
   5  -1  -2  489.65   21.90
   5  -1  -2  498.55   20.10
   5  -1  -2  523.25   18.50
  -5  -1   2  476.15   22.80
   5   1  -2  534.15   28.00
   5   1  -2  533.65   21.90
  -5   1   2  489.95   20.70
   5   1  -2  504.75   22.80
   5   1  -2  518.95   20.60
   4  -1  -2   58.19    7.10
  -4  -1   2   48.70    7.20
   4  -1  -2   53.19    8.50
  -4  -1   2   45.70    9.00
   4  -1  -2   49.99    9.40
   4   1  -2   46.20    9.80
  -4   1   2   58.49   14.90
  -4   1   2   40.80    7.70
   4   1  -2   53.89    9.80
   4   1  -2   46.60    8.50
   4   1  -2   36.80   11.90
   3  -1  -2 3073.19   61.59
   3  -1  -2 3095.39   70.39
  -3  -1   2 3158.18   69.19
   3  -1  -2 3018.80   59.29
   3  -1  -2 3065.99   62.79
  -3  -1   2 3136.39   61.49
  -3  -1   2 3028.70   64.49
  -3  -1   2 3078.09   61.49
   3   1  -2 3057.19   67.89
  -3   1   2 3014.30   58.89
   3   1  -2 3010.30   62.49
   3   1  -2 3028.50   63.19
  -3   1   2 3104.99   71.19
   3   1  -2 3040.30   64.89
  -3   1   2 3033.10   62.39
  -2  -1   2 3509.35   67.79
   2  -1  -2 3427.56   67.79
   2  -1  -2 3480.45   73.09
   2  -1  -2 3368.26   66.99
  -2  -1   2 3566.44   71.09
  -2  -1   2 3532.35   69.59
  -2   1   2 3418.46   67.49
  -2   1   2 3427.36   65.89
   2   1  -2 3532.35   68.19
   2   1  -2 3538.45   69.69
   2   1  -2 3564.04   70.79
   2   1  -2 3473.65   68.49
  -2   1   2 3542.25   73.69
   0  -1   2 2521.55   50.09
   0  -1   2 2589.04   48.90
   0  -1  -2 2507.65   50.09
   0  -1   2 2543.25   47.50
   0  -1   2 2495.65   48.30
   0  -1  -2 2550.24   48.00
   0  -1  -2 2473.55   48.10
   0   1  -2 2219.58   48.60
   0   1   2 2548.95   50.19
   0   1  -2 2588.34   48.80
   0   1   2 2518.05   48.30
   0   1   2 2592.54   48.00
   0   1  -2 2549.74   48.30
   1  -1   2 2532.95   48.90
  -1  -1  -2 2569.94   52.79
   1  -1   2 2619.64   51.19
  -1  -1  -2 2531.25   49.40
   1  -1   2 2495.55   47.50
  -1  -1  -2 2610.44   50.79
  -1   1  -2 2626.84   51.09
   1   1   2 2546.15   52.99
   1   1   2 2514.05   49.00
   1   1   2 2555.44   50.79
  -2  -1  -2  469.55   13.70
   2  -1   2  480.85   16.40
   2  -1   2  473.55   11.60
  -2   1  -2  425.36   13.00
   2   1   2  485.35   18.40
   2   1   2  463.25   13.10
  -3  -1  -2    9.90    5.30
  -3  -1  -2   15.80    6.30
  -3   1  -2    7.50    4.50
   3   1   2    8.30    9.40
  -3   1  -2   13.10    4.30
  -4  -1  -2 1066.69   27.80
   4  -1   2 1055.99   40.30
  -4  -1  -2 1079.79   31.50
  -4   1  -2 1063.49   28.70
  -4   1  -2 1041.20   25.90
  -5  -1  -2  409.66   21.00
   5  -1   2  377.06   15.40
  -5  -1  -2  381.66   17.50
   5  -1   2  462.15   32.30
  -5   1  -2  363.16   17.60
  -5   1  -2  381.76   15.90
   5   1   2  425.86   18.00
   5   1   2  352.76   28.60
  -6  -1  -2   12.40   10.00
   6  -1   2   18.90    8.70
   6  -1   2    2.90   19.10
  -6  -1  -2   14.50   10.30
   6   1   2   17.70    9.70
   6   1   2   13.10   18.00
   6   1   2   40.20   20.90
  -6   1  -2    7.40    8.40
   7  -1   2   77.59   23.30
   7  -1   2   27.70   10.90
  -7  -1  -2   33.20   13.90
   7  -1   2   41.40   13.20
  -7   1  -2   50.49   11.80
   7   1   2   60.19   14.10
   7   1   2   39.60   10.30
  -7   1  -2   44.60   12.20
   7   1   2   65.49   23.50
  -8  -1  -2  317.97   28.10
   8  -1   2  290.07   24.90
   8  -1   2  422.66   45.70
  -8  -1  -2  278.37   28.00
   8  -1   2  300.17   36.90
   8  -1   2  271.57   25.10
   8  -1   2  310.67   39.50
  -8   1  -2  294.47   25.70
   8   1   2  274.87   41.60
   8   1   2  322.47   26.80
  -8   1  -2  303.47   24.70
   8   1   2  365.26   47.90
   8   1   2  252.57   24.90
  -9  -1  -2   63.29   18.30
   9  -1   2  148.19   38.70
   9  -1   2   61.79   26.00
  -9   1  -2   82.89   18.20
   9   1   2    5.40   20.50
   9   1   2   21.70   18.60
   9   1   2   91.59   41.40
   9   1   2   41.00   24.70
   9  -2  -2  149.49   26.60
   9  -2  -2   94.29   15.10
  -9  -2   2  128.29   23.30
  -9   2   2  176.48   23.10
   9   2  -2  109.09   19.60
   9   2  -2  174.28   37.40
  -9   2   2  152.88   17.80
   9   2  -2  141.59   27.20
  -8  -2   2   30.30   15.80
   8  -2  -2  -34.30   27.80
   8  -2  -2   27.90   17.30
   8  -2  -2   16.30    9.50
  -8  -2   2   14.80   15.70
  -8   2   2   26.60   12.90
   8   2  -2   12.70   11.10
   8   2  -2   47.20   18.30
   8   2  -2   73.39   22.90
  -8   2   2   57.69   13.70
   7  -2  -2  400.86   27.90
   7  -2  -2  436.66   29.20
   7  -2  -2  438.76   21.10
  -7   2   2  428.06   22.90
   7   2  -2  493.85   36.40
   7   2  -2  487.05   30.10
   7   2  -2  464.35   25.10
   7   2  -2  465.05   26.40
   6  -2  -2 1003.00   29.30
   6  -2  -2 1048.60   45.90
   6  -2  -2  976.70   31.90
  -6  -2   2  997.80   35.40
   6  -2  -2  957.30   31.40
  -6   2   2 1012.20   31.80
   6   2  -2 1060.79   42.20
   6   2  -2  975.30   36.50
   6   2  -2  970.10   33.10
   5  -2  -2   20.50    7.80
   5  -2  -2   19.40    8.20
  -5  -2   2   21.70    9.40
   5  -2  -2   16.00   13.60
   5  -2  -2   24.20    5.20
   5   2  -2   22.50   12.10
   5   2  -2   19.70    9.60
  -5   2   2   26.20   18.50
  -5   2   2   23.40    8.10
   5   2  -2   22.60    7.30
   5   2  -2   30.10   11.90
   4  -2  -2  409.26   15.50
  -4  -2   2  404.56   19.00
  -4  -2   2  409.86   16.00
   4  -2  -2  408.66   24.80
   4  -2  -2  394.86   16.90
   4  -2  -2  404.56   13.50
  -4   2   2  422.36   26.50
   4   2  -2  421.16   22.10
   4   2  -2  427.26   18.10
   4   2  -2  418.66   20.30
   4   2  -2  424.16   18.50
  -4   2   2  407.76   16.00
   3  -2  -2 6698.13  134.69
  -3  -2   2 6664.33  125.09
  -3  -2   2 6668.93  128.39
  -3  -2   2 6659.13  130.29
   3  -2  -2 6565.84  124.19
   3  -2  -2 6615.64  123.49
   3   2  -2 6559.54  126.79
   3   2  -2 6707.83  128.69
  -3   2   2 6722.43  135.59
  -3   2   2 6498.25  123.89
   3   2  -2 6540.55  126.79
   3   2  -2 6464.25  129.09
   2  -2  -2   16.30    4.90
   2  -2  -2   20.90    4.60
   2  -2  -2   24.90    8.30
  -2  -2   2   25.50    6.70
  -2  -2   2   24.10    6.90
  -2  -2   2   19.40    4.40
  -2  -2   2   21.00    5.50
   2  -2  -2   27.60    2.40
   2   2  -2   22.60    4.90
  -2   2   2   22.20    3.80
   2   2  -2   26.80    7.00
  -2   2   2   16.30    8.30
   2   2  -2   21.90    5.70
   2   2  -2   27.30    5.80
  -2   2   2   20.80    4.50
   1  -2  -2  296.67   10.60
  -1  -2   2  304.77   11.60
  -1  -2   2  280.77   10.70
  -1  -2   2  307.17   11.70
   1  -2  -2  291.17    9.90
  -1  -2   2  288.47    9.10
  -1   2   2  301.77   10.20
  -1   2   2  299.67   13.90
  -1   2   2  313.17    9.70
   1   2  -2  317.27   12.10
   1   2  -2  285.07   10.60
   1   2  -2  295.77   11.40
   1   2  -2  290.77   10.90
   0  -2  -2 7650.03  141.89
  -1  -2  -2 8334.97  156.58
   1   2   2 8377.86  156.78
   2  -2   2  354.76   14.50
  -2  -2  -2  353.96   12.50
   2   2   2  327.67   11.60
  -2   2  -2  343.17    9.50
   2   2   2  329.87   17.40
  -3  -2  -2  376.96   14.40
   3  -2   2  380.46   22.70
  -3  -2  -2  382.66   17.10
  -3   2  -2  381.86   12.60
   3   2   2  371.56   20.80
  -4  -2  -2   60.59    8.50
  -4  -2  -2   57.99   10.20
   4  -2   2   67.19   15.30
   4   2   2   47.00   15.00
   4   2   2   55.79    7.80
  -4   2  -2   47.70    6.90
  -5  -2  -2  130.69   15.70
  -5  -2  -2  134.69   12.90
   5  -2   2  149.79   22.80
   5  -2   2  125.59    9.70
   5   2   2  159.28   23.00
   5   2   2  147.99   13.00
   5   2   2  132.99   20.20
  -5   2  -2  101.79   11.80
  -5   2  -2  127.19   10.70
   5   2   2  143.29   15.00
  -6  -2  -2  270.67   21.80
   6  -2   2  229.18   30.90
   6  -2   2  263.17   15.30
  -6  -2  -2  257.77   18.70
   6   2   2  227.78   27.80
  -6   2  -2  252.47   16.10
  -6   2  -2  247.48   15.40
   6   2   2  251.97   18.00
   6   2   2  262.67   29.70
   6   2   2  250.87   18.30
  -7  -2  -2   63.19   13.60
   7  -2   2   18.90   11.50
   7  -2   2   59.99   22.80
  -7  -2  -2   26.10   13.70
   7   2   2   22.90   12.10
   7   2   2   24.30   22.60
   7   2   2    9.10    9.20
  -7   2  -2   42.00   11.20
  -7   2  -2   49.00   11.00
   8  -2   2   46.80   27.60
   8  -2   2   22.50   14.90
   8  -2   2   -5.90   11.00
  -8  -2  -2    8.40   17.50
  -8  -2  -2    1.90   16.80
   8  -2   2    4.90   23.30
   8   2   2   -8.00   11.80
   8   2   2   -1.70   28.90
  -8   2  -2   13.70   13.80
  -8   2  -2   11.70   13.40
   8   2   2   35.10   18.80
  -9  -2  -2   18.00   21.30
   9   2   2   76.69   25.40
  -9   2  -2   23.40   16.70
   9  -3  -2   13.90   24.20
  -9  -3   2  -15.60   24.40
   9   3  -2   -7.90   29.10
   9   3  -2  -21.30   15.30
  -9   3   2  -14.70   12.00
  -9   3   2   -0.70   16.00
   8  -3  -2   -1.20    9.40
  -8  -3   2   35.50   17.40
  -8  -3   2   -6.90   15.60
   8  -3  -2   14.00   18.00
   8  -3  -2   21.50   25.50
  -8   3   2   23.60   12.80
   8   3  -2  -17.30   10.70
   8   3  -2   -1.90   17.80
  -8   3   2    5.20   12.30
   7  -3  -2   96.09   15.20
   7  -3  -2   94.49   13.90
   7  -3  -2   68.19   13.00
  -7   3   2  121.59   15.40
   7   3  -2  111.09   23.80
   7   3  -2   98.09   17.00
   7   3  -2   61.39   12.60
   7   3  -2   83.59   21.20
   6  -3  -2  121.59   11.40
  -6  -3   2   63.19   17.50
   6  -3  -2  104.59   13.40
   6  -3  -2   94.89   21.10
   6  -3  -2  144.69   14.70
   6   3  -2   90.79   15.20
   6   3  -2  145.99   20.20
   6   3  -2  125.59   18.40
  -6   3   2   90.39   12.30
   6   3  -2  102.89   16.10
   5  -3  -2  120.89    9.40
   5  -3  -2   97.69   12.20
   5  -3  -2  125.29   20.30
  -5  -3   2  138.49   15.70
   5  -3  -2  124.19   11.80
   5   3  -2   93.89   14.20
  -5   3   2  110.79   11.10
   5   3  -2  129.39   18.50
   5   3  -2  108.99   16.40
  -5   3   2  104.99   22.60
   5   3  -2  120.69   13.50
   4  -3  -2  645.84   31.00
  -4  -3   2  649.54   21.30
  -4  -3   2  629.24   24.70
   4  -3  -2  613.24   20.20
   4  -3  -2  649.93   16.80
   4  -3  -2  625.14   19.50
  -4  -3   2  706.33   23.20
   4   3  -2  593.64   25.40
  -4   3   2  635.64   19.40
   4   3  -2  557.44   22.60
   4   3  -2  679.43   25.80
   4   3  -2  660.63   24.00
  -4   3   2  609.74   31.70
  -3  -3   2 4286.27   84.69
   3  -3  -2 4091.49   80.49
   3  -3  -2 4308.87   93.79
  -3  -3   2 4314.17   87.69
  -3  -3   2 4173.28   83.59
   3  -3  -2 4200.98   81.29
  -3   3   2 4118.49   80.59
   3   3  -2 4133.29   85.39
   3   3  -2 4195.48   86.39
  -3   3   2 4176.18   93.69
   3   3  -2 4192.98   85.49
   3   3  -2 4268.67   87.49
   2  -3  -2    4.80    3.90
  -2  -3   2    5.60    5.40
  -2  -3   2    4.70    4.00
   2  -3  -2    6.20    4.00
  -2  -3   2    9.10    6.60
   2  -3  -2    6.00    1.50
  -2  -3   2    4.20    5.30
   2  -3  -2   12.20    8.70
   2   3  -2    7.70    5.80
   2   3  -2    8.90    4.40
   2   3  -2    6.80    4.20
  -2   3   2   12.30    3.70
   2   3  -2    4.50    6.60
  -2   3   2    9.80    2.50
  -2   3   2    4.60    7.80
   1  -3  -2 5327.47  102.09
  -1  -3   2 5375.16  104.19
  -1  -3   2 5709.63  103.39
  -1  -3   2 5383.06  101.99
   1  -3  -2 5331.97  100.29
   1  -3  -2 5150.28   99.69
   1   3  -2 5506.85  101.59
  -1   3   2 5482.45  100.49
   1   3  -2 5172.38  104.39
  -1   3   2 5557.34  100.19
   1   3  -2 5501.65  102.39
  -1   3   2 5439.76  106.39
   1   3  -2 5709.73  103.69
   0  -3  -2 1200.38   26.10
   0  -3   2 1198.48   29.30
   0  -3   2 1184.08   26.00
   0  -3  -2 1185.88   24.30
   0  -3   2 1160.78   25.60
   0  -3  -2 1196.08   29.90
   0  -3   2 1181.08   25.70
   0   3   2 1152.88   25.30
   0   3   2 1223.28   25.80
   0   3  -2 1188.68   25.10
   0   3   2 1196.18   24.70
   0   3  -2 1149.89   25.60
   0   3   2 1224.68   29.70
   0   3  -2 1192.08   25.90
   0   3  -2 1203.28   29.50
   1  -3   2    2.00    4.10
   1  -3   2    0.40    3.90
  -1  -3  -2   -1.00    3.80
  -1  -3  -2   -0.80    6.30
   1  -3   2   -0.30    1.70
   1   3   2    0.90    3.80
   1   3   2    2.40    4.00
   1   3   2    1.50    7.60
  -1   3  -2    6.40    4.10
  -1   3  -2    1.30    1.90
   1   3   2    8.20    3.40
   2  -3   2 4283.27   84.29
  -2  -3  -2 4206.58   82.69
  -2  -3  -2 4368.56   85.69
   2  -3   2 4323.57   91.39
   2   3   2 4333.67   84.49
  -2   3  -2 4086.39   76.49
   2   3   2 4395.26   90.59
   2   3   2 4251.07   82.29
  -2   3  -2 4197.68   76.69
   3  -3   2  852.51   33.80
  -3  -3  -2  887.41   24.30
  -3  -3  -2  910.21   27.90
   3  -3   2  880.21   27.20
   3   3   2  917.51   26.70
   3   3   2  866.81   23.80
   3   3   2  843.02   31.90
  -3   3  -2  849.12   19.50
  -3   3  -2  844.52   18.40
  -4  -3  -2 1276.07   33.20
  -4  -3  -2 1155.78   35.60
   4  -3   2 1280.37   46.10
   4   3   2 1229.58   42.40
  -4   3  -2 1217.28   28.60
   4   3   2 1311.67   35.70
   4   3   2 1231.38   32.80
  -5  -3  -2   88.59   12.40
  -5  -3  -2  106.29   15.00
   5  -3   2  103.29   20.50
   5   3   2  121.69   23.40
   5   3   2  143.59   20.90
   5   3   2  100.49   12.60
   5   3   2  110.69   14.70
  -5   3  -2  107.59    9.60
  -6  -3  -2    4.50   11.60
  -6  -3  -2   -2.70   16.20
   6  -3   2   10.40    7.80
  -6   3  -2   10.30    6.50
   6   3   2   16.70    8.80
  -6   3  -2    3.20    7.30
   6   3   2   16.00   18.50
   6   3   2   40.30   19.50
   6   3   2    9.80    9.60
   7  -3   2  961.70   45.50
   7  -3   2  956.60   31.60
  -7  -3  -2  982.90   36.20
  -7  -3  -2  907.91   39.40
   7   3   2  978.70   36.60
  -7   3  -2  966.50   31.10
   7   3   2 1014.30   50.49
   7   3   2 1001.70   38.30
   8  -3   2  468.55   28.00
   8  -3   2  449.06   27.90
  -8  -3  -2  499.25   34.20
  -8  -3  -2  434.96   34.20
   8  -3   2  550.74   49.60
   8  -3   2  518.55   42.40
  -8   3  -2  491.65   24.60
   8   3   2  471.45   46.80
  -8   3  -2  384.06   29.30
   8   3   2  524.15   32.00
   8   3   2  574.64   49.30
   8   3   2  453.25   30.80
   9  -4  -2   17.60   21.50
  -9  -4   2   -8.60   23.90
   9   4  -2  -51.39   33.20
   9   4  -2  -11.90   17.70
  -9   4   2   -1.50   15.50
  -8  -4   2   -3.30   16.20
  -8  -4   2  -10.10   17.00
   8  -4  -2    0.00    8.50
   8  -4  -2  -16.30   15.10
   8  -4  -2   74.49   25.20
  -8   4   2   -3.10   11.30
   8   4  -2   -8.70   12.90
   8   4  -2   15.00   19.90
   7  -4  -2   16.30   12.90
   7  -4  -2   -1.10   10.20
   7  -4  -2    8.40    6.70
   7   4  -2   34.20   20.00
   7   4  -2    6.70    9.10
   7   4  -2   -4.00   17.20
   7   4  -2    0.30   12.10
  -7   4   2   11.70    8.70
   6  -4  -2  184.48   15.00
   6  -4  -2  146.29   15.40
   6  -4  -2  172.08   11.60
   6   4  -2  171.08   21.40
   6   4  -2  173.68   18.00
   6   4  -2  181.98   17.40
   6   4  -2  166.38   22.90
  -6   4   2  195.88   13.70
   5  -4  -2  343.17   27.90
   5  -4  -2  303.77   15.60
  -5  -4   2  338.07   22.90
   5  -4  -2  292.57   15.30
   5  -4  -2  339.57   12.80
  -5   4   2  299.97   14.50
   5   4  -2  307.77   20.40
   5   4  -2  293.37   18.40
  -5   4   2  327.97   31.20
   5   4  -2  307.27   22.30
   5   4  -2  292.67   20.60
   4  -4  -2   80.39    9.90
   4  -4  -2   97.09   18.20
   4  -4  -2   73.69    8.40
  -4  -4   2   91.79   13.60
  -4  -4   2  103.89   11.90
  -4  -4   2   80.49   11.30
  -4   4   2   95.89   20.00
   4   4  -2   97.49   14.30
   4   4  -2   88.29   12.20
   4   4  -2   89.39   12.50
   4   4  -2   95.69   12.40
  -4   4   2   81.39    8.00
  -3  -4   2 5753.72  114.89
   3  -4  -2 5452.75  104.59
  -3  -4   2 5722.63  112.09
   3  -4  -2 5671.53  106.79
   3  -4  -2 5843.72  121.19
  -3  -4   2 5758.42  110.79
   3  -4  -2 5419.36  106.09
   3   4  -2 5850.51  114.69
   3   4  -2 5683.63  110.19
  -3   4   2 5772.82  121.59
  -3   4   2 5559.64  105.69
   3   4  -2 5582.14  112.29
   3   4  -2 5708.53  114.49
   2  -4  -2  435.26   20.70
   2  -4  -2  452.85   13.70
  -2  -4   2  435.26   18.00
   2  -4  -2  434.06   13.90
  -2  -4   2  445.96   16.40
  -2  -4   2  424.46   16.90
   2  -4  -2  441.36   10.50
   2   4  -2  437.96   17.90
   2   4  -2  447.96   17.10
  -2   4   2  426.46   21.60
   2   4  -2  444.46   18.20
  -2   4   2  441.36   12.60
   2   4  -2  428.06   12.40
   1  -4  -2   86.39    8.50
   1  -4  -2   82.09    6.60
  -1  -4   2   79.49    8.40
  -1  -4   2   97.49    9.60
   1  -4  -2   84.89    5.50
   1  -4  -2   95.49    5.20
  -1  -4   2   75.79    8.20
   1   4  -2   86.49    9.00
   1   4  -2   96.19    9.80
   1   4  -2   78.19    7.70
  -1   4   2   87.69   11.80
   1   4  -2   92.39    7.20
  -1   4   2   83.69    7.30
  -1   4   2   81.69    5.20
  -1   4   2   83.99    6.00
   0  -4   2 1793.62   38.30
   0  -4  -2 1815.42   35.50
   0  -4   2 1837.42   38.10
   0  -4   2 1958.20   43.10
   0  -4  -2 1900.51   38.30
   0  -4  -2 1901.71   43.50
   0  -4   2 1865.21   38.00
   0  -4   2 1909.81   38.90
   0  -4  -2 1857.81   38.70
   0   4   2 1816.12   42.30
   0   4  -2 1847.82   37.70
   0   4  -2 1872.21   43.20
   0   4   2 1826.02   38.70
   0   4   2 1808.22   38.00
   0   4  -2 1882.91   38.70
   0   4   2 1812.32   35.90
   0   4  -2 1893.21   37.30
   0   4  -2 1834.62   38.10
  -1  -4  -2  155.78    9.10
  -1  -4  -2  136.79   13.10
   1  -4   2  133.99    5.10
   1  -4   2  140.39    5.50
   1  -4   2  150.38    8.80
   1  -4   2  143.49    4.90
   1  -4   2  141.59   11.60
   1  -4   2  162.88   11.10
   1   4   2  145.89    8.10
  -1   4  -2  147.69    5.50
   1   4   2  158.38    9.20
   1   4   2  141.89    8.00
  -1   4  -2  163.38    8.40
   1   4   2  160.78   14.10
  -2  -4  -2  770.42   28.50
   2  -4   2  782.22   25.90
  -2  -4  -2  838.92   25.60
   2  -4   2  845.12   29.90
   2  -4   2  852.51   23.60
  -2  -4  -2  839.92   23.00
   2   4   2  834.02   30.10
   2   4   2  866.11   24.70
   2   4   2  830.32   22.40
   3  -4   2   15.20    8.10
   3  -4   2   21.00   11.70
  -3  -4  -2   19.90    6.50
  -3  -4  -2   21.20    8.70
   3   4   2   19.30   13.20
   3   4   2   18.90    5.90
   3   4   2   27.70    7.00
   4  -4   2   35.30   10.00
   4  -4   2   26.70   14.30
  -4  -4  -2   20.00    9.00
  -4  -4  -2   23.70    8.30
  -4   4  -2   26.50    3.90
  -4   4  -2   23.90    4.00
   4   4   2   20.60    7.10
   4   4   2   23.50   14.40
   4   4   2   37.30    8.60
   5  -4   2 1908.91   73.79
  -5  -4  -2 1997.00   49.80
   5  -4   2 2052.19   54.59
  -5  -4  -2 1828.42   59.39
   5   4   2 1974.00   58.89
  -5   4  -2 1950.01   39.90
  -5   4  -2 2022.70   42.00
   5   4   2 1994.70   54.09
   5   4   2 1958.90   61.89
  -6  -4  -2  248.58   20.10
   6  -4   2  267.07   23.60
  -6   4  -2  243.18   10.70
   6   4   2  231.78   19.30
   6   4   2  263.47   20.50
  -6   4  -2  239.78   13.20
   6   4   2  261.97   31.70
   7  -4   2  286.97   29.40
  -7  -4  -2  221.28   24.90
   7  -4   2  238.78   18.20
   7   4   2  245.38   21.90
   7   4   2  249.58   22.70
   7   4   2  270.47   34.00
  -7   4  -2  244.68   15.40
  -7   4  -2  239.68   12.30
   7   4   2  284.27   40.70
   8  -4   2   98.29   17.90
   8  -4   2   34.60   24.70
  -8  -4  -2   99.69   19.50
   8  -4   2  102.49   31.70
  -8  -4  -2   97.29   24.50
   8   4   2   63.09   16.30
  -8   4  -2   72.39    9.20
   8   4   2  110.99   35.40
   8   4   2   83.39   28.30
   8   4   2   54.19   21.30
  -9  -5   2   67.19   28.60
   9   5  -2   92.69   32.50
  -9   5   2   41.90   13.70
   8  -5  -2   32.80   17.60
   8  -5  -2   43.60   29.40
  -8  -5   2   38.80   22.80
   8  -5  -2   20.90    8.20
  -8  -5   2   19.70   20.00
   8   5  -2   29.40   20.10
   8   5  -2   32.30   14.80
   8   5  -2   48.90   23.60
   7  -5  -2  396.66   23.20
   7  -5  -2  386.26   18.10
  -7  -5   2  416.06   26.40
   7  -5  -2  357.96   20.20
   7   5  -2  451.95   26.90
   7   5  -2  473.15   56.19
  -7   5   2  420.56   19.40
   7   5  -2  410.36   27.70
  -6  -5   2  420.16   23.60
   6  -5  -2  387.06   17.90
   6  -5  -2  377.36   15.20
   6  -5  -2  352.16   18.70
   6   5  -2  358.66   23.60
  -6   5   2  350.56   16.10
   6   5  -2  367.86   27.40
   6   5  -2  374.06   22.00
   5  -5  -2   90.29   11.00
  -5  -5   2   86.09   16.20
   5  -5  -2   91.09   11.50
   5   5  -2   89.59   14.80
  -5   5   2   98.89    8.60
   5   5  -2  105.29   16.30
   5   5  -2  113.79   16.10
  -5   5   2   90.79   23.30
   4  -5  -2  554.04   17.70
  -4  -5   2  550.94   22.50
   4  -5  -2  510.95   29.50
  -4  -5   2  557.24   21.20
   4  -5  -2  524.35   17.20
  -4  -5   2  518.85   25.10
   4  -5  -2  538.75   16.90
  -4   5   2  529.45   15.70
   4   5  -2  547.15   25.50
  -4   5   2  503.85   31.80
   4   5  -2  538.75   22.80
   4   5  -2  496.45   21.40
   4   5  -2  575.24   24.90
  -3  -5   2 1174.28   35.20
  -3  -5   2 1193.68   33.50
   3  -5  -2 1121.29   27.50
   3  -5  -2 1162.08   27.30
   3  -5  -2 1194.48   25.60
   3  -5  -2 1179.38   40.10
  -3  -5   2 1205.68   32.00
  -3   5   2 1127.09   39.90
   3   5  -2 1210.38   35.50
   3   5  -2 1152.48   34.90
  -3   5   2 1172.38   26.20
   3   5  -2 1157.28   33.00
   3   5  -2 1163.58   29.10
  -2  -5   2 2130.69   49.99
   2  -5  -2 2184.28   44.20
   2  -5  -2 2182.88   54.89
   2  -5  -2 2090.29   41.90
  -2  -5   2 2228.48   50.99
  -2  -5   2 2172.38   47.90
   2  -5  -2 2091.79   45.20
  -2   5   2 2167.68   55.09
  -2   5   2 2067.19   42.70
   2   5  -2 2176.28   50.39
   2   5  -2 2129.49   48.70
   2   5  -2 2188.48   51.99
   1  -5  -2    9.60    4.30
   1  -5  -2   12.20    3.40
  -1  -5   2    5.60    6.20
   1  -5  -2   11.60    3.20
  -1  -5   2    7.90    5.40
   1  -5  -2    9.00    6.60
  -1  -5   2    9.70    5.40
  -1   5   2   10.70    3.20
   1   5  -2    7.40    4.50
   1   5  -2   10.10    5.00
   1   5  -2    5.50    8.00
   1   5  -2   10.30    6.90
  -1   5   2   20.00    8.30
  -1   5   2   11.20    5.20
  -1   5   2   13.30    3.90
  -1   5   2    6.80    3.30
   1   5  -2   18.80    6.20
   0  -5  -2   16.10    5.10
   0  -5   2   12.00    4.60
   0  -5   2   13.30    5.30
   0  -5  -2   22.70    8.60
   0  -5   2   10.10    5.10
   0  -5  -2   18.40    4.00
   0  -5   2    9.90    4.70
   0  -5   2   14.10    4.50
   0   5  -2   18.30    5.80
   0   5   2   15.30    4.20
   0   5   2   13.10    8.30
   0   5  -2    8.40    5.50
   0   5   2   13.20    2.90
   0   5  -2   17.70    5.80
   0   5  -2   11.10    3.80
   0   5   2   12.30    4.10
   0   5   2   16.00    4.30
   0   5  -2   16.20    4.10
  -1  -5  -2  829.42   22.80
  -1  -5  -2  822.62   28.70
   1  -5   2  829.82   21.50
   1  -5   2  852.41   18.60
   1  -5   2  852.01   26.10
   1  -5   2  850.61   26.50
   1  -5   2  816.52   18.60
   1  -5   2  787.92   18.90
   1   5   2  813.32   28.40
   1   5   2  833.72   22.00
   1   5   2  832.32   20.20
  -1   5  -2  827.62   20.70
  -1   5  -2  824.92   26.50
   1   5   2  848.82   24.00
   1   5   2  850.81   21.90
   2  -5   2 2040.50   49.00
  -2  -5  -2 2004.30   52.79
  -2  -5  -2 2024.40   45.30
   2  -5   2 2040.70   53.29
  -2  -5  -2 1998.00   48.40
   2  -5   2 2004.00   44.90
   2   5   2 2020.60   53.79
   2   5   2 2022.60   47.40
   2   5   2 2048.90   45.20
   2   5   2 2027.70   44.40
   3  -5   2  355.66   17.10
   3  -5   2  362.76   24.80
   3  -5   2  329.47   19.00
  -3  -5  -2  395.96   20.00
  -3  -5  -2  375.76   16.60
   3   5   2  366.36   24.70
   3   5   2  358.46   16.00
   3   5   2  386.86   18.00
  -4  -5  -2  888.81   28.70
   4  -5   2  852.71   38.50
   4  -5   2  841.72   29.80
  -4  -5  -2  859.91   32.10
   4   5   2  886.21   39.70
   4   5   2  851.71   28.00
   4   5   2  861.71   29.90
  -5  -5  -2  769.22   33.20
   5  -5   2  825.62   43.30
   5  -5   2  814.22   32.30
  -5  -5  -2  789.32   29.00
  -5   5  -2  779.62   17.20
   5   5   2  798.42   29.40
   5   5   2  770.42   39.40
  -5   5  -2  778.82   16.80
   5   5   2  818.92   31.30
   6  -5   2   59.89   19.10
   6  -5   2   98.59   11.00
   6  -5   2  125.69   18.40
  -6  -5  -2  118.99   17.40
  -6   5  -2  104.19    8.10
   6   5   2  107.39   15.80
  -6   5  -2   88.09    6.20
   6   5   2  130.89   22.60
   6   5   2  125.19   28.20
   6   5   2  100.99   15.50
   7  -5   2   16.00   10.00
   7  -5   2   22.80   21.00
  -7  -5  -2   31.20   18.20
  -7   5  -2   32.50    7.10
   7   5   2   37.60   30.80
   7   5   2   80.19   25.10
  -7   5  -2   23.20    5.50
   7   5   2   12.90   10.20
   7   5   2   29.30   14.10
   8  -5   2   91.59   16.50
   8  -5   2   60.29   51.79
   8  -5   2   75.19   26.50
  -8  -5  -2   85.49   28.90
   8   5   2   56.79   17.30
   8   5   2  185.08   44.40
   8   5   2   73.19   32.30
   8   5   2  118.89   22.10
  -8   5  -2   66.79   10.00
  -8   5  -2  104.79   12.50
   8   5   2  101.89   32.30
  -8  -6   2   62.69   22.70
  -8  -6   2   45.20   21.90
   8  -6  -2   63.39   19.90
   8  -6  -2  -17.30   27.80
   8  -6  -2   10.40    7.70
   8   6  -2   12.40   14.60
  -8   6   2   27.70    9.00
   8   6  -2   21.70   37.30
   8   6  -2   99.79   24.40
  -8   6   2   27.40    7.00
   8   6  -2   38.10   21.70
   7  -6  -2  486.55   35.80
  -7  -6   2  456.15   28.20
   7  -6  -2  449.46   18.30
   7  -6  -2  471.25   25.00
   7   6  -2  460.55   28.30
   7   6  -2  519.35   32.50
  -7   6   2  390.36   23.60
   7   6  -2  492.95   29.20
   7   6  -2  469.05   48.90
  -7   6   2  459.35   14.80
   6  -6  -2  250.77   12.20
   6  -6  -2  264.77   18.00
  -6  -6   2  246.88   21.30
   6  -6  -2  223.18   16.20
   6  -6  -2  252.07   14.10
  -6   6   2  248.18   12.30
   6   6  -2  237.48   26.00
   6   6  -2  242.68   21.20
   6   6  -2  276.27   23.60
   5  -6  -2  709.03   21.90
   5  -6  -2  770.02   40.50
  -5  -6   2  670.83   32.00
   5  -6  -2  677.23   22.80
   5  -6  -2  709.73   21.10
  -5   6   2  716.83   19.10
   5   6  -2  694.73   28.30
   5   6  -2  712.93   30.60
   5   6  -2  684.33   33.50
  -5   6   2  685.23   40.60
   5   6  -2  703.93   29.40
   4  -6  -2 3070.79   62.69
   4  -6  -2 3043.80   64.29
  -4  -6   2 3182.28   69.59
   4  -6  -2 3213.18   83.39
  -4  -6   2 3284.17   76.29
  -4  -6   2 3190.68   72.19
   4  -6  -2 3152.58   62.79
  -4   6   2 3153.18   61.29
   4   6  -2 3090.79   75.39
   4   6  -2 3152.08   68.19
   4   6  -2 3205.58   72.99
  -4   6   2 3139.79   85.29
   4   6  -2 3168.08   75.59
   3  -6  -2  127.69   17.60
   3  -6  -2  126.49    9.80
  -3  -6   2  105.79   11.70
  -3  -6   2  125.89   12.90
   3  -6  -2  121.39    7.20
   3  -6  -2  116.49    9.20
  -3  -6   2  125.09   15.20
   3   6  -2  117.19   17.60
  -3   6   2  130.39   20.90
   3   6  -2  114.09    8.30
   3   6  -2  117.79   13.00
   3   6  -2  109.69   15.20
  -3   6   2  115.09    6.70
   3   6  -2  117.19   13.10
   2  -6  -2  371.06   21.70
  -2  -6   2  394.56   17.00
   2  -6  -2  366.06   13.30
   2  -6  -2  350.76   14.80
   2  -6  -2  377.16   12.00
  -2  -6   2  371.46   18.50
  -2  -6   2  367.96   18.40
   2   6  -2  381.06   18.90
   2   6  -2  360.96   18.50
   2   6  -2  365.46   16.80
  -2   6   2  357.46   21.80
  -2   6   2  354.66   11.40
   2   6  -2  384.56   21.50
  -2   6   2  357.66   13.00
  -1  -6   2  297.37   14.60
   1  -6  -2  311.67    8.90
  -1  -6   2  314.97   16.20
  -1  -6   2  301.97   13.70
   1  -6  -2  323.47   15.90
   1  -6  -2  321.77   11.80
   1  -6  -2  318.57   12.40
   1   6  -2  306.57   15.30
  -1   6   2  307.47    9.60
  -1   6   2  300.87   12.10
   1   6  -2  306.17   16.50
   1   6  -2  322.27   12.00
   1   6  -2  293.97   13.50
  -1   6   2  307.17   11.00
   1   6  -2  294.57   17.00
  -1   6   2  291.97   18.10
  -1   6   2  307.37   12.80
   0  -6   2   -0.50    5.30
   0  -6   2    3.60    5.80
   0  -6   2    6.20    6.30
   0  -6   2    4.70    5.00
   0  -6  -2   -5.50    8.10
   0  -6  -2   12.40    4.50
   0  -6  -2   13.50    5.60
   0  -6   2    3.00    4.40
   0   6   2    5.60    4.50
   0   6  -2   10.30    4.20
   0   6  -2    3.70    4.60
   0   6  -2    4.00    5.70
   0   6  -2    9.70    5.70
   0   6   2    9.30    4.40
   0   6  -2    7.70    5.80
   0   6   2    4.90    4.40
   0   6   2    6.40    7.50
  -1  -6  -2   23.20    6.30
   1  -6   2   21.00    7.00
   1  -6   2   23.50    6.00
   1  -6   2   27.40    5.60
  -1  -6  -2   26.90   10.50
   1  -6   2   23.10    5.10
   1  -6   2   23.30    8.00
   1  -6   2   27.60    3.60
   1  -6   2   20.30    4.30
   1   6   2   22.80    6.40
   1   6   2   29.00    6.30
   1   6   2   32.30    5.80
   1   6   2   32.00   10.60
   1   6   2   28.10    5.20
  -1   6  -2   25.00    6.80
  -2  -6  -2  149.99   11.60
  -2  -6  -2  161.98   14.00
   2  -6   2  142.19   16.00
  -2  -6  -2  172.68   17.00
   2  -6   2  162.18   11.00
   2  -6   2  158.38   13.40
   2   6   2  142.99   16.90
   2   6   2  150.28   12.30
   2   6   2  156.38   10.80
   2   6   2  153.18   11.30
  -3  -6  -2  115.59   12.20
   3  -6   2  146.99   14.50
   3  -6   2  131.99   19.60
   3  -6   2  140.59   12.60
  -3  -6  -2  158.78   15.70
   3   6   2  148.19   13.40
   3   6   2  156.18   12.70
   3   6   2  164.28   22.80
   4  -6   2  964.30   34.70
   4  -6   2 1008.10   42.60
  -4  -6  -2  964.00   35.40
  -4  -6  -2  999.00   31.60
   4  -6   2  998.40   32.80
   4   6   2  937.01   30.60
   4   6   2 1012.70   33.60
   4   6   2  913.01   42.80
  -5  -6  -2 1021.80   34.80
   5  -6   2 1045.50   37.10
   5  -6   2 1010.70   46.40
  -5  -6  -2 1002.30   38.80
   5   6   2  967.90   48.20
   5   6   2 1004.50   34.10
   5   6   2 1055.69   37.30
   6  -6   2   77.49    9.10
  -6  -6  -2   67.69   16.50
  -6  -6  -2   65.59   13.50
   6  -6   2  107.29   20.70
   6  -6   2   70.09   18.30
   6   6   2   72.49   13.30
   6   6   2   56.99   25.20
   6   6   2   60.89   21.10
   6   6   2   49.99   10.00
  -7  -6  -2  347.77   27.20
   7  -6   2  271.07   18.50
   7  -6   2  279.37   33.10
   7  -6   2  252.77   39.70
  -7  -6  -2  282.37   36.10
   7   6   2  334.47   26.90
   7   6   2  286.17   37.40
   7   6   2  273.07   26.90
   7   6   2  369.36   50.29
  -8  -6  -2  194.38   31.30
   8  -6   2  156.48   32.00
   8  -6   2  187.98   22.00
   8   6   2  190.88   36.40
   8   6   2  272.17   42.40
   8   6   2  237.48   32.10
   8  -7  -2  311.57   31.30
  -8  -7   2  335.87   38.60
   8  -7  -2  382.56   23.40
   8  -7  -2  329.97   17.40
   8   7  -2  413.96   55.59
   8   7  -2  329.17   31.80
  -8   7   2  372.26   13.80
  -7  -7   2   37.10   18.40
   7  -7  -2   46.10   28.80
   7  -7  -2   21.60   14.10
  -7  -7   2   97.09   20.50
   7  -7  -2   20.90    8.10
   7   7  -2   77.29   18.10
   7   7  -2   70.19   40.50
  -7   7   2   29.40    4.70
   7   7  -2   61.09   15.80
   7   7  -2   23.20   11.80
  -7   7   2   35.10    5.80
   6  -7  -2  270.87   13.40
   6  -7  -2  286.57   18.70
  -6  -7   2  286.07   23.50
  -6  -7   2  266.77   25.30
   6  -7  -2  283.27   16.00
   6   7  -2  353.66   23.10
   6   7  -2  274.27   22.80
  -6   7   2  297.27   11.00
   6   7  -2  247.08   38.50
   5  -7  -2  525.95   20.30
   5  -7  -2  600.94   35.00
   5  -7  -2  512.85   18.00
   5  -7  -2  502.75   16.70
  -5  -7   2  553.44   26.70
  -5  -7   2  528.45   29.20
  -5   7   2  512.25   41.10
   5   7  -2  497.25   23.50
   5   7  -2  558.24   29.00
   5   7  -2  538.75   28.40
   5   7  -2  466.05   35.90
  -5   7   2  528.55   14.20
   5   7  -2  509.95   32.30
   4  -7  -2  319.67   26.20
  -4  -7   2  319.77   22.00
   4  -7  -2  294.57   14.60
   4  -7  -2  274.87   12.10
  -4  -7   2  341.17   20.10
   4  -7  -2  307.47   12.70
  -4  -7   2  302.57   17.90
   4   7  -2  323.27   22.80
   4   7  -2  300.27   14.80
   4   7  -2  287.77   26.70
  -4   7   2  314.27   10.10
   4   7  -2  312.37   19.60
  -4   7   2  283.67   31.30
   4   7  -2  309.17   21.70
   3  -7  -2  654.23   18.60
   3  -7  -2  653.43   20.70
  -3  -7   2  666.53   24.10
  -3  -7   2  645.14   27.60
   3  -7  -2  646.74   30.90
  -3  -7   2  675.93   26.50
   3  -7  -2  666.93   18.10
  -3   7   2  688.93   34.50
   3   7  -2  686.33   33.30
   3   7  -2  624.84   15.50
  -3   7   2  653.33   16.30
   3   7  -2  653.43   27.40
   3   7  -2  639.34   24.80
   3   7  -2  636.14   28.20
   2  -7  -2   95.09    7.70
   2  -7  -2   89.79   11.30
  -2  -7   2   94.89   11.20
  -2  -7   2   94.29   12.40
   2  -7  -2   88.39    8.60
  -2  -7   2   92.49   12.20
  -2   7   2  102.79   17.70
   2   7  -2   86.59   12.90
   2   7  -2   76.49    8.40
  -2   7   2   85.59    6.40
   2   7  -2   74.39   11.50
   2   7  -2  126.89   18.00
   2   7  -2   82.79   12.10
  -2   7   2   80.19    8.10
   1  -7  -2   64.39    7.90
  -1  -7   2   69.69   10.20
   1  -7  -2   79.89   11.90
  -1  -7   2   66.99    9.30
   1  -7  -2   59.69    8.10
  -1  -7   2   70.49   10.50
   1   7  -2   69.29   12.10
  -1   7   2   59.79    6.50
  -1   7   2   63.99    8.00
   1   7  -2   69.09   10.30
   1   7  -2   48.70    6.80
  -1   7   2   56.39    5.60
  -1   7   2   63.09    8.20
   1   7  -2   75.89   10.00
  -1   7   2   65.39   12.00
   1   7  -2   73.89   12.40
   0  -7  -2 1075.49   34.20
   0  -7  -2 1091.19   27.90
   0  -7   2 1069.99   27.10
   0  -7   2 1060.19   26.80
   0  -7   2 1101.99   32.90
   0  -7  -2 1104.79   28.40
   0  -7   2 1025.10   28.00
   0   7  -2 1059.99   24.80
   0   7  -2 1061.69   26.30
   0   7   2 1079.59   31.60
   0   7  -2 1068.69   23.70
   0   7   2 1040.40   26.10
   0   7   2 1066.79   26.40
   0   7   2 1072.89   29.90
   0   7  -2 1069.79   33.40
   0   7   2 1025.90   31.60
   1  -7   2   45.40   10.50
  -1  -7  -2   55.59    9.40
   1  -7   2   41.50    5.90
   1  -7   2   34.10    7.00
   1  -7   2   41.60    6.30
  -1  -7  -2   47.30   13.00
  -1  -7  -2   48.90    8.30
   1  -7   2   36.40    5.10
  -1  -7  -2   45.50    8.70
   1  -7   2   37.40    7.90
   1  -7   2   48.80    6.60
  -1   7  -2   37.00    8.10
   1   7   2   37.40    7.20
   1   7   2   46.60   12.30
   1   7   2   53.39    8.50
   1   7   2   44.00    6.40
   2  -7   2  353.06   15.20
   2  -7   2  326.87   10.40
  -2  -7  -2  352.66   22.90
  -2  -7  -2  344.37   16.50
  -2  -7  -2  337.27   19.70
   2  -7   2  364.06   22.20
   2  -7   2  367.86    9.80
   2  -7   2  350.86   18.80
   2   7   2  347.27   14.40
   2   7   2  375.26   18.50
   2   7   2  367.26   25.00
   2   7   2  359.56   16.40
   3  -7   2    3.20    7.90
   3  -7   2    5.00    7.90
  -3  -7  -2    2.10    8.60
  -3  -7  -2   13.80   10.70
   3  -7   2    5.80   13.20
   3   7   2    8.50    7.80
   3   7   2   -0.10   15.80
   3   7   2    6.50    7.80
   3   7   2    8.70    6.60
   4  -7   2  872.21   32.60
  -4  -7  -2  784.22   33.20
  -4  -7  -2  845.02   30.40
   4  -7   2  823.42   40.60
   4  -7   2  802.52   29.10
   4   7   2  795.12   41.70
   4   7   2  821.32   29.90
   4   7   2  871.11   32.40
  -5  -7  -2   13.50   12.60
   5  -7   2  -23.00   17.60
   5  -7   2    8.20   10.00
   5  -7   2   -4.90   11.60
  -5  -7  -2   31.70   12.30
   5  -7   2    2.20    3.70
  -6  -7  -2   35.20   17.80
   6  -7   2    4.00   16.00
   6  -7   2   29.30    6.80
   6  -7   2   -3.30   21.00
  -6  -7  -2   29.30   14.70
   6  -7   2   26.00   12.20
   6   7   2   54.69   19.90
   6   7   2   20.20    9.70
   6   7   2   41.00   30.30
   7  -7   2   64.09   16.40
  -7  -7  -2   67.89   21.80
   7  -7   2  113.19   26.60
   7  -7   2  146.29   36.90
   7  -7   2   95.19   11.90
  -7  -7  -2   93.29   24.20
   7   7   2  124.29   27.20
   7   7   2   75.39   20.30
   7   7   2   85.69   34.50
   7   7   2   51.69   16.90
   7   7   2  127.49   25.40
   8  -7   2   42.70   15.40
   8  -7   2   56.09   25.50
  -8  -7  -2   52.69   30.20
   8   7   2   99.79   28.20
   8   7   2   82.39   42.40
   8   7   2   27.20   36.60
   8  -8  -2   78.59   12.90
  -8  -8   2   47.10   28.20
   8   8  -2   86.89   23.90
   8   8  -2   70.29   43.50
  -7  -8   2   45.60   20.90
   7  -8  -2   28.50    7.80
   7  -8  -2   66.49   16.90
   7  -8  -2  104.79   34.90
  -7  -8   2   68.19   22.80
   7  -8  -2   17.90    5.40
   7   8  -2   76.69   21.90
   7   8  -2   34.40   14.40
   7   8  -2   43.20   17.50
   7   8  -2   55.19   36.10
   6  -8  -2   16.70   12.40
   6  -8  -2    2.10    5.70
  -6  -8   2   29.90   18.90
  -6  -8   2   -9.00   12.50
   6  -8  -2    4.60   22.60
   6   8  -2   27.60   27.70
   6   8  -2   -7.40   10.00
   6   8  -2  -11.10   11.50
   5  -8  -2   63.79   22.30
  -5  -8   2   34.70   12.60
   5  -8  -2   34.30   10.30
  -5  -8   2   48.20   14.60
   5  -8  -2   31.90    6.20
  -5  -8   2   37.70   13.30
   5   8  -2   40.00    9.40
   5   8  -2   23.40   27.70
   5   8  -2   32.10    9.90
  -5   8   2   37.10    3.90
   5   8  -2   39.80   14.70
  -5   8   2   41.60   25.50
   4  -8  -2  315.27   12.80
  -4  -8   2  327.97   21.10
   4  -8  -2  313.07   16.60
  -4  -8   2  311.87   22.70
  -4  -8   2  312.47   18.90
   4  -8  -2  320.07   29.70
   4  -8  -2  311.07   12.50
   4   8  -2  313.27   26.30
   4   8  -2  289.47   24.90
  -4   8   2  304.07   33.30
   4   8  -2  319.07   13.50
  -4   8   2  297.77    9.30
   4   8  -2  353.66   32.00
   4   8  -2  340.87   22.20
  -3  -8   2  736.03   26.70
  -3  -8   2  704.63   30.40
   3  -8  -2  730.23   20.10
   3  -8  -2  727.73   20.60
   3  -8  -2  700.93   23.80
  -3  -8   2  756.62   29.00
   3  -8  -2  731.83   33.70
  -3   8   2  709.33   17.50
   3   8  -2  747.83   30.40
   3   8  -2  720.93   30.30
   3   8  -2  750.32   36.80
  -3   8   2  714.83   36.00
   3   8  -2  669.53   27.10
  -2  -8   2 2930.71   64.09
  -2  -8   2 2934.11   68.29
   2  -8  -2 2935.31   59.49
   2  -8  -2 2942.61   64.99
  -2  -8   2 2902.61   68.19
   2  -8  -2 2829.92   59.29
   2  -8  -2 2853.31   56.69
   2   8  -2 2887.01   60.59
   2   8  -2 2863.41   65.09
  -2   8   2 2855.61   62.39
   2   8  -2 2878.31   70.99
  -2   8   2 2804.82   56.89
   2   8  -2 2907.01   71.89
  -2   8   2 2967.70   73.79
   2   8  -2 2929.41   67.29
   1  -8  -2  445.16   16.40
   1  -8  -2  437.46   21.90
  -1  -8   2  428.86   20.40
   1  -8  -2  457.95   16.80
  -1  -8   2  444.46   21.00
  -1  -8   2  442.56   17.80
  -1  -8   2  448.16   16.80
   1   8  -2  508.35   23.20
  -1   8   2  443.66   15.10
  -1   8   2  415.66   12.60
   1   8  -2  454.35   22.40
   1   8  -2  447.46   18.30
  -1   8   2  436.56   23.10
  -1   8   2  445.46   14.70
  -1   8   2  445.06   18.40
   1   8  -2  471.55   14.40
   0  -8   2   32.70    7.50
   0  -8  -2   33.10    7.00
   0  -8   2   18.40    5.40
   0  -8  -2   33.40   12.00
   0  -8  -2   29.90    7.40
   0  -8   2   29.00    7.60
   0  -8   2   16.70    7.50
   0   8   2   27.90    7.00
   0   8  -2   23.50    7.30
   0   8  -2   31.10    5.60
   0   8  -2   28.70    7.60
   0   8   2   21.90    6.10
   0   8  -2   31.40    4.20
   0   8   2   22.70    9.50
   0   8   2   34.00    6.10
   0   8   2   27.40   11.10
   1  -8   2    2.30    9.00
   1  -8   2    7.10    5.00
   1  -8   2    6.20    6.70
   1  -8   2   13.30    5.10
  -1  -8  -2   14.20   11.10
  -1  -8  -2   13.00    6.80
  -1  -8  -2    0.40    7.30
   1  -8   2    7.30    5.20
   1  -8   2    4.00    3.70
  -1  -8  -2    8.90    7.10
   1  -8   2    4.40    7.10
   1   8   2    4.70    4.80
   1   8   2    4.00    4.30
  -1   8  -2    0.70    6.30
   1   8   2   -0.50   11.30
   1   8   2    6.10    6.30
   2  -8   2 1187.18   23.40
  -2  -8  -2 1221.98   34.10
   2  -8   2 1196.78   30.30
   2  -8   2 1170.68   24.00
  -2  -8  -2 1179.58   37.60
   2  -8   2 1120.79   39.60
   2  -8   2 1261.47   37.20
   2  -8   2 1113.99   25.50
   2  -8   2 1126.99   27.60
  -2  -8  -2 1168.98   42.90
   2   8   2 1168.38   43.20
   2   8   2 1185.18   29.50
   2   8   2 1248.88   37.50
   2   8   2 1191.68   33.50
  -3  -8  -2  972.60   35.40
   3  -8   2  939.51   32.90
  -3  -8  -2  914.91   30.50
   3  -8   2  980.50   40.00
   3  -8   2  939.61   29.00
   3   8   2  936.11   41.60
   3   8   2  931.51   28.40
   3   8   2  922.31   33.80
   3   8   2  903.61   30.50
  -4  -8  -2 1364.96   40.70
   4  -8   2 1367.06   42.50
   4  -8   2 1332.57   39.50
   4  -8   2 1221.28   57.39
  -4  -8  -2 1321.47   46.70
   4   8   2 1328.57   39.80
   4   8   2 1302.27   53.49
   4   8   2 1402.46   41.60
   4   8   2 1351.66   44.00
   5  -8   2  150.38   19.80
   5  -8   2  158.78   27.00
  -5  -8  -2  165.38   20.40
   5  -8   2  137.69   19.50
  -5  -8  -2  173.58   22.90
   5  -8   2  134.29    6.40
   5   8   2  211.28   33.60
   5   8   2  152.48   21.50
   6  -8   2   -2.30    7.20
   6  -8   2    4.70   11.00
   6  -8   2   -4.90   26.50
  -6  -8  -2   27.30   17.60
  -6  -8  -2    4.60   17.30
   6   8   2    1.60    8.80
   6   8   2    8.10   20.50
   6   8   2  -23.80   17.90
   6   8   2   15.90   13.00
   6   8   2   20.10   35.40
   7  -8   2    1.50   10.00
   7  -8   2  -39.90   35.40
   7  -8   2   -4.30   12.60
   7  -8   2  -14.10   24.10
  -7  -8  -2  -27.40   21.40
  -7  -8  -2    3.70   22.60
   7   8   2   35.20   18.10
   7   8   2   -0.60   44.30
   7   8   2   11.40   26.80
   7   8   2   -2.80   12.80
   7   8   2   -3.40   22.30
  -7  -9   2  138.69   27.40
   7  -9  -2   94.29   39.00
   7  -9  -2  103.69   11.30
   7  -9  -2  106.99    8.80
  -7  -9   2  165.58   26.70
   7  -9  -2  162.48   19.70
   7   9  -2  140.79   46.20
   7   9  -2  108.29   21.00
   6  -9  -2  751.82   22.00
   6  -9  -2  751.02   29.40
  -6  -9   2  745.03   36.50
   6  -9  -2  772.82   48.00
  -6  -9   2  783.32   39.10
   6   9  -2  790.62   35.90
   6   9  -2  752.82   29.40
   6   9  -2  867.11   60.59
   6   9  -2  764.82   39.00
  -5  -9   2  835.22   38.30
  -5  -9   2  891.81   34.20
   5  -9  -2  787.92   27.90
   5  -9  -2  821.72   44.10
   5  -9  -2  845.02   23.20
  -5  -9   2  864.11   35.50
  -5   9   2  929.81   53.09
   5   9  -2  887.21   25.30
   5   9  -2  746.83   47.20
   4  -9  -2  -15.00   17.10
  -4  -9   2    2.90    9.80
  -4  -9   2   -2.50   12.00
  -4  -9   2    4.80    9.60
   4  -9  -2    9.80    5.90
   4  -9  -2    8.90    5.00
   4   9  -2   11.50   12.80
  -4   9   2   18.60   20.60
   4   9  -2   18.60   20.80
  -3  -9   2   56.79   11.30
   3  -9  -2   51.69   12.00
  -3  -9   2   58.29   11.10
   3  -9  -2   50.49    8.00
   3  -9  -2   44.10   17.00
  -3  -9   2   64.69   14.70
  -3  -9   2   46.80   10.90
   3  -9  -2   53.89    7.70
  -3   9   2   12.20   17.30
   3   9  -2   47.20   12.80
   3   9  -2   47.00   10.30
  -3   9   2   49.20    5.60
   3   9  -2   61.69   19.70
  -2  -9   2  499.35   20.20
  -2  -9   2  528.45   25.30
   2  -9  -2  507.25   17.90
  -2  -9   2  491.35   25.00
   2  -9  -2  498.55   23.40
   2  -9  -2  533.55   18.30
   2  -9  -2  500.95   13.60
  -2  -9   2  506.05   21.60
   2  -9  -2  507.25   13.50
   2   9  -2  488.25   21.90
  -2   9   2  507.15   15.40
   2   9  -2  533.75   17.80
  -2   9   2  505.65   30.60
  -2   9   2  521.55   20.20
   2   9  -2  516.65   29.90
  -1  -9   2 1069.19   28.90
  -1  -9   2 1020.00   33.10
   1  -9  -2 1093.29   29.50
  -1  -9   2 1074.79   30.60
   1  -9  -2 1056.19   28.60
  -1  -9   2 1063.49   34.80
   1  -9  -2 1010.10   34.90
   1   9  -2 1042.40   24.40
   1   9  -2 1041.50   29.50
  -1   9   2 1067.09   31.90
  -1   9   2  955.80   23.10
   1   9  -2 1026.10   33.80
  -1   9   2 1011.40   25.20
   1   9  -2 1121.09   37.80
  -1   9   2 1055.39   36.60
   0  -9  -2 1208.08   32.90
   0  -9  -2 1181.08   34.30
   0  -9  -2 1177.18   31.80
   0  -9  -2 1188.28   39.70
   0  -9   2 1159.08   28.80
   0  -9   2 1102.49   32.20
   0  -9   2 1171.48   36.80
   0  -9   2 1177.98   30.90
   0   9   2 1174.78   35.60
   0   9   2 1149.58   29.50
   0   9  -2 1187.38   39.10
   0   9   2 1162.28   36.10
   0   9  -2 1122.59   27.90
   0   9   2 1109.39   34.60
   0   9  -2 1180.98   26.70
   1  -9   2  176.88    9.40
   1  -9   2  175.88   15.10
  -1  -9  -2  186.58   20.20
  -1  -9  -2  170.48   14.30
  -1  -9  -2  201.18   15.10
   1  -9   2  175.88   16.70
   1  -9   2  169.58    9.30
   1  -9   2  166.28   16.10
   1  -9   2  169.08   10.40
  -1  -9  -2  190.68   17.00
   1  -9   2  188.68   12.00
   1   9   2  181.58   15.80
   1   9   2  150.48   20.60
  -1   9  -2  164.58   16.70
   1   9   2  180.28   16.20
   1   9   2  198.28   13.50
   2  -9   2  185.08   12.70
   2  -9   2  185.18    8.40
   2  -9   2  180.08   17.10
   2  -9   2  184.18    9.30
  -2  -9  -2  198.78   15.50
   2  -9   2  207.28   20.30
   2  -9   2  185.58    7.50
   2  -9   2  182.48   12.10
  -2  -9  -2  180.88   18.90
   2   9   2  198.98   17.70
   2   9   2  195.98   15.50
   2   9   2  183.48   11.70
   2   9   2  185.28   23.10
  -3  -9  -2  132.19   18.50
   3  -9   2  134.69    8.80
   3  -9   2  116.09   16.60
  -3  -9  -2  131.99   17.20
   3  -9   2  130.39   19.90
   3  -9   2  124.09    7.70
   3  -9   2  120.99   14.10
   3   9   2  157.28   26.20
   3   9   2  135.29   14.20
   3   9   2  137.99   15.30
   3   9   2  133.09   28.40
   4  -9   2    2.40    9.30
   4  -9   2  -11.70   10.60
   4  -9   2  -27.20   17.40
  -4  -9  -2  -11.30   13.20
  -4  -9  -2   -3.70   11.70
   4   9   2   -6.20    9.80
   4   9   2  -15.90   10.50
   4   9   2   10.70   11.00
   4   9   2    7.10   27.80
   5  -9   2  159.88    6.70
   5  -9   2  156.28   29.80
  -5  -9  -2  143.89   20.90
   5  -9   2  136.69   20.20
   5  -9   2  135.79   21.10
  -5  -9  -2  163.18   22.30
   5   9   2  194.08   37.70
   5   9   2  140.59   18.00
   5   9   2  157.68   23.10
  -6  -9  -2   30.50   19.20
   6  -9   2   25.80    6.80
   6  -9   2   19.20   12.20
  -6  -9  -2    5.70   20.30
   6  -9   2  -40.10   27.50
   6   9   2   25.60   17.50
   6   9   2   -4.10   11.70
   6   9   2  -11.90   19.70
   6   9   2   55.89   36.10
   6   9   2   42.00   13.80
   7  -9   2  -21.60   33.90
   7  -9   2    3.60   23.90
  -7  -9  -2   85.59   33.40
  -7  -9  -2   32.10   26.50
   7  -9   2   37.00   11.20
   7  -9   2    2.10   14.00
   7   9   2   20.20   30.60
   7   9   2   14.80   42.90
   7 -10  -2  102.39   45.80
   7 -10  -2  115.29   20.00
  -7 -10   2   70.69   28.20
  -7 -10   2  113.89   27.20
   7  10  -2  152.48   21.50
   7  10  -2   96.99   49.50
  -6 -10   2   71.59   20.70
   6 -10  -2   64.19   32.10
  -6 -10   2   58.09   22.50
   6 -10  -2   67.79    9.40
   6 -10  -2   84.59   15.80
   6 -10  -2   47.00   16.70
   6  10  -2   72.19   11.60
   6  10  -2   69.19   18.20
   6  10  -2  103.99   41.60
   6  10  -2   85.69   23.30
   5 -10  -2   26.30   25.10
   5 -10  -2   39.20   12.70
  -5 -10   2   28.30   14.00
  -5 -10   2   62.19   16.60
  -5 -10   2   39.80   18.80
   5 -10  -2   26.90    5.90
  -5  10   2   54.99   32.30
   5  10  -2   51.89   29.50
   5  10  -2   60.59   20.30
  -4 -10   2  283.47   28.60
  -4 -10   2  351.26   22.20
   4 -10  -2  299.57   14.10
  -4 -10   2  306.07   23.30
   4 -10  -2  276.77   11.80
   4 -10  -2  259.47   16.70
   4 -10  -2  265.07   34.30
   4 -10  -2  262.37   19.80
   4 -10  -2  303.67   12.70
  -4  10   2  303.17   36.70
   4  10  -2  314.77   35.30
   4  10  -2  309.57   23.10
  -3 -10   2  106.89   15.40
  -3 -10   2  115.99   17.30
   3 -10  -2   89.59   10.10
   3 -10  -2  105.59   10.90
   3 -10  -2  115.49   11.40
   3 -10  -2  114.79   16.90
  -3 -10   2  111.99   16.80
  -3 -10   2  114.19   15.20
   3  10  -2   96.19   17.40
   3  10  -2  115.29   15.50
   3  10  -2  114.39   25.60
  -3  10   2   98.69   23.80
   3  10  -2  107.29   12.70
   2 -10  -2  190.68   13.00
   2 -10  -2  210.28   13.70
  -2 -10   2  198.98   17.70
  -2 -10   2  191.18   14.90
   2 -10  -2  208.58   13.40
   2 -10  -2  210.08   19.10
  -2 -10   2  215.38   20.40
  -2 -10   2  189.38   15.80
   2  10  -2  182.18   22.20
  -2  10   2  184.08   14.30
   2  10  -2  254.67   25.90
  -2  10   2  201.08   26.00
   2  10  -2  183.28   11.50
   2  10  -2  208.98   16.60
   1 -10  -2  603.24   28.90
  -1 -10   2  593.14   26.30
   1 -10  -2  605.24   22.00
  -1 -10   2  598.14   22.70
  -1 -10   2  598.24   21.00
  -1 -10   2  607.24   26.50
   1 -10  -2  553.64   22.50
   1 -10  -2  562.64   20.50
   1  10  -2  572.94   15.00
   1  10  -2  545.65   26.00
  -1  10   2  542.55   16.20
   1  10  -2  590.84   21.20
   1  10  -2  581.74   29.10
  -1  10   2  544.35   14.50
  -1  10   2  557.74   23.90
  -1  10   2  572.04   29.90
   0 -10  -2 1108.39   31.70
   0 -10   2 1116.39   29.00
   0 -10  -2 1099.99   35.00
   0 -10  -2 1170.48   33.60
   0 -10   2 1069.89   33.00
   0 -10   2 1117.49   30.90
   0 -10   2 1132.69   37.50
   0 -10  -2 1166.98   41.20
   0  10   2 1060.99   29.00
   0  10  -2 1127.69   25.00
   0  10   2 1107.49   35.50
   0  10  -2 1077.69   26.20
   0  10   2 1034.50   36.00
   0  10   2 1085.09   35.40
   0  10  -2 1191.08   40.60
   1 -10   2 1420.96   35.90
  -1 -10  -2 1404.56   38.70
   1 -10   2 1470.35   34.90
  -1 -10  -2 1496.25   40.80
   1 -10   2 1427.46   43.20
  -1 -10  -2 1441.76   49.30
   1 -10   2 1419.76   32.90
   1 -10   2 1470.85   42.10
  -1 -10  -2 1447.56   43.30
   1  10   2 1431.76   38.10
   1  10   2 1417.26   43.40
  -1  10  -2 1427.76   45.70
   1  10   2 1373.46   40.00
   1  10   2 1462.35   47.30
   2 -10   2  376.86   15.80
  -2 -10  -2  409.76   21.50
   2 -10   2  391.76   13.70
   2 -10   2  388.96   18.80
   2 -10   2  407.26   22.60
   2 -10   2  383.06   25.30
  -2 -10  -2  403.26   25.00
   2 -10   2  382.26   12.00
   2 -10   2  389.36   13.90
   2  10   2  386.56   27.90
   2  10   2  383.06   15.40
   2  10   2  389.46   30.80
   2  10   2  369.46   20.30
  -3 -10  -2  282.07   25.00
   3 -10   2  275.37   14.60
   3 -10   2  300.07   27.70
   3 -10   2  309.87   21.60
   3 -10   2  286.67   10.70
  -3 -10  -2  302.67   21.60
   3 -10   2  311.77   17.90
   3  10   2  264.17   33.40
   3  10   2  278.17   20.30
   3  10   2  279.97   20.20
   3  10   2  285.87   17.40
  -4 -10  -2  887.31   39.90
   4 -10   2  897.31   32.10
  -4 -10  -2  950.40   36.30
   4 -10   2  970.40   46.90
   4 -10   2  952.40   35.30
   4 -10   2  868.61   21.70
   4  10   2  881.81   32.40
   4  10   2  934.01   51.49
  -5 -10  -2  -24.70   18.70
   5 -10   2   -8.70   12.70
   5 -10   2  -36.40   21.30
  -5 -10  -2   -9.70   17.10
   5 -10   2   -3.90   10.30
   5  10   2  -10.00   12.90
   5  10   2   10.90   13.40
   5  10   2  -27.20   35.90
   5  10   2   -6.00    9.00
   5  10   2    4.10   16.90
  -6 -10  -2   15.20   23.20
   6 -10   2   60.39   28.70
   6 -10   2   18.40   12.40
   6 -10   2   17.80    7.50
  -6 -10  -2   69.99   25.60
   6 -10   2  -14.50   31.60
   6  10   2   11.00   41.90
   6  10   2    5.60   13.20
   6  10   2   20.10   21.80
   7 -10   2  180.48   13.70
   7 -10   2  149.19   26.60
  -7 -10  -2  190.38   35.50
   7 -10   2  100.09   28.10
   7  10   2  132.79   34.60
   7  10   2  220.18   46.20
   7  10   2  223.28   33.60
  -7 -11   2   14.00   26.80
   7 -11  -2  -19.90   21.20
   7  11  -2  115.39   44.60
  -6 -11   2   36.20   26.50
  -6 -11   2  -31.10   19.60
   6 -11  -2  -10.70   14.90
   6 -11  -2    5.70    4.50
   6 -11  -2   -1.60   15.50
   6 -11  -2   14.20   31.60
   6  11  -2   -0.90   47.20
   6  11  -2   10.70   21.50
   6  11  -2    9.20   14.90
  -5 -11   2   93.19   18.80
  -5 -11   2   63.89   17.00
   5 -11  -2   94.09   30.30
  -5 -11   2  102.89   22.90
   5 -11  -2   88.79    9.50
   5 -11  -2  109.09   18.70
   5 -11  -2  116.89   16.00
   5  11  -2  157.18   24.30
   5  11  -2  113.79   40.70
   5  11  -2   55.29   14.40
   4 -11  -2   38.10   13.90
   4 -11  -2   32.80    6.30
  -4 -11   2   47.80   18.80
   4 -11  -2   24.00    6.40
  -4 -11   2   74.69   15.20
  -4 -11   2   36.40   12.70
   4 -11  -2   40.20    9.50
   4 -11  -2   29.30    6.60
  -4  11   2   63.99   30.30
   4  11  -2   51.09   16.90
   4  11  -2   54.59   30.50
   4  11  -2   36.70   10.40
   3 -11  -2   16.80    6.80
  -3 -11   2    8.60   15.40
   3 -11  -2   38.10   15.10
   3 -11  -2   16.90    6.80
  -3 -11   2   15.40   10.00
   3 -11  -2   23.10    7.70
   3 -11  -2   14.80    7.00
  -3 -11   2   35.80   11.10
   3  11  -2   23.40   23.10
   3  11  -2   21.80    8.80
   3  11  -2   -3.60    8.90
  -3  11   2   10.40   21.70
  -2 -11   2  168.78   20.30
   2 -11  -2  150.68   14.70
   2 -11  -2  177.18   14.40
  -2 -11   2  171.08   16.50
   2 -11  -2  177.48   13.60
   2 -11  -2  174.88   21.40
  -2 -11   2  162.78   15.50
  -2 -11   2  215.38   22.90
   2  11  -2  202.08   20.10
   2  11  -2  155.28   10.60
  -2  11   2  185.48   27.40
  -2  11   2  160.18   15.70
   2  11  -2  176.58   16.00
   2  11  -2  168.58   27.00
  -1 -11   2  170.68   18.30
   1 -11  -2  178.18   16.50
   1 -11  -2  165.28   14.00
  -1 -11   2  191.28   15.50
   1 -11  -2  189.68   23.00
  -1 -11   2  156.38   19.00
   1 -11  -2  178.08   15.00
  -1 -11   2  170.28   14.20
  -1  11   2  162.78   24.70
   1  11  -2  175.88   21.00
   1  11  -2  160.18   20.40
  -1  11   2  190.58   16.50
   1  11  -2  177.28   14.00
   0 -11  -2  552.74   23.50
   0 -11   2  518.35   20.80
   0 -11   2  542.25   19.60
   0 -11   2  492.55   23.60
   0 -11  -2  562.94   22.50
   0 -11   2  556.14   26.50
   0 -11  -2  505.65   31.40
   0 -11  -2  549.45   25.50
   0  11   2  490.65   27.00
   0  11   2  521.65   19.30
   0  11   2  524.55   26.10
   0  11  -2  524.85   28.50
   0  11   2  504.45   24.80
  -1 -11  -2  136.69   16.30
   1 -11   2  194.88   15.00
   1 -11   2  159.18   11.30
   1 -11   2  155.48   12.60
  -1 -11  -2  188.48   28.70
   1 -11   2  181.68   18.40
  -1 -11  -2  167.68   19.80
  -1 -11  -2  171.98   17.20
   1  11   2  150.18   17.20
   1  11   2  172.78   14.90
   1  11   2  171.98   19.30
   1  11   2  196.28   25.70
  -1  11  -2  168.48   19.20
   2 -11   2  202.68   11.50
   2 -11   2  177.08   23.20
  -2 -11  -2  192.18   21.10
   2 -11   2  198.58   10.00
   2 -11   2  178.78   12.40
   2 -11   2  185.58   19.60
   2 -11   2  187.88   12.20
   2 -11   2  205.88   17.80
   2  11   2  200.38   18.10
   2  11   2  190.08   29.90
   2  11   2  198.28   17.60
   2  11   2  182.08   18.30
   2  11   2  180.38   11.00
   3 -11   2  241.78   15.80
   3 -11   2  227.88   16.20
   3 -11   2  299.07   29.30
   3 -11   2  249.97   10.80
   3 -11   2  279.47   22.40
  -3 -11  -2  283.57   22.10
   3  11   2  261.27   34.70
   3  11   2  265.77   20.10
   3  11   2  250.17   16.90
   4 -11   2  736.73   43.10
  -4 -11  -2  736.13   35.90
  -4 -11  -2  704.13   38.30
   4 -11   2  698.13   28.60
   4 -11   2  650.93   20.90
   4  11   2  667.33   29.40
   4  11   2  672.13   51.49
   4  11   2  659.83   33.70
  -5 -11  -2   59.99   24.60
  -5 -11  -2   31.10   19.50
   5 -11   2   29.00   31.80
   5 -11   2   22.50   11.60
   5 -11   2   16.90   15.10
   5 -11   2   35.90    7.30
   5  11   2   47.20   14.00
   5  11   2   31.50   13.30
   5  11   2   11.00   39.20
   5  11   2   16.10   18.10
  -6 -11  -2   45.10   23.90
   6 -11   2   38.10   36.80
   6 -11   2   90.89   21.80
  -6 -11  -2   17.30   25.90
   6 -11   2   30.90   13.20
   6  11   2   43.40   24.30
   6  11   2   93.69   21.50
   6  11   2   51.29   48.80
   6  11   2   89.49   19.20
  -6 -12   2   15.30   28.50
   6 -12  -2   -6.40   38.80
   6 -12  -2   -5.30   18.50
   6 -12  -2  -16.60   16.20
  -6 -12   2   31.50   26.70
   6  12  -2   33.50   22.60
   6  12  -2   39.40   51.69
  -5 -12   2  122.89   21.90
   5 -12  -2  115.19   11.10
   5 -12  -2  120.49   16.00
  -5 -12   2   84.89   19.10
   5 -12  -2  148.09   23.70
  -5 -12   2   98.69   27.40
   5  12  -2  170.08   19.70
   5  12  -2  209.68   49.10
   5  12  -2  165.78   24.60
   5  12  -2   79.69   19.00
   4 -12  -2    6.10    6.10
   4 -12  -2   10.40    5.60
  -4 -12   2   12.90   19.20
   4 -12  -2   18.40   17.40
  -4 -12   2   11.40   14.60
  -4 -12   2  -10.80   12.10
   4 -12  -2    1.70    9.20
   4 -12  -2    8.60   10.70
   4 -12  -2   -4.40    5.60
   4  12  -2  -10.30   10.20
   4  12  -2   37.80   32.10
   4  12  -2   -4.90   10.30
  -4  12   2   12.90   31.30
   3 -12  -2   43.80   11.90
   3 -12  -2   73.39   10.40
  -3 -12   2   59.09   19.90
  -3 -12   2   46.90   13.00
   3 -12  -2   49.20    8.50
   3 -12  -2   78.09   19.40
  -3 -12   2   64.69   14.70
   3  12  -2   55.39   25.50
  -3  12   2   76.69   26.10
   3  12  -2   73.19   16.50
   3  12  -2   74.69   10.00
   2 -12  -2    6.60    8.80
  -2 -12   2   11.30   10.70
  -2 -12   2    1.30   10.00
  -2 -12   2   11.60   10.40
   2 -12  -2  -24.50   15.70
   2 -12  -2    9.70   10.10
   2 -12  -2    9.40    7.10
  -2 -12   2    0.70   15.10
   2  12  -2   13.20   20.20
  -2  12   2   13.40    8.00
   2  12  -2    5.40    4.50
  -2  12   2   33.60   19.90
   2  12  -2    4.40   10.00
   2  12  -2    2.50   11.70
   1 -12  -2   24.00   16.80
   1 -12  -2    2.10   11.30
   1 -12  -2   -2.20    8.50
   1 -12  -2    4.50    7.00
  -1 -12   2    3.00    9.30
  -1 -12   2   11.00    9.60
  -1 -12   2   11.30   12.60
   1  12  -2   -0.20   13.90
   1  12  -2   -2.00    8.90
  -1  12   2   11.70   17.40
   1  12  -2   17.50    9.00
  -1  12   2    7.20    8.00
   0 -12  -2   29.90   10.20
   0 -12   2   36.20   10.10
   0 -12   2   23.20   10.40
   0 -12   2   26.50    9.20
   0 -12  -2   42.90   12.70
   0 -12   2   14.90   12.20
   0 -12  -2   25.30    9.20
   0  12   2   23.20    9.80
   0  12   2   27.40    8.30
   0  12  -2   47.00   10.70
   0  12   2   14.30   14.00
   0  12   2   22.20   14.40
  -1 -12  -2  575.94   26.80
   1 -12   2  533.05   19.40
   1 -12   2  570.64   28.70
  -1 -12  -2  544.55   35.50
   1 -12   2  555.34   22.60
   1 -12   2  543.65   21.20
  -1 -12  -2  531.05   29.40
  -1 -12  -2  562.04   25.70
   1  12   2  544.45   23.40
   1  12   2  550.94   27.00
   1  12   2  539.35   28.10
   1  12   2  587.24   34.90
  -2 -12  -2   14.10   13.60
   2 -12   2   -2.00    5.40
   2 -12   2   -0.80    6.90
   2 -12   2    1.20    8.50
  -2 -12  -2    5.30   14.60
   2 -12   2    6.30   16.10
   2 -12   2    0.20    7.90
   2 -12   2   -2.20    5.80
   2  12   2   14.20    9.70
   2  12   2    9.90   12.10
   2  12   2   -0.90   20.40
  -3 -12  -2    8.40   17.10
  -3 -12  -2  -21.60   13.60
   3 -12   2   -3.50    8.80
   3 -12   2   -6.80   10.00
   3 -12   2    4.00   10.60
   3  12   2    7.10   13.00
   3  12   2   -7.80    9.00
   3  12   2  -12.50   25.00
   3  12   2   -3.10   11.70
   3  12   2    7.40   14.30
   4 -12   2  543.85   43.00
  -4 -12  -2  596.34   34.40
  -4 -12  -2  532.65   35.90
   4 -12   2  571.84   22.00
   4 -12   2  568.44   29.40
   4 -12   2  559.34   25.90
   4  12   2  536.65   27.90
   4  12   2  509.15   30.20
   4  12   2  512.95   54.19
   4  12   2  518.95   34.10
  -5 -12  -2   -1.60   20.50
   5 -12   2   14.50   12.20
   5 -12   2  -32.80   31.30
   5 -12   2   -1.40   16.20
   5 -12   2   -3.50    8.50
  -5 -12  -2    0.20   26.00
   5  12   2  -20.30   43.30
   5  12   2   28.00   14.00
   5  12   2    0.60   19.30
   5  12   2   23.10   13.40
   5  12   2  -10.90   19.40
   6 -12   2    0.50   12.80
  -6 -12  -2    5.20   27.60
   6 -12   2  -40.40   38.50
  -6 -12  -2  -15.70   36.30
   6  12   2  -37.10   49.30
   6  12   2  -16.70   26.20
  -6 -13   2   22.90   32.40
  -6 -13   2   12.60   17.50
   6  13  -2   22.50   17.70
  -5 -13   2  183.88   26.40
   5 -13  -2  159.38   11.80
   5 -13  -2  227.48   26.40
  -5 -13   2  194.68   35.40
   5 -13  -2  157.78   20.60
   5 -13  -2  211.08   21.40
   5  13  -2  279.47   53.29
   5  13  -2  214.08   23.00
   5  13  -2  216.98   29.40
   4 -13  -2    0.70   19.20
   4 -13  -2   -3.50    5.30
  -4 -13   2   22.60   17.70
   4 -13  -2    1.50    8.70
  -4 -13   2   17.10   22.40
   4 -13  -2    9.70    8.30
   4 -13  -2   -7.50    6.50
   4 -13  -2   -9.80    5.00
   4  13  -2   -3.40   38.10
   4  13  -2   10.20   10.80
   4  13  -2   -2.20   12.60
   4  13  -2   13.00   19.10
   3 -13  -2  222.98   18.60
  -3 -13   2  234.38   26.30
  -3 -13   2  248.58   36.60
  -3 -13   2  254.27   24.70
   3 -13  -2  240.38   16.50
   3 -13  -2  255.27   17.00
   3 -13  -2  232.98   28.60
   3  13  -2  235.88   28.90
  -3  13   2  289.47   40.50
   3  13  -2  266.27   38.30
   3  13  -2  273.37   14.70
   3  13  -2  250.37   26.20
   2 -13  -2  -10.70    7.00
   2 -13  -2    9.50    9.20
  -2 -13   2   -0.50   11.70
   2 -13  -2  -28.40   17.50
  -2 -13   2    9.40   17.50
  -2 -13   2   -0.90   12.60
   2 -13  -2    7.30   11.40
  -2  13   2   -0.50    8.00
   2  13  -2   12.40   12.20
   2  13  -2   22.80   13.30
  -2  13   2  -15.70   23.30
   2  13  -2    3.10   21.60
   1 -13  -2   -4.00    8.10
   1 -13  -2   12.30   12.30
   1 -13  -2   -5.70   22.00
  -1 -13   2   20.30   14.00
  -1 -13   2   -5.60   10.10
  -1 -13   2    5.60   10.10
   1 -13  -2   -3.50   10.80
   1  13  -2    2.40    8.80
   1  13  -2    2.70   15.10
  -1  13   2  -10.00   19.50
  -1  13   2  -11.70    9.40
   0 -13   2   -1.00    9.80
   0 -13  -2    5.00   12.90
   0 -13  -2    6.50   11.10
   0 -13   2   16.10   12.40
   0 -13  -2   13.80   20.20
   0 -13  -2   -4.60    8.50
   0 -13   2    7.00   11.10
   0  13  -2   13.40   12.20
   0  13   2   -0.50    7.60
   0  13   2   -3.50   14.40
   0  13   2   11.20   11.30
   0  13   2    1.50   17.40
  -1 -13  -2   93.29   18.40
  -1 -13  -2   86.59   16.30
   1 -13   2  106.79   13.60
  -1 -13  -2   73.19   22.40
  -1 -13  -2   79.99   13.60
   1 -13   2   83.39   13.80
   1 -13   2  100.09   12.40
   1  13   2  102.59   17.40
   1  13   2   78.69   22.60
   1  13   2  130.29   18.40
   1  13   2   96.59   13.40
  -1  13  -2   84.19   16.50
  -2 -13  -2   62.09   17.10
   2 -13   2   69.99   10.20
   2 -13   2   74.69    8.70
  -2 -13  -2   45.00   21.00
   2 -13   2   54.79   12.80
   2  13   2   67.39   14.30
   2  13   2   71.19   15.10
   2  13   2   67.39   26.20
   3 -13   2  331.57   24.30
  -3 -13  -2  345.77   29.50
  -3 -13  -2  283.07   33.80
   3 -13   2  287.47   35.10
   3 -13   2  279.47   15.20
   3  13   2  251.07   16.50
   3  13   2  323.47   42.20
   3  13   2  296.97   13.30
   3  13   2  290.27   20.90
   3  13   2  300.97   27.30
   4 -13   2  107.99   21.40
   4 -13   2  113.29   32.60
   4 -13   2  113.19   16.90
   4 -13   2  128.49   15.70
  -4 -13  -2  119.19   29.00
  -4 -13  -2  150.98   24.00
   4  13   2  216.68   45.90
   4  13   2  170.48   26.60
   4  13   2   98.09   19.90
   4  13   2  108.59   17.40
   4  13   2  122.59   19.20
   4  13   2  115.69   15.20
   5 -13   2   75.09   18.50
  -5 -13  -2    0.90   32.80
   5 -13   2   24.00   38.50
   5 -13   2   56.09   15.50
  -5 -13  -2   46.30   27.20
   5 -13   2   86.29   13.70
   5  13   2   70.99   51.39
   5  13   2  115.29   24.80
   5  13   2   56.59   22.50
  -5 -14   2   96.69   20.00
  -5 -14   2  -27.60   33.90
   5 -14  -2   23.50   21.50
   5 -14  -2   49.50   10.00
   5  14  -2   51.39   25.20
   5  14  -2   21.40   52.09
  -4 -14   2   93.89   20.40
   4 -14  -2  158.98   26.00
   4 -14  -2   71.49   14.30
  -4 -14   2   66.89   30.30
   4  14  -2  120.19   19.20
   4  14  -2  124.59   17.00
   4  14  -2  176.68   45.00
   4  14  -2  108.19   16.80
  -3 -14   2  -29.00   24.80
   3 -14  -2   31.90   10.30
  -3 -14   2   23.60   15.10
   3 -14  -2   -4.10   22.30
   3 -14  -2   22.80   13.60
  -3 -14   2   17.10   14.30
   3  14  -2    3.20   16.50
   3  14  -2   -4.10   17.20
   3  14  -2   14.40    8.20
   3  14  -2   37.90    6.70
  -2 -14   2   74.59   16.40
  -2 -14   2   37.70   21.50
   2 -14  -2   39.60   12.50
   2 -14  -2   39.90   12.80
  -2 -14   2   26.90   14.10
   2 -14  -2   20.60    9.50
   2 -14  -2   59.99   22.90
   2  14  -2   28.80   15.00
  -2  14   2   35.20   11.40
  -2  14   2   59.09   29.40
   2  14  -2   28.00   24.30
   2  14  -2   65.09   14.50
  -1 -14   2   52.89   15.50
   1 -14  -2   47.90   10.60
   1 -14  -2   92.39   17.60
   1 -14  -2   80.59   15.00
   1 -14  -2   81.49   26.20
  -1 -14   2   72.19   21.70
  -1 -14   2   74.89   15.40
   1  14  -2   88.49   13.50
  -1  14   2  110.19   20.20
  -1  14   2   50.39   23.30
   1  14  -2  115.19   21.70
   1  14  -2   78.49   17.20
   0 -14  -2   77.09   14.00
   0 -14   2   95.09   14.00
   0 -14  -2   84.89   17.10
   0 -14   2   78.09   17.10
   0 -14  -2   63.09   25.20
   0 -14  -2   56.59   18.70
   0 -14   2   67.39   14.30
   0  14   2  107.99   16.10
   0  14   2   86.19   16.60
   0  14   2   89.39   11.00
   0  14   2   85.89   22.00
  -1 -14  -2  830.32   41.10
  -1 -14  -2  837.12   35.70
  -1 -14  -2  874.71   35.20
   1 -14   2  820.82   30.80
   1 -14   2  793.92   27.50
  -1  14  -2  752.92   40.30
   1  14   2  867.51   43.70
   1  14   2  833.22   34.00
   1  14   2  835.42   30.30
  -2 -14  -2  190.08   43.50
   2 -14   2  115.59   19.40
   2 -14   2  173.98   12.80
  -2 -14  -2  171.88   22.20
   2 -14   2  155.68   15.80
   2  14   2  192.08   36.30
   2  14   2  188.68   26.40
   2  14   2  145.99   21.60
   2  14   2  166.38   19.70
   3 -14   2   25.80   14.20
  -3 -14  -2   57.09   22.80
  -3 -14  -2    9.80   24.40
   3  14   2   64.39   23.30
   3  14   2   59.19   39.00
   3  14   2   43.90   14.90
  -4 -14  -2   50.49   23.00
   4 -14   2   -1.20   35.90
   4 -14   2   20.80   14.60
  -4 -14  -2   42.40   28.70
   4  14   2    3.40   21.40
   4  14   2  -33.20   40.40
   4  14   2    9.90   14.40
   4  14   2   37.20    9.90
   4  14   2   20.90   16.50
  -4 -15   2  388.46   27.10
  -4 -15   2  321.77   47.90
   4 -15  -2  365.86   36.30
   4 -15  -2  274.37   17.20
   4  15  -2  357.36   56.39
   4  15  -2  394.66   34.20
  -3 -15   2   18.40   25.10
  -3 -15   2   36.50   19.00
   3 -15  -2  -12.50   11.60
   3 -15  -2   -4.80   25.90
   3 -15  -2   -4.00   11.50
   3  15  -2   50.99   17.80
   3  15  -2   -8.60   35.50
   3  15  -2    7.30   15.00
   2 -15  -2  147.49   21.20
  -2 -15   2  149.09   27.20
  -2 -15   2  126.49   23.10
   2 -15  -2  160.38   18.60
  -2 -15   2  173.38   22.90
   2 -15  -2  173.48   33.30
   2  15  -2  172.78   31.30
   2  15  -2  185.48   32.50
  -2  15   2  174.48   37.70
   2  15  -2  159.58   21.40
  -2  15   2  165.98   22.60
  -1 -15   2   14.70   19.10
   1 -15  -2   31.50   16.30
  -1 -15   2    2.30   14.70
   1 -15  -2   37.20   26.90
  -1 -15   2   47.00   13.90
   1 -15  -2   24.50   16.10
   1  15  -2   38.10    8.40
  -1  15   2   22.40   28.80
  -1  15   2   31.40   12.50
   1  15  -2   21.40   14.10
   1  15  -2   37.70   16.10
   0 -15   2  216.08   29.70
   0 -15  -2  297.17   23.20
   0 -15   2  274.57   25.70
   0 -15  -2  222.68   22.60
   0 -15   2  221.38   22.60
   0 -15  -2  268.67   35.80
   0 -15  -2  266.27   29.20
   0  15   2  231.08   32.90
   0  15  -2  275.57   30.50
   0  15   2  243.38   10.80
   0  15   2  230.68   14.40
  -1 -15  -2   45.40   18.80
  -1 -15  -2   35.70   20.50
   1 -15   2   92.69   16.00
   1 -15   2   45.70   15.70
   1 -15   2   74.89   13.20
  -1  15  -2   43.80   16.70
   1  15   2   48.00   15.20
   1  15   2   81.99   19.00
   1  15   2   69.09   27.10
  -2 -15  -2   21.50   19.10
   2 -15   2   22.50    8.70
   2 -15   2    2.10   10.40
  -2 -15  -2  -12.70   22.80
   2 -15   2   13.80   14.40
   2  15   2  -28.70   35.00
   2  15   2  -23.20   14.90
   3 -15   2  127.49   19.70
  -3 -15  -2  145.59   31.80
  -3 -15  -2  238.28   32.90
   3  15   2  192.08   29.40
   3  15   2  152.08   46.00
   3  15   2  167.98   23.20
   2 -16  -2  216.48   35.40
  -2 -16   2  206.38   29.60
   2 -16  -2  175.98   24.60
   2 -16  -2  236.28   23.70
  -2 -16   2  258.17   22.70
  -2  16   2  193.78   28.40
   2  16  -2  239.48   33.50
   2  16  -2  190.28   29.80
  -1 -16   2   13.70   20.90
  -1 -16   2    8.60   15.70
   1 -16  -2   13.30   15.10
   1 -16  -2  -34.80   33.80
   1  16  -2  -18.90   18.80
   0 -16  -2   87.59   24.20
   0 -16   2  136.29   17.20
   0 -16   2   99.09   19.50
   0 -16  -2   94.09   19.90
   0  16   2   75.19   18.00
   0  16  -2  144.39   24.40
  -1 -16  -2  204.78   31.90
   1 -16   2  232.48   22.00
   1 -16   2  174.28   30.40
   1 -16   2  206.78   21.90
  -1  16  -2  221.98   33.90
   1  16   2  208.18   32.00
   1  16   2  219.38   17.90
   2 -16   2   67.79   19.10
  -2 -16  -2   38.20   31.10
   2 -16   2   73.19   13.10
  -2 -16  -2  115.19   21.40
   2  16   2   86.19   18.80
  -9   0   3   18.20   18.50
   9   0  -3   20.40   23.20
   9   0  -3   15.90   13.70
   9   0  -3   77.29   36.90
   8   0  -3   25.20   15.20
   8   0  -3   13.40   18.10
   8   0  -3    8.90   10.30
   8   0  -3  -30.50   24.60
  -8   0   3    4.60   13.20
   7   0  -3  105.99   17.80
   7   0  -3  127.89   24.40
   7   0  -3  108.59   17.50
   7   0  -3   69.79   13.70
   6   0  -3    4.10    5.70
   6   0  -3  -11.10   10.20
   6   0  -3    5.80   16.70
   6   0  -3    4.30   10.00
  -6   0   3   21.00   10.20
  -5   0   3  582.84   23.60
   5   0  -3  533.55   29.00
   5   0  -3  545.05   20.40
  -5   0   3  529.95   32.30
  -5   0   3  589.24   18.70
   5   0  -3  553.44   24.10
   5   0  -3  542.15   22.40
  -4   0   3   -0.70    5.10
  -4   0   3   -5.50   11.40
   4   0  -3   -2.90    7.10
  -4   0   3   -5.30    6.20
   4   0  -3    4.00    3.80
   4   0  -3   -6.50    5.90
   4   0  -3   -1.50    9.60
   3   0  -3   27.10    7.40
  -3   0   3   29.00   10.40
  -3   0   3   21.90    6.10
   3   0  -3   33.20    6.20
   3   0  -3   26.70    7.50
  -3   0   3   41.80    6.40
  -3   0   3   31.40    7.10
   3   0  -3   25.00    9.40
   2   0  -3   -2.50    5.00
  -2   0   3    2.70    7.00
  -2   0   3    2.70    2.60
   2   0  -3    2.10    6.40
   2   0  -3    1.60    2.30
   2   0  -3    1.90    5.10
  -2   0   3    5.60    5.20
  -2   0   3    0.40    4.40
   0   0  -3   -1.60    3.80
   0   0   3   -0.50    4.60
   0   0   3    3.00    5.40
   0   0   3   -0.40    3.30
   0   0  -3   -0.10    5.30
   0   0  -3   -1.00    4.30
  -1   0  -3    1.80    5.50
  -1   0  -3    3.60    4.40
   1   0   3    0.00    2.90
   1   0   3    3.90    5.60
  -1   0  -3    3.10    3.60
   1   0   3    2.80    5.20
   2   0   3   -0.40    3.00
   2   0   3    1.60    6.70
   2   0   3    2.40    5.90
  -2   0  -3    0.00    3.60
  -3   0  -3 1833.92   41.00
  -3   0  -3 1767.22   38.70
   3   0   3 1825.52   44.70
   3   0   3 1742.73   44.40
   4   0   3    0.20    8.60
   4   0   3    7.60   10.10
  -4   0  -3   -0.40    5.40
  -4   0  -3   -4.70    6.40
  -5   0  -3 1268.87   36.80
   5   0   3 1283.47   48.80
  -5   0  -3 1280.27   33.30
   5   0   3 1284.97   41.80
   5   0   3 1241.58   42.70
  -6   0  -3   -0.30    9.00
   6   0   3    5.10    8.00
   6   0   3    2.40   19.10
   6   0   3   28.80   15.30
  -6   0  -3   -3.80    8.80
   6   0   3   -2.60   15.10
   7   0   3  981.00   45.80
  -7   0  -3 1003.60   33.70
   7   0   3  947.81   45.20
   7   0   3 1048.50   37.20
   7   0   3  995.00   34.10
   7   0   3  949.51   53.99
  -8   0  -3   21.00   15.50
  -8   0  -3   19.20   16.30
   8   0   3    1.30   30.00
   8   0   3   24.40   16.20
   8   0   3   23.70   25.10
   8   0   3   14.50   30.80
   8   0   3   -6.40   10.90
   9  -1  -3   69.79   35.40
   9  -1  -3  136.39   26.30
   9  -1  -3   93.39   15.70
  -9  -1   3  120.99   37.20
  -9  -1   3  111.39   23.60
   9   1  -3   95.99   19.20
  -9   1   3  114.29   20.50
   9   1  -3  165.98   26.90
   9   1  -3  135.79   39.90
  -9   1   3  122.69   19.50
   8  -1  -3  110.09   20.30
   8  -1  -3   72.29   27.90
   8  -1  -3   99.09   19.90
   8  -1  -3   89.09   17.20
  -8  -1   3   99.39   18.00
   8   1  -3   52.59   20.60
   8   1  -3   73.19   14.30
   8   1  -3  117.29   27.00
   8   1  -3   81.89   19.20
  -8   1   3   94.99   17.20
   7  -1  -3  161.98   19.60
   7  -1  -3  204.38   29.60
   7  -1  -3  168.78   20.10
   7  -1  -3  164.28   15.90
   7   1  -3  183.78   17.90
  -7   1   3  158.88   17.90
   7   1  -3  188.38   28.50
   7   1  -3  180.48   20.00
   7   1  -3  199.58   23.30
  -6  -1   3   48.70   10.50
   6  -1  -3   24.10   13.00
   6  -1  -3   55.29   12.40
   6   1  -3   28.40   10.80
   6   1  -3   66.99   17.60
   6   1  -3   52.19   12.70
   6   1  -3   62.29   12.40
   5  -1  -3   86.99    9.50
   5  -1  -3   91.49   13.80
  -5  -1   3   86.19   10.60
   5  -1  -3   75.79   12.00
   5  -1  -3  122.69   20.50
  -5  -1   3  110.69   13.60
  -5   1   3   95.39   12.30
   5   1  -3   87.19   11.10
  -5   1   3  103.69   21.20
   5   1  -3   90.19   16.00
   5   1  -3   92.19   14.30
   5   1  -3   83.39   13.30
   4  -1  -3  159.28   12.10
   4  -1  -3  158.88    9.40
  -4  -1   3  141.59   18.50
   4  -1  -3  157.28   13.20
   4  -1  -3  151.68   18.50
  -4  -1   3  163.08   13.00
  -4  -1   3  163.68   11.30
  -4   1   3  164.08    9.50
   4   1  -3  159.88   17.20
  -4   1   3  162.08   12.20
  -4   1   3  145.59   18.20
   4   1  -3  176.78   11.60
   4   1  -3  158.28   14.80
   4   1  -3  149.88   12.50
  -3  -1   3 1179.58   29.30
  -3  -1   3 1229.58   35.20
   3  -1  -3 1179.38   26.50
   3  -1  -3 1200.88   30.80
  -3  -1   3 1198.08   32.10
   3  -1  -3 1137.09   36.00
  -3  -1   3 1187.28   28.50
   3  -1  -3 1175.88   29.80
   3   1  -3 1177.48   31.20
   3   1  -3 1186.58   29.80
  -3   1   3 1172.68   30.00
  -3   1   3 1166.98   27.60
   3   1  -3 1231.68   34.40
   3   1  -3 1195.08   32.60
  -3   1   3 1132.99   36.50
  -2  -1   3   36.50    8.30
  -2  -1   3   38.70    6.20
   2  -1  -3   49.60    9.50
   2  -1  -3   37.10    6.70
   2  -1  -3   39.40    6.70
   2  -1  -3   35.00    4.10
  -2  -1   3   46.70    7.20
  -2  -1   3   47.20    7.20
  -2   1   3   51.09    6.90
  -2   1   3   39.80    3.90
   2   1  -3   37.80    7.20
   2   1  -3   47.80    7.60
  -2   1   3   44.90    9.50
   2   1  -3   42.30    6.20
  -2   1   3   34.60    5.50
   2   1  -3   42.00    7.70
  -1  -1   3  424.46   13.90
   1  -1  -3  424.46   14.60
  -1  -1   3  451.55   14.40
  -1  -1   3  427.56   14.30
   1  -1  -3  401.66   13.30
  -1  -1   3  436.36   14.60
   1   1  -3  426.86   14.40
  -1   1   3  428.26   11.60
   1   1  -3  412.06   14.10
   1   1  -3  426.76   14.00
  -1   1   3  427.26   13.20
  -1   1   3  423.96   14.40
  -1   1   3  502.55   14.50
   1   1  -3  420.76   14.30
   0   1  -3 9999.00  182.18
  -1  -1  -3 2194.78   45.60
   1  -1   3 2192.98   45.10
  -1  -1  -3 2218.18   47.90
   1  -1   3 2085.49   42.30
   1  -1   3 2264.47   46.70
  -1  -1  -3 2178.38   44.10
  -1   1  -3 2205.88   45.90
   1   1   3 2245.58   46.20
  -1   1  -3 2058.69   43.20
  -1   1  -3 2174.88   43.60
   1   1   3 2216.38   43.90
   1   1   3 2214.78   48.40
   2  -1   3  147.49   11.00
   2  -1   3  162.08    6.90
   2  -1   3  157.18   10.80
  -2  -1  -3  160.48    9.10
  -2   1  -3  156.48    7.50
   2   1   3  161.48   11.60
   2   1   3  140.49   12.80
   2   1   3  152.38    7.80
  -3  -1  -3  387.46   14.50
   3  -1   3  369.16   16.90
  -3  -1  -3  362.66   15.60
   3  -1   3  370.96   18.20
  -3   1  -3  359.96   12.70
   3   1   3  363.96   17.90
  -3   1  -3  369.06   13.90
   3   1   3  376.56   20.10
   4  -1   3   20.50   10.50
  -4  -1  -3   21.90    6.80
   4  -1   3   17.80   10.00
  -4   1  -3   18.50    6.50
   4   1   3   19.70   10.80
   4   1   3   19.50   10.60
  -4   1  -3   22.00    7.20
  -5  -1  -3  690.93   24.00
   5  -1   3  690.03   29.90
  -5  -1  -3  672.93   26.60
   5  -1   3  664.73   37.00
   5  -1   3  689.13   30.20
  -5   1  -3  699.53   24.40
  -5   1  -3  690.53   22.10
   5   1   3  664.53   32.30
   5   1   3  695.93   29.50
   6  -1   3   45.10   19.20
  -6  -1  -3   87.99   13.70
   6  -1   3   81.19   11.10
   6  -1   3   78.09   20.90
   6  -1   3   56.99   16.70
  -6  -1  -3  103.89   15.30
  -6   1  -3   76.29   12.30
   6   1   3   65.19   20.40
   6   1   3   75.29   22.40
  -6   1  -3   74.49   11.60
   6   1   3  108.39   22.20
   6   1   3  104.29   19.40
   7  -1   3  151.18   27.00
  -7  -1  -3  151.58   20.30
   7  -1   3  137.69   29.20
  -7  -1  -3  144.79   20.60
   7  -1   3  110.29   16.10
   7  -1   3  157.38   25.90
   7   1   3  161.78   27.60
   7   1   3  182.98   37.00
  -7   1  -3  124.19   15.90
   7   1   3  150.28   17.60
   7   1   3  128.89   18.60
   7   1   3  155.88   43.30
   8  -1   3  580.64   46.30
   8  -1   3  520.25   51.29
  -8  -1  -3  470.75   34.80
   8  -1   3  615.34   41.90
   8  -1   3  529.25   30.20
  -8  -1  -3  572.94   32.20
   8  -1   3  472.15   29.90
   8   1   3  534.45   52.49
  -8   1  -3  541.85   31.00
   8   1   3  581.14   48.10
   8   1   3  442.36   47.70
   8   1   3  552.24   32.00
  -8   1  -3  554.44   29.40
   8   1   3  499.85   32.10
  -9  -2   3   55.69   21.70
   9  -2  -3   62.09   14.00
   9  -2  -3   80.69   25.50
   9   2  -3  102.19   20.20
  -9   2   3   62.69   18.70
   9   2  -3  130.69   37.60
   9   2  -3  107.19   23.00
  -9   2   3   88.39   16.20
   8  -2  -3   61.79   18.20
   8  -2  -3   68.59   29.20
  -8  -2   3   86.29   18.70
   8  -2  -3   41.80   10.90
   8  -2  -3   32.10   17.20
  -8   2   3   44.30   14.40
   8   2  -3   51.89   13.30
   8   2  -3   76.69   22.60
   8   2  -3   78.19   21.70
   7  -2  -3  130.29   14.30
   7   2  -3  153.08   21.10
  -7   2   3  120.19   15.70
   7   2  -3   97.29   18.40
   7   2  -3  140.49   20.90
   7   2  -3  142.99   23.00
  -6  -2   3   36.60   11.30
   6  -2  -3   42.30   12.20
   6  -2  -3   51.59   19.70
   6  -2  -3   51.39   12.30
   6  -2  -3   40.00    7.20
   6   2  -3   55.49   16.70
  -6   2   3   40.40   12.00
   6   2  -3   58.89   14.70
   6   2  -3   32.80    8.00
   6   2  -3   78.89   23.10
  -5  -2   3 1874.01   43.70
  -5  -2   3 1826.12   49.20
   5  -2  -3 1828.72   45.40
   5  -2  -3 1792.42   46.10
   5  -2  -3 1793.92   57.69
   5  -2  -3 1792.22   41.00
   5   2  -3 1799.32   47.60
   5   2  -3 1761.62   52.69
   5   2  -3 1874.71   47.40
   5   2  -3 1895.81   50.79
  -5   2   3 1830.22   45.10
  -5   2   3 1755.02   58.59
  -4  -2   3   16.10    8.00
  -4  -2   3   18.60    9.00
  -4  -2   3   12.20   10.10
   4  -2  -3   23.50    7.10
  -4  -2   3   25.80    6.20
   4  -2  -3   13.50    3.50
   4  -2  -3   19.80    8.10
   4  -2  -3   14.20   11.90
   4   2  -3   15.30    5.90
   4   2  -3   13.50    8.80
  -4   2   3   21.30    5.10
  -4   2   3   27.70    6.90
  -4   2   3   17.90   13.80
   4   2  -3   24.90    9.20
   4   2  -3   21.80   10.30
   3  -2  -3 1323.77   27.40
  -3  -2   3 1329.27   33.00
  -3  -2   3 1368.86   32.80
  -3  -2   3 1358.56   37.00
   3  -2  -3 1318.07   32.70
  -3  -2   3 1369.46   35.80
   3  -2  -3 1364.56   40.60
   3  -2  -3 1348.97   32.40
   3   2  -3 1324.77   35.80
   3   2  -3 1300.47   34.30
  -3   2   3 1260.47   40.30
   3   2  -3 1353.26   34.20
  -3   2   3 1314.37   31.90
   3   2  -3 1316.67   35.60
  -3   2   3 1338.17   29.30
  -2  -2   3 5959.40  112.99
   2  -2  -3 5895.01  110.29
  -2  -2   3 5927.71  111.59
  -2  -2   3 5903.71  111.59
   2  -2  -3 5743.62  116.99
   2  -2  -3 5778.72  110.69
  -2   2   3 5907.91  117.39
   2   2  -3 5713.53  111.99
  -2   2   3 5757.22  108.69
   2   2  -3 5765.62  112.59
  -2   2   3 5738.33  109.69
   2   2  -3 6118.09  113.49
  -1  -2   3 1071.99   26.30
   1  -2  -3 1094.79   25.60
   1  -2  -3 1075.49   27.10
  -1  -2   3 1084.69   26.40
  -1  -2   3 1122.89   27.60
  -1  -2   3 1121.99   26.50
   1  -2  -3 1093.59   25.50
  -1   2   3 1078.59   26.40
   1   2  -3 1086.69   26.60
   1   2  -3 1073.69   27.60
   1   2  -3 1056.39   26.20
  -1   2   3 1106.19   25.10
   1   2  -3 1135.49   26.90
   0  -2   3  364.06   12.40
   0  -2  -3  340.07   14.60
   0  -2  -3  383.26   12.10
   0  -2  -3  357.16   12.40
   0  -2   3  366.16   13.10
   0  -2   3  366.46   14.50
   0  -2   3  351.86   11.10
   0   2   3  344.97   11.40
   0   2   3  379.76   12.50
   0   2  -3  382.36   13.10
   0   2  -3  367.06   11.80
   0   2   3  351.06   15.00
   0   2  -3  347.17   14.50
   0   2  -3  363.66   12.10
  -1  -2  -3 2390.66   48.80
   1  -2   3 2325.17   46.80
  -1  -2  -3 2387.96   52.89
   1  -2   3 2302.87   45.20
  -1  -2  -3 2359.96   48.10
   1  -2   3 2369.86   49.70
   1   2   3 2386.56   47.80
  -1   2  -3 2364.66   49.30
   1   2   3 2410.36   53.39
   1   2   3 2402.96   49.20
  -2  -2  -3 2615.74   53.39
  -2  -2  -3 2604.14   58.79
   2  -2   3 2569.14   51.79
   2  -2   3 2615.04   56.09
   2  -2   3 2535.05   49.10
   2   2   3 2640.34   59.99
   2   2   3 2579.74   52.69
   2   2   3 2637.34   55.89
   3  -2   3  527.35   21.50
  -3  -2  -3  510.05   19.60
  -3  -2  -3  512.25   17.70
   3   2   3  513.95   24.30
  -3   2  -3  504.25   15.30
  -3   2  -3  493.15   13.70
   3   2   3  511.75   20.70
   4  -2   3    8.70   10.20
   4  -2   3    1.00    9.00
  -4  -2  -3   -1.50    6.30
  -4  -2  -3   -2.60    6.20
   4   2   3   -0.60   10.60
  -4   2  -3    4.70    5.50
   4   2   3  -10.00    8.40
  -4   2  -3    0.70    5.20
   5  -2   3  571.14   28.10
  -5  -2  -3  548.95   24.90
   5  -2   3  528.35   37.80
  -5  -2  -3  564.14   22.20
   5   2   3  543.35   31.00
   5   2   3  555.34   21.20
  -5   2  -3  532.95   18.80
  -5   2  -3  570.34   20.70
  -6  -2  -3  309.87   20.30
  -6  -2  -3  315.27   22.60
   6  -2   3  315.47   41.20
   6  -2   3  326.97   16.00
   6   2   3  314.47   19.60
   6   2   3  324.77   20.80
   6   2   3  305.37   29.90
   6   2   3  327.87   32.40
  -6   2  -3  317.47   17.20
   7  -2   3   -6.10   19.80
   7  -2   3  -12.50   22.00
  -7  -2  -3    0.00   15.00
  -7  -2  -3   25.20   12.50
   7  -2   3    6.20   20.30
   7   2   3    8.00   11.30
   7   2   3   16.00   24.40
  -7   2  -3   20.20   10.50
  -7   2  -3   12.20   10.90
   7   2   3   -2.40    9.40
   7   2   3   -7.40   19.40
   8  -2   3  -49.99   31.10
  -8  -2  -3   -1.00   18.10
   8  -2   3   -5.00   16.50
  -8  -2  -3    9.00   18.20
   8  -2   3   -4.20   26.20
   8  -2   3    4.80   27.60
   8   2   3    1.50   33.10
  -8   2  -3    8.00   14.30
   8   2   3    5.10   30.10
   8   2   3  -40.90   26.10
  -8   2  -3    5.90   15.10
   8   2   3   -8.40   16.20
   9  -3  -3  217.48   30.20
  -9  -3   3  211.98   31.00
  -9   3   3  204.38   26.10
   9   3  -3  317.57   47.70
   9   3  -3  187.38   31.00
  -9   3   3  181.38   20.20
   8  -3  -3  208.08   32.30
   8  -3  -3   90.09   17.20
  -8  -3   3  193.38   23.50
   8  -3  -3  143.99   20.60
   8  -3  -3  165.98   22.70
   8   3  -3   96.59   26.00
  -8   3   3  143.09   19.90
   8   3  -3  136.29   22.10
   8   3  -3  109.59   17.60
   7  -3  -3  490.15   21.10
   7  -3  -3  504.55   29.70
   7  -3  -3  508.05   27.10
   7   3  -3  472.05   26.80
   7   3  -3  493.15   28.30
   7   3  -3  533.95   36.90
   7   3  -3  496.35   33.00
  -7   3   3  532.25   23.80
  -6  -3   3   -4.40   15.90
   6  -3  -3   11.20   15.30
   6  -3  -3   -1.10    8.90
   6  -3  -3    5.50    5.00
   6  -3  -3    6.80    9.30
   6   3  -3   -3.10   10.00
   6   3  -3    1.30   12.20
   6   3  -3   13.10   13.70
  -6   3   3   -3.30   18.90
   6   3  -3   -0.30    7.30
  -6   3   3    7.00    7.40
   5  -3  -3  470.85   29.20
   5  -3  -3  489.65   20.30
   5  -3  -3  523.35   16.40
  -5  -3   3  512.95   20.50
   5  -3  -3  514.95   21.40
  -5  -3   3  527.25   24.80
   5   3  -3  527.45   26.20
  -5   3   3  489.25   33.50
   5   3  -3  529.45   23.50
   5   3  -3  481.45   25.00
   5   3  -3  506.85   23.20
  -5   3   3  512.65   19.50
  -4  -3   3  455.25   18.10
   4  -3  -3  401.96   24.80
   4  -3  -3  443.66   17.60
   4  -3  -3  434.96   17.10
  -4  -3   3  448.16   18.80
  -4  -3   3  399.36   20.80
   4  -3  -3  434.76   12.50
   4   3  -3  405.46   21.30
   4   3  -3  444.86   21.80
   4   3  -3  402.76   19.20
  -4   3   3  440.06   16.50
   4   3  -3  420.86   19.00
  -4   3   3  414.56   27.30
  -3  -3   3  345.07   17.50
   3  -3  -3  357.86   14.40
   3  -3  -3  366.46   22.40
  -3  -3   3  336.47   18.20
   3  -3  -3  375.96   14.90
  -3  -3   3  360.16   15.40
  -3  -3   3  361.06   16.00
   3  -3  -3  362.16    8.70
  -3   3   3  355.46   10.80
   3   3  -3  361.76   16.60
   3   3  -3  350.26   17.10
  -3   3   3  364.66   23.30
   3   3  -3  358.86   16.40
  -3   3   3  351.26   13.60
   3   3  -3  374.56   19.10
   2  -3  -3  112.59   12.70
   2  -3  -3   95.89    8.50
  -2  -3   3  104.29    9.80
  -2  -3   3   88.99    9.10
   2  -3  -3  121.79    8.90
  -2  -3   3  102.89    9.80
  -2  -3   3   97.59   10.80
  -2   3   3   97.09    7.10
   2   3  -3   88.49    9.40
   2   3  -3  112.49   10.10
   2   3  -3   93.89   11.10
  -2   3   3  102.19   13.90
  -2   3   3   99.79    7.50
   1  -3  -3    4.30    4.00
  -1  -3   3    1.80    5.30
   1  -3  -3    0.50    4.20
  -1  -3   3    4.50    4.40
   1  -3  -3    0.00    6.00
  -1  -3   3    3.80    5.10
  -1   3   3    0.00    5.40
   1   3  -3    0.70    4.40
   1   3  -3    2.40    4.20
   1   3  -3    0.90    5.50
   1   3  -3    6.20    5.10
  -1   3   3    4.00    3.60
   0  -3  -3  403.46   13.40
   0  -3   3  412.16   16.60
   0  -3  -3  382.56   12.10
   0  -3  -3  389.76   16.70
   0  -3   3  405.36   13.30
   0  -3   3  405.46   14.00
   0  -3   3  398.36   12.50
   0   3  -3  407.26   12.50
   0   3   3  389.56   16.60
   0   3   3  399.06   12.90
   0   3  -3  414.76   13.00
   0   3   3  398.46   12.70
   0   3  -3  394.06   13.50
   0   3  -3  404.96   16.50
   1  -3   3 3273.07   69.59
   1  -3   3 3262.07   65.69
  -1  -3  -3 3266.37   64.89
   1  -3   3 3226.78   61.69
   1  -3   3 3217.38   60.89
  -1  -3  -3 3256.97   64.29
  -1  -3  -3 3287.27   70.59
   1   3   3 3291.87   64.89
   1   3   3 3341.17   71.09
  -1   3  -3 3297.37   65.29
   1   3   3 3223.08   64.19
   2  -3   3  306.67    8.20
   2  -3   3  316.97    9.80
  -2  -3  -3  318.57   13.30
  -2  -3  -3  293.77   17.90
   2  -3   3  307.27   14.50
   2   3   3  308.77   19.90
   2   3   3  309.37   14.80
   2   3   3  316.97   12.80
  -2   3  -3  317.77    9.00
   3  -3   3 1912.31   46.80
  -3  -3  -3 1871.91   46.20
  -3  -3  -3 1902.51   43.30
  -3   3  -3 1822.12   38.00
  -3   3  -3 1831.52   37.20
   3   3   3 1907.31   46.10
   3   3   3 1936.61   52.49
   4  -3   3  292.57   18.80
  -4  -3  -3  271.47   14.90
  -4  -3  -3  285.67   17.30
   4  -3   3  329.27   25.30
   4   3   3  300.57   24.20
   4   3   3  323.97   17.70
  -4   3  -3  307.37   12.00
   4   3   3  291.17   19.20
   5  -3   3 1540.25   46.10
  -5  -3  -3 1523.85   40.30
  -5  -3  -3 1384.46   48.70
   5  -3   3 1279.27   60.69
  -5   3  -3 1494.55   35.90
   5   3   3 1479.45   51.29
   5   3   3 1549.45   40.50
   5   3   3 1584.74   44.60
   5   3   3 1551.94   46.10
   6  -3   3  155.58   12.30
  -6  -3  -3  186.88   18.60
  -6  -3  -3  143.39   22.20
   6   3   3  171.28   15.90
  -6   3  -3  180.88   14.20
   6   3   3  205.38   27.90
  -6   3  -3  138.39   10.70
   6   3   3  189.28   17.40
   6   3   3  208.58   29.40
   7  -3   3  439.76   37.00
  -7  -3  -3  408.06   29.70
   7  -3   3  421.86   21.80
  -7  -3  -3  429.86   28.30
   7  -3   3  508.45   41.90
   7  -3   3  443.46   31.30
  -7   3  -3  445.86   21.70
   7   3   3  461.75   43.50
   7   3   3  397.26   24.50
   7   3   3  403.36   26.60
   7   3   3  471.15   39.90
  -8  -3  -3  -10.30   19.10
   8  -3   3   28.10   16.60
   8  -3   3   31.20   23.40
   8  -3   3   21.70   26.20
  -8  -3  -3   48.40   21.50
   8  -3   3   35.50   27.30
   8   3   3   94.99   32.90
   8   3   3   24.00   30.50
  -8   3  -3   30.60   12.60
   8   3   3   27.50   32.70
   8   3   3   23.30   14.20
   9  -4  -3   19.50   24.50
   9  -4  -3   -7.60   10.00
  -9  -4   3    1.90   25.70
   9   4  -3   21.00   34.50
   9   4  -3    7.40   17.80
  -9   4   3   42.50   17.00
   8  -4  -3  131.09   31.80
  -8  -4   3  118.89   19.00
   8  -4  -3  124.39   18.70
   8  -4  -3  105.99   21.30
   8   4  -3  114.39   22.70
  -8   4   3   78.39   14.90
   8   4  -3   91.09   27.70
   8   4  -3   96.29   22.80
   7  -4  -3   -8.70   13.00
   7  -4  -3    8.00   10.70
   7  -4  -3   -2.20    5.80
   7   4  -3    1.70    8.40
   7   4  -3   25.10   15.30
   7   4  -3  -18.40   15.60
   7   4  -3   13.10   21.40
   6  -4  -3  624.34   19.50
   6  -4  -3  596.34   24.40
   6  -4  -3  595.74   24.80
  -6   4   3  598.34   22.40
   6   4  -3  580.74   29.10
  -6   4   3  644.04   44.30
   6   4  -3  580.14   31.60
   6   4  -3  541.85   30.60
  -5  -4   3  137.89   14.80
   5  -4  -3  112.19    7.70
  -5  -4   3   91.89   13.20
   5  -4  -3   90.59   12.50
  -5  -4   3  126.79   17.30
   5  -4  -3   94.99   18.60
   5  -4  -3   94.99   11.90
   5   4  -3  100.79   14.20
   5   4  -3  124.59   16.00
  -5   4   3  115.59   25.00
   5   4  -3  111.79   17.00
  -5   4   3  100.49   10.90
   5   4  -3  103.39   15.20
   4  -4  -3 1137.79   41.50
   4  -4  -3 1140.59   30.20
   4  -4  -3 1116.49   23.70
  -4  -4   3 1159.28   33.30
  -4  -4   3 1080.69   35.30
  -4  -4   3 1157.58   32.60
   4  -4  -3 1142.89   30.30
   4   4  -3 1146.39   35.30
  -4   4   3 1162.98   44.50
   4   4  -3 1138.09   36.90
   4   4  -3 1121.99   34.20
   4   4  -3 1122.39   33.90
  -4   4   3 1183.78   29.20
   3  -4  -3  113.99    9.90
  -3  -4   3  105.59   10.80
  -3  -4   3  102.99   13.60
   3  -4  -3  120.39   16.80
   3  -4  -3  115.09    9.90
  -3  -4   3   97.09   11.90
   3   4  -3  106.99   11.50
   3   4  -3   85.49   11.50
  -3   4   3  116.19    8.30
   3   4  -3  110.29   13.80
   3   4  -3  103.19   10.30
  -3   4   3  124.99   17.90
  -3   4   3  106.59    4.80
  -2  -4   3  204.48   13.10
  -2  -4   3  209.38    9.70
  -2  -4   3  231.78   14.10
   2  -4  -3  199.58   10.60
   2  -4  -3  197.68   11.60
  -2  -4   3  205.58   13.20
  -2   4   3  186.08   16.20
  -2   4   3  205.58    9.90
  -2   4   3  203.98    8.80
   2   4  -3  202.58   12.30
   2   4  -3  207.08   14.00
   2   4  -3  198.48   13.20
   1  -4  -3 1556.54   34.30
  -1  -4   3 1524.75   35.50
  -1  -4   3 1616.44   39.00
   1  -4  -3 1506.85   32.90
   1  -4  -3 1489.25   37.20
  -1  -4   3 1577.54   36.30
   1   4  -3 1549.14   35.60
  -1   4   3 1568.84   33.50
   1   4  -3 1616.14   36.80
   1   4  -3 1542.95   39.00
  -1   4   3 1477.55   30.90
  -1   4   3 1513.35   40.20
  -1   4   3 1526.05   35.30
   1   4  -3 1509.45   34.90
   0  -4   3  771.42   24.30
   0  -4   3  730.43   19.30
   0  -4  -3  722.63   20.00
   0  -4   3  750.42   20.40
   0  -4  -3  742.63   24.90
   0  -4   3  749.53   19.80
   0  -4  -3  729.23   17.90
   0   4   3  707.03   23.70
   0   4   3  760.02   19.00
   0   4   3  761.52   19.60
   0   4  -3  743.03   20.00
   0   4  -3  740.03   18.50
   0   4  -3  742.83   24.00
   0   4  -3  742.33   19.70
   0   4  -3  752.32   19.40
   0   4   3  738.93   18.60
  -1  -4  -3  148.89   13.80
   1  -4   3  139.59   12.40
   1  -4   3  133.49   10.20
  -1  -4  -3  126.79    9.30
   1  -4   3  128.69    7.30
   1  -4   3  144.29    6.30
   1   4   3  126.39   13.60
   1   4   3  159.48    9.90
  -1   4  -3  126.29    8.90
   1   4   3  130.49    9.20
   1   4   3  137.89    8.70
   2  -4   3 2834.02   53.29
   2  -4   3 3032.60   63.09
  -2  -4  -3 2963.30   68.89
  -2  -4  -3 2929.21   61.39
   2  -4   3 2817.92   66.49
   2   4   3 3007.10   70.09
   2   4   3 2923.81   61.69
  -2   4  -3 2899.31   53.69
   2   4   3 3008.10   60.99
   2   4   3 3056.19   63.09
   3  -4   3    8.20    8.00
  -3  -4  -3   18.60    8.20
  -3  -4  -3    0.10    5.20
   3  -4   3   16.30   12.40
   3   4   3    0.60    7.10
   3   4   3   12.80    6.10
  -3   4  -3    4.50    2.10
  -3   4  -3    3.80    2.20
   3   4   3    3.90   13.50
   4  -4   3  146.39   16.80
  -4  -4  -3  151.68   13.50
  -4  -4  -3  155.08   14.90
   4  -4   3  148.19   21.70
   4   4   3  126.79   15.00
   4   4   3  163.28   22.00
  -4   4  -3  151.58    7.20
   4   4   3  167.98   14.60
  -4   4  -3  146.19    6.90
   4   4   3  157.28   12.60
  -5  -4  -3  220.58   17.70
   5  -4   3  243.38   21.40
  -5  -4  -3  221.68   19.20
   5  -4   3  220.08   26.70
   5   4   3  197.78   17.90
  -5   4  -3  202.78   10.80
   5   4   3  217.28   26.70
  -5   4  -3  217.68    9.60
   5   4   3  240.08   18.30
   5   4   3  240.08   21.30
   6  -4   3  229.78   13.30
  -6  -4  -3  218.68   21.50
  -6   4  -3  231.18   13.20
   6   4   3  253.47   18.70
   6   4   3  204.78   19.30
  -6   4  -3  211.68   10.40
   6   4   3  215.08   27.40
   7  -4   3   46.30   22.20
   7  -4   3    7.30   18.70
   7  -4   3   12.80   11.20
  -7  -4  -3   21.60   17.10
  -7  -4  -3   28.90   14.80
   7   4   3   23.10   13.00
  -7   4  -3   14.10    6.20
   7   4   3   -2.70   10.10
   7   4   3   38.70   30.40
   7   4   3   -6.40   20.30
  -7   4  -3   16.20    8.20
   8  -4   3  376.96   25.60
   8  -4   3  415.56   43.80
   8  -4   3  507.05   61.79
  -8  -4  -3  421.66   33.80
   8  -4   3  385.36   37.00
  -8  -4  -3  431.56   36.70
   8   4   3  330.17   31.10
  -8   4  -3  380.76   16.70
   8   4   3  481.15   49.80
   8   4   3  357.36   47.60
   8   4   3  379.26   50.89
   8   4   3  434.36   30.80
   9  -5  -3   29.20   14.00
  -9  -5   3   19.50   28.10
   9  -5  -3   11.20   24.20
   9   5  -3   60.29   31.40
   9   5  -3  -15.30   19.50
  -9   5   3   26.90   14.70
   8  -5  -3   -9.60   13.70
   8  -5  -3   48.70   26.50
   8  -5  -3   15.90   17.90
  -8  -5   3   29.20   20.20
  -8  -5   3   -9.80   17.40
   8   5  -3   19.10   21.50
   8   5  -3   30.90   21.30
   8   5  -3   -1.00   13.70
   7  -5  -3   25.00   11.30
   7  -5  -3   23.60    6.20
   7  -5  -3   33.20   14.30
   7   5  -3   22.30   11.40
   7   5  -3   47.40   19.30
  -7   5   3   33.60    9.30
   7   5  -3    8.70   15.10
   7   5  -3   41.40   21.70
   6  -5  -3  673.83   19.60
   6  -5  -3  668.43   24.70
   6  -5  -3  672.73   26.50
  -6  -5   3  682.23   30.80
   6   5  -3  686.83   29.50
  -6   5   3  678.13   23.10
   6   5  -3  650.63   30.80
  -6   5   3  639.44   65.49
   6   5  -3  723.63   32.70
   5  -5  -3  300.07   10.20
  -5  -5   3  346.97   19.90
  -5  -5   3  275.67   18.70
   5  -5  -3  321.87   16.70
  -5  -5   3  247.48   21.20
   5  -5  -3  261.07   15.80
   5   5  -3  274.47   19.50
   5   5  -3  275.67   19.80
  -5   5   3  259.97   31.40
   5   5  -3  231.08   23.50
  -5   5   3  303.97   14.00
   4  -5  -3   43.20   15.00
  -4  -5   3   34.90   10.50
   4  -5  -3   31.50    4.50
   4  -5  -3   45.30    8.80
  -4  -5   3   28.80   10.80
   4  -5  -3   45.40    7.90
   4  -5  -3   39.90    3.50
  -4  -5   3   31.80    7.80
   4   5  -3   20.30   12.00
  -4   5   3   42.10    6.40
   4   5  -3   33.80    8.80
  -4   5   3   47.00   18.60
   4   5  -3   32.50   11.20
   4   5  -3   24.70    9.20
  -3  -5   3  400.86   19.10
  -3  -5   3  412.36   18.50
  -3  -5   3  397.16   21.10
   3  -5  -3  415.86   25.20
   3  -5  -3  389.46   15.80
   3  -5  -3  397.56   15.40
   3   5  -3  386.36   14.40
   3   5  -3  373.26   21.20
   3   5  -3  370.16   19.00
  -3   5   3  393.56   24.10
   3   5  -3  390.66   20.00
  -3   5   3  431.36   14.00
   2  -5  -3   45.40    8.60
  -2  -5   3   56.49    9.60
   2  -5  -3   55.89    7.40
  -2  -5   3   44.90    7.90
  -2  -5   3   54.89    9.50
   2   5  -3   38.20    7.90
   2   5  -3   47.40    9.40
   2   5  -3   62.09    8.20
   2   5  -3   53.89   10.90
  -2   5   3   56.39   12.40
  -2   5   3   36.80    5.70
  -2   5   3   36.20    4.00
  -2   5   3   47.80    6.40
   1  -5  -3  789.62   24.90
   1  -5  -3  721.13   18.30
  -1  -5   3  725.73   21.80
  -1  -5   3  722.33   22.50
  -1  -5   3  746.33   25.10
   1  -5  -3  698.53   20.20
  -1  -5   3  732.73   15.00
  -1   5   3  798.42   22.10
  -1   5   3  715.63   19.30
   1   5  -3  704.83   24.90
   1   5  -3  702.73   20.60
  -1   5   3  695.23   18.30
   1   5  -3  704.13   21.30
   1   5  -3  707.63   22.60
  -1   5   3  737.13   27.00
   0  -5  -3   71.49    8.60
   0  -5   3   60.29   10.90
   0  -5  -3   54.49    5.50
   0  -5   3   58.09    7.60
   0  -5  -3   75.79   12.20
   0  -5   3   59.29    8.60
   0  -5   3   74.59    7.80
   0   5   3   57.69    7.00
   0   5  -3   56.79   10.80
   0   5  -3   60.79    7.40
   0   5   3   62.29   10.90
   0   5   3   59.49    6.70
   0   5  -3   64.59    8.50
   0   5   3   66.49    6.80
   0   5  -3   52.89    6.60
   0   5  -3   56.99    8.00
   1  -5   3   62.09   11.20
  -1  -5  -3   52.39   12.40
  -1  -5  -3   34.20    7.10
   1  -5   3   39.80    5.40
   1  -5   3   43.30    6.50
   1  -5   3   46.40    8.40
   1  -5   3   47.20    7.30
   1   5   3   60.29    8.50
   1   5   3   41.60   11.70
   1   5   3   43.80    6.60
  -1   5  -3   55.19    7.60
   1   5   3   41.30    6.70
   2  -5   3  416.36   22.70
   2  -5   3  414.86   17.50
   2  -5   3  440.06   21.00
  -2  -5  -3  422.46   23.10
  -2  -5  -3  411.76   16.40
   2   5   3  416.06   16.30
   2   5   3  386.76   23.50
   2   5   3  428.56   16.10
   2   5   3  426.96   17.50
  -3  -5  -3   25.80    8.30
   3  -5   3   18.90   12.90
  -3  -5  -3   29.40    8.70
   3  -5   3   10.20    8.00
   3  -5   3   31.30    8.70
   3   5   3   26.80    7.30
   3   5   3   23.80   15.70
   3   5   3   23.20    7.20
   3   5   3   19.20    9.10
  -4  -5  -3 1404.06   43.00
  -4  -5  -3 1316.47   37.50
   4  -5   3 1359.66   50.29
   4  -5   3 1313.67   39.80
   4   5   3 1300.37   49.40
   4   5   3 1392.66   37.80
   4   5   3 1367.56   40.10
   4   5   3 1402.46   40.20
  -5  -5  -3  213.78   22.20
   5  -5   3  203.58   28.60
  -5  -5  -3  241.88   18.50
   5  -5   3  217.28   20.60
  -5   5  -3  220.88    6.80
  -5   5  -3  226.68    7.10
   5   5   3  230.78   18.80
   5   5   3  229.58   17.10
   5   5   3  221.98   20.80
   5   5   3  235.28   30.30
   6  -5   3  345.97   15.00
  -6  -5  -3  398.36   24.50
   6  -5   3  381.36   32.50
   6  -5   3  304.07   40.70
  -6   5  -3  363.56   11.80
   6   5   3  344.87   33.20
   6   5   3  390.16   39.90
   6   5   3  392.46   22.80
   6   5   3  385.56   22.50
   6   5   3  322.57   34.00
  -6   5  -3  345.77   10.80
  -7  -5  -3   89.79   16.00
  -7  -5  -3  108.09   21.70
   7  -5   3   82.79   24.10
   7  -5   3   99.99   26.10
   7  -5   3   77.79   12.40
   7   5   3   88.59   27.40
  -7   5  -3   92.79    9.50
   7   5   3  101.59   30.10
  -7   5  -3   87.29    8.00
   7   5   3   59.19   15.20
   7   5   3   68.29   17.80
   8  -5   3   30.40   26.30
   8  -5   3   27.80   14.40
  -8  -5  -3   24.80   27.50
   8  -5   3   23.60   22.00
   8   5   3   76.59   19.60
  -8   5  -3   17.10    6.30
   8   5   3   -1.80   13.90
   8   5   3   66.99   35.90
   8   5   3   50.29   33.90
  -8   5  -3   26.20    7.50
   8   5   3   71.39   34.80
   8  -6  -3   29.80    7.50
   8  -6  -3  101.59   27.70
  -8  -6   3   40.90   21.50
  -8  -6   3   23.60   22.20
   8  -6  -3   21.90   18.80
   8  -6  -3   27.80   10.80
   8   6  -3   69.99   22.90
   8   6  -3   24.50   16.30
  -8   6   3   34.40    7.10
   8   6  -3   60.99   19.50
   7  -6  -3   -9.80   10.10
   7  -6  -3   28.70   21.20
   7  -6  -3   -1.90   12.80
   7  -6  -3    4.40    5.50
  -7  -6   3    7.80   16.20
   7  -6  -3   -2.40    6.80
   7   6  -3  -26.50   17.20
   7   6  -3   -8.30   15.10
  -7   6   3   14.30    8.10
   7   6  -3    1.70   10.20
   7   6  -3   21.20   24.50
   6  -6  -3  291.67   17.00
   6  -6  -3  258.87   13.70
   6  -6  -3  248.78   18.80
   6  -6  -3  267.87   10.90
  -6  -6   3  274.47   22.60
  -6   6   3  275.77   35.60
   6   6  -3  248.98   26.10
   6   6  -3  242.18   21.40
   6   6  -3  282.67   23.70
  -6   6   3  260.37   13.60
   5  -6  -3  462.25   18.80
   5  -6  -3  483.65   34.70
  -5  -6   3  452.95   22.70
   5  -6  -3  462.65   12.00
  -5  -6   3  425.56   27.80
   5  -6  -3  452.25   20.60
  -5  -6   3  488.25   24.20
   5  -6  -3  457.85   14.20
   5   6  -3  413.06   24.60
   5   6  -3  434.26   25.00
   5   6  -3  457.95   28.00
  -5   6   3  480.05   16.60
  -5   6   3  477.85   37.90
   5   6  -3  460.55   22.90
   4  -6  -3 1446.96   49.99
   4  -6  -3 1359.46   35.80
  -4  -6   3 1433.06   40.80
  -4  -6   3 1417.26   39.10
   4  -6  -3 1430.96   34.50
  -4  -6   3 1344.47   42.70
  -4   6   3 1411.26   51.49
  -4   6   3 1433.16   32.60
   4   6  -3 1413.36   42.00
   4   6  -3 1363.26   43.70
   4   6  -3 1435.66   44.20
   4   6  -3 1387.46   35.80
   3  -6  -3  718.33   33.00
   3  -6  -3  774.52   21.90
  -3  -6   3  708.13   27.80
   3  -6  -3  726.63   23.20
  -3  -6   3  771.72   27.50
  -3  -6   3  736.03   25.70
   3   6  -3  734.03   28.70
   3   6  -3  775.92   29.30
  -3   6   3  709.13   33.00
  -3   6   3  763.42   20.00
   3   6  -3  749.42   27.20
  -2  -6   3  392.36   19.20
   2  -6  -3  362.16   13.70
   2  -6  -3  368.46   14.70
  -2  -6   3  387.66   17.00
   2  -6  -3  396.26   10.70
  -2  -6   3  427.56   19.60
   2  -6  -3  358.16   16.90
  -2   6   3  332.27   22.40
   2   6  -3  365.16   17.40
  -2   6   3  385.36   13.00
   2   6  -3  371.66   15.70
  -2   6   3  355.46   10.50
  -2   6   3  362.16    9.10
   2   6  -3  385.16   19.30
  -2   6   3  382.76   12.00
   1  -6  -3  548.75   22.40
  -1  -6   3  531.45   19.90
  -1  -6   3  563.74   22.80
   1  -6  -3  533.45   14.50
   1  -6  -3  553.94   18.10
   1  -6  -3  596.94   15.80
  -1  -6   3  555.94   19.50
   1   6  -3  563.14   21.80
  -1   6   3  530.65   16.10
   1   6  -3  556.54   17.60
   1   6  -3  582.44   21.00
   1   6  -3  529.15   22.60
  -1   6   3  545.45   14.70
   1   6  -3  521.55   18.30
  -1   6   3  542.95   16.70
  -1   6   3  544.85   18.90
  -1   6   3  523.65   23.70
   0  -6   3   18.00    6.30
   0  -6  -3   23.10    3.50
   0  -6  -3   22.00    9.90
   0  -6  -3   16.40    5.70
   0  -6   3    7.80    6.70
   0  -6   3   15.10    6.10
   0  -6   3   22.80    6.40
   0  -6   3   11.90    5.70
   0   6  -3   19.20    5.10
   0   6   3   13.50    9.40
   0   6  -3   16.10    6.10
   0   6  -3   19.60    5.20
   0   6   3   15.80    4.70
   0   6   3   14.00    4.50
   0   6   3   25.10    5.40
   0   6  -3   15.80    6.40
   0   6  -3   18.70    6.60
   1  -6   3  854.11   21.00
   1  -6   3  868.41   23.90
   1  -6   3  880.11   29.10
  -1  -6  -3  812.62   31.70
  -1  -6  -3  843.52   24.80
   1  -6   3  846.12   28.20
   1  -6   3  829.72   20.10
   1   6   3  860.51   25.50
   1   6   3  835.02   21.80
  -1   6  -3  781.92   28.40
   1   6   3  843.72   23.60
  -1   6  -3  812.72   22.40
   1   6   3  831.42   30.60
   1   6   3  845.72   23.20
   2  -6   3  745.03   27.60
  -2  -6  -3  681.63   30.00
  -2  -6  -3  689.23   22.80
   2  -6   3  677.93   29.30
   2  -6   3  692.13   22.90
   2   6   3  732.13   22.60
   2   6   3  735.63   31.10
   2   6   3  741.23   22.90
   2   6   3  713.83   24.50
   2   6   3  700.03   22.00
   3  -6   3   85.39   12.80
   3  -6   3   78.89   17.40
  -3  -6  -3   79.09   12.40
  -3  -6  -3   81.29   11.50
   3  -6   3   83.39   14.20
   3   6   3  116.59   22.30
   3   6   3   89.69   10.50
   3   6   3   95.89   13.40
   3   6   3   99.59   13.00
   4  -6   3    8.70    9.20
   4  -6   3   11.50   15.50
   4  -6   3    9.90   10.00
  -4  -6  -3   15.10   10.70
  -4  -6  -3   -4.10    9.20
   4   6   3    5.60   11.70
   4   6   3   -8.20   10.30
   4   6   3   17.70   18.40
  -5  -6  -3  197.08   20.50
   5  -6   3  242.68   22.00
   5  -6   3  303.67   30.60
  -5  -6  -3  218.98   20.80
   5   6   3  241.98   30.30
   5   6   3  233.78   23.20
   5   6   3  238.48   16.80
   6  -6   3  150.38   25.20
   6  -6   3  177.58   26.50
   6  -6   3  134.09   10.30
  -6  -6  -3  195.78   23.40
   6   6   3  158.88   32.20
   6   6   3  176.78   27.10
   6   6   3  140.59   16.40
   6   6   3  162.18   16.70
   6   6   3  189.68   27.60
   7  -6   3  385.16   43.70
   7  -6   3  377.06   36.80
   7  -6   3  358.06   18.80
  -7  -6  -3  426.56   31.50
   7   6   3  390.26   27.80
   7   6   3  391.46   40.10
   7   6   3  385.66   49.00
   7   6   3  346.27   27.20
   8  -6   3  542.25   41.50
  -8  -6  -3  455.35   42.90
   8  -6   3  481.95   35.20
   8   6   3  470.65   52.49
   8   6   3  416.96   50.99
   8   6   3  598.24   49.00
  -8  -7   3  113.39   26.70
   8  -7  -3  117.49   10.70
   8  -7  -3  156.28   25.20
   8  -7  -3  118.89   13.40
   8   7  -3   89.09   18.30
   8   7  -3  162.48   42.30
  -8   7   3   87.29    9.30
   7  -7  -3  346.07   18.20
  -7  -7   3  369.56   30.70
   7  -7  -3  429.16   39.40
  -7  -7   3  330.47   32.30
   7  -7  -3  338.97   26.00
   7  -7  -3  339.37   15.40
   7  -7  -3  309.77   12.30
   7   7  -3  403.36   25.10
  -7   7   3  370.46   15.50
   7   7  -3  343.47   51.09
   7   7  -3  452.05   29.80
   7   7  -3  362.46   30.20
   6  -7  -3    5.90    4.70
   6  -7  -3    6.10   11.40
  -6  -7   3   -3.70   15.40
   6  -7  -3   20.40   17.10
   6  -7  -3   -0.90    3.00
   6  -7  -3   -1.20    8.00
   6   7  -3   -8.00   11.80
   6   7  -3  -12.40   18.30
   6   7  -3   -8.90    8.80
  -6   7   3    8.10   27.00
  -6   7   3    4.00    6.00
   5  -7  -3  206.38   28.00
   5  -7  -3  190.98   13.70
   5  -7  -3  180.38    6.20
   5  -7  -3  193.18   15.80
  -5  -7   3  192.88   21.00
  -5  -7   3  156.88   17.40
  -5  -7   3  211.18   19.90
   5   7  -3  206.48   15.70
  -5   7   3  215.98   33.10
   5   7  -3  190.28   25.60
   5   7  -3  165.28   19.70
   5   7  -3  187.48   18.80
  -5   7   3  181.18   10.00
  -4  -7   3   85.79   14.80
   4  -7  -3   81.29    9.80
   4  -7  -3   78.69   11.60
  -4  -7   3   79.99   13.90
   4  -7  -3   56.99   18.20
  -4  -7   3  107.29   14.40
   4   7  -3   77.59    9.10
   4   7  -3   83.59   15.70
  -4   7   3   80.89    7.20
   4   7  -3   98.19   14.70
   4   7  -3   64.69   15.80
  -4   7   3   63.49   22.60
   3  -7  -3  941.51   20.00
  -3  -7   3  950.10   30.30
  -3  -7   3  932.41   33.10
   3  -7  -3  933.11   38.00
   3  -7  -3  921.91   28.10
   3  -7  -3  927.81   25.60
  -3  -7   3  945.91   32.10
   3   7  -3  948.91   34.40
  -3   7   3  935.51   23.20
   3   7  -3  943.21   37.90
   3   7  -3  942.21   34.60
  -3   7   3  891.21   40.10
   3   7  -3  919.91   31.20
   2  -7  -3  862.91   28.60
   2  -7  -3  891.81   20.80
   2  -7  -3  854.51   24.30
  -2  -7   3  864.51   27.30
   2  -7  -3  868.11   22.90
  -2  -7   3  896.01   30.40
  -2  -7   3  898.51   30.40
   2   7  -3  906.01   33.60
   2   7  -3  904.81   28.40
  -2   7   3  861.11   22.30
   2   7  -3  888.71   31.80
   2   7  -3  888.41   30.10
   2   7  -3  892.11   25.70
  -2   7   3  888.81   23.00
  -2   7   3  856.91   34.70
   1  -7  -3  386.86   13.50
   1  -7  -3  365.06   15.30
   1  -7  -3  364.36   10.30
  -1  -7   3  351.46   17.30
  -1  -7   3  364.56   16.60
   1  -7  -3  366.46   19.60
  -1  -7   3  340.67   18.80
   1   7  -3  370.46   19.30
  -1   7   3  351.66   15.90
  -1   7   3  345.57   14.20
   1   7  -3  376.66   15.80
  -1   7   3  368.76   13.40
  -1   7   3  384.46   22.10
   1   7  -3  366.16   14.20
   1   7  -3  351.36   17.70
   1   7  -3  361.16   19.90
  -1   7   3  375.66   12.10
   0  -7   3  118.39   13.20
   0  -7  -3  124.29   10.70
   0  -7   3   99.59   10.10
   0  -7  -3  108.69   16.30
   0  -7   3  109.69    9.60
   0  -7   3  109.79   10.20
   0  -7   3  109.29    9.60
   0   7  -3  114.59    7.50
   0   7   3  104.39    8.70
   0   7   3  123.29    9.20
   0   7  -3  107.49   11.30
   0   7   3  108.09    6.10
   0   7   3  110.99   14.70
   0   7   3  111.89    9.90
   0   7  -3  113.29   12.80
   0   7  -3  106.09    9.20
   0   7  -3  106.09    8.50
   1  -7   3  378.16   19.90
   1  -7   3  393.76   15.80
   1  -7   3  422.26   21.10
  -1  -7  -3  407.26   24.20
  -1  -7  -3  363.46   16.70
   1  -7   3  380.96   13.00
   1  -7   3  377.36   13.70
   1   7   3  380.86   15.70
   1   7   3  411.36   23.90
   1   7   3  402.96   13.70
  -1   7  -3  376.76   20.60
   1   7   3  394.26   17.90
  -1   7  -3  388.76   14.00
   1   7   3  387.66   15.20
  -2  -7  -3  326.17   19.00
   2  -7   3  312.67   15.90
   2  -7   3  326.87   19.60
   2  -7   3  294.67   10.30
   2  -7   3  323.27   10.40
  -2  -7  -3  340.77   17.40
  -2  -7  -3  329.17   23.90
   2  -7   3  324.17   21.70
   2   7   3  336.57   24.50
   2   7   3  335.77   15.00
   2   7   3  339.67   17.60
   2   7   3  326.97   16.10
  -3  -7  -3   30.40   11.40
  -3  -7  -3   36.10   10.40
   3  -7   3   31.90   10.00
   3  -7   3   35.30    9.80
   3  -7   3   62.99   16.60
   3   7   3   49.60   10.50
   3   7   3   40.70    9.10
   3   7   3   23.70    8.20
   3   7   3   62.69   20.60
   4  -7   3  447.16   23.60
  -4  -7  -3  423.96   23.20
   4  -7   3  421.86   30.50
   4  -7   3  439.86   25.20
   4   7   3  401.26   23.50
   4   7   3  458.05   24.00
   4   7   3  434.86   33.50
   4   7   3  434.96   21.40
  -5  -7  -3  129.39   19.00
   5  -7   3  132.29   20.20
   5  -7   3   84.39   14.70
  -5  -7  -3  120.49   17.80
   5  -7   3  133.89   24.20
   5   7   3  113.79   18.30
   5   7   3  146.99   30.60
  -6  -7  -3  224.28   25.50
  -6  -7  -3  192.98   28.70
   6  -7   3  199.28   24.50
   6  -7   3  140.29   30.90
   6  -7   3  214.58   11.50
   6  -7   3  206.58   25.80
   6   7   3  204.58   19.60
   6   7   3  292.77   43.40
   6   7   3  228.98   19.60
   6   7   3  252.97   35.00
   6   7   3  189.28   28.20
   7  -7   3  200.88   37.40
  -7  -7  -3  247.08   30.70
   7  -7   3  161.98   30.20
  -7  -7  -3  209.98   32.30
   7  -7   3  219.58   15.40
   7  -7   3  198.48   28.80
   7   7   3  166.48   27.80
   7   7   3  212.88   24.30
   7   7   3  302.17   52.39
   7   7   3  187.78   25.20
   7   7   3  242.88   34.00
   8  -7   3  170.18   19.60
   8  -7   3  132.79   24.90
  -8  -7  -3  180.48   34.70
   8  -7   3  218.78   29.40
   8   7   3  215.08   42.70
   8   7   3  202.88   32.70
   8  -8  -3    4.50   21.60
  -8  -8   3  -41.20   24.70
   8   8  -3   51.49   22.10
  -8   8   3    7.00    3.20
   8   8  -3   61.99   47.50
   7  -8  -3    0.30   29.70
   7  -8  -3   12.60   16.60
  -7  -8   3   54.89   21.70
  -7  -8   3   -2.30   19.10
   7  -8  -3   16.70    8.20
   7   8  -3   50.39   18.40
   7   8  -3   41.00   36.50
  -7   8   3   16.10    5.20
   7   8  -3   35.20   15.60
   7   8  -3    7.00   14.50
   6  -8  -3    8.50    7.50
   6  -8  -3   24.50   12.40
   6  -8  -3  -11.40   22.70
  -6  -8   3   31.70   16.70
  -6   8   3   -0.10    4.30
  -6   8   3   26.50   32.40
   6   8  -3   -2.40   10.40
   6   8  -3   35.90   15.90
   6   8  -3   13.70   10.50
   6   8  -3    9.00   28.10
   6   8  -3   19.50   21.40
  -5  -8   3  174.38   22.90
  -5  -8   3  180.98   22.30
   5  -8  -3  231.28   29.40
   5  -8  -3  192.28   13.40
  -5  -8   3  195.88   18.80
   5  -8  -3  193.78   17.30
   5   8  -3  182.58   19.00
   5   8  -3  164.68   13.70
   5   8  -3  194.98   26.00
   5   8  -3  189.78   21.00
  -5   8   3  192.18    9.40
  -5   8   3  200.38   47.30
   5   8  -3  164.48   39.10
  -4  -8   3   69.49   16.00
   4  -8  -3   86.99    9.90
  -4  -8   3  100.79   15.30
   4  -8  -3   80.79    5.60
  -4  -8   3  100.29   15.70
   4  -8  -3   89.49   13.90
   4   8  -3   96.19   17.50
   4   8  -3   85.09   16.80
  -4   8   3   83.59   22.90
   4   8  -3   92.09   18.80
  -4   8   3   78.59    6.80
   4   8  -3  105.19   23.80
   3  -8  -3  374.96   19.40
   3  -8  -3  352.76   15.90
   3  -8  -3  366.96   11.30
  -3  -8   3  366.66   22.50
  -3  -8   3  361.36   19.80
  -3  -8   3  347.47   21.40
   3   8  -3  330.87   19.70
   3   8  -3  354.46   17.50
   3   8  -3  350.76   22.30
  -3   8   3  343.37   12.40
   3   8  -3  341.07   22.90
   3   8  -3  357.76   28.20
  -3   8   3  342.67   29.00
  -2  -8   3  339.77   20.30
   2  -8  -3  309.77   14.80
   2  -8  -3  320.37   12.20
  -2  -8   3  306.07   17.80
  -2  -8   3  325.97   20.40
   2  -8  -3  292.37   19.00
   2  -8  -3  332.97   12.20
  -2   8   3  316.97   12.50
  -2   8   3  314.57   24.30
   2   8  -3  324.77   20.20
   2   8  -3  322.57   21.30
   2   8  -3  329.27   15.20
   2   8  -3  301.07   24.50
  -2   8   3  320.57   13.90
   2   8  -3  292.77   17.50
   1  -8  -3   63.19    8.60
  -1  -8   3   51.99   10.80
   1  -8  -3   42.40    8.40
  -1  -8   3   44.40    9.40
  -1  -8   3   41.10    9.40
   1  -8  -3   62.09   13.50
  -1   8   3   38.80    6.20
   1   8  -3   50.09    7.60
  -1   8   3   48.30    9.60
  -1   8   3   41.00    6.60
   1   8  -3   37.70    8.40
  -1   8   3   28.20    5.70
   1   8  -3   48.20   12.10
   1   8  -3   47.30   10.10
   1   8  -3   46.00   10.40
  -1   8   3   39.00   13.00
   0  -8   3  474.45   17.80
   0  -8   3  521.85   24.10
   0  -8   3  505.75   16.10
   0  -8  -3  534.05   19.80
   0  -8   3  494.75   18.50
   0  -8  -3  530.85   26.30
   0  -8   3  491.95   18.90
   0  -8  -3  567.74   19.40
   0   8  -3  508.75   19.70
   0   8   3  523.85   24.10
   0   8   3  520.95   17.90
   0   8   3  474.45   19.80
   0   8   3  531.95   17.50
   0   8   3  485.75   23.50
   0   8  -3  519.35   15.70
   0   8  -3  503.45   24.10
   0   8  -3  508.45   16.00
   0   8  -3  505.95   14.50
   1  -8   3  443.66   22.40
  -1  -8  -3  411.26   25.10
   1  -8   3  413.56   15.00
   1  -8   3  419.36   15.70
   1  -8   3  408.96   21.00
   1  -8   3  403.86   14.60
   1  -8   3  417.06   12.50
  -1  -8  -3  438.96   19.50
   1   8   3  419.76   17.40
   1   8   3  389.26   25.00
   1   8   3  388.26   16.10
   1   8   3  405.66   13.70
  -1   8  -3  419.96   22.90
   1   8   3  428.16   19.80
  -2  -8  -3 3286.57   72.59
  -2  -8  -3 3299.07   83.59
   2  -8   3 3354.76   79.99
  -2  -8  -3 3268.07   76.59
   2  -8   3 3348.96   70.09
   2  -8   3 3340.07   63.89
   2  -8   3 3259.57   59.89
   2  -8   3 3314.87   77.19
   2  -8   3 3322.67   60.39
   2   8   3 3264.27   67.99
   2   8   3 3301.47   75.79
   2   8   3 3242.38   71.39
   2   8   3 3346.57   83.99
  -3  -8  -3   11.00   11.00
   3  -8   3   15.40    9.50
   3  -8   3   11.00   14.00
   3  -8   3   20.20    9.40
  -3  -8  -3   20.70   10.30
   3   8   3   16.00    8.00
   3   8   3    7.20    8.10
   3   8   3   22.10   10.60
   3   8   3   17.50   18.30
   4  -8   3   37.10   11.10
   4  -8   3   56.59   23.10
  -4  -8  -3   50.99   12.70
   4  -8   3   39.30   12.00
  -4  -8  -3   28.50   14.10
   4   8   3   45.40   11.00
   4   8   3   65.29   14.20
   4   8   3   49.90   24.10
   4   8   3   60.89   12.40
  -5  -8  -3   31.20   15.90
   5  -8   3   68.49   15.30
  -5  -8  -3   58.29   18.60
   5  -8   3   29.60   22.90
   5  -8   3   54.49   12.90
   5   8   3   60.49   16.60
   5   8   3   71.29   28.00
  -6  -8  -3  -10.30   19.30
   6  -8   3   -8.40   11.00
   6  -8   3   -7.40   14.30
   6  -8   3   -4.40    6.10
   6  -8   3  -25.30   26.30
  -6  -8  -3   -4.50   18.20
   6   8   3   10.20   10.90
   6   8   3   29.00   36.30
   6   8   3   -6.30   19.30
  -7  -8  -3   21.90   25.70
   7  -8   3   25.10   16.00
   7  -8   3   35.50   24.20
  -7  -8  -3   69.99   22.90
   7  -8   3   26.40   32.60
   7  -8   3   45.20   10.70
   7   8   3   77.09   26.00
   7   8   3    9.60   27.50
   7   8   3   38.60   19.80
   7   8   3   45.90   40.60
   7   8   3   16.10   13.00
   7  -9  -3  179.98   24.20
  -7  -9   3  179.98   26.70
  -7  -9   3  160.88   26.40
   7  -9  -3  140.39   37.20
   7   9  -3  108.39   23.20
   7   9  -3  201.68   49.80
   7   9  -3  143.29   22.50
   7   9  -3  157.78   22.10
   6  -9  -3  418.16   14.90
  -6  -9   3  491.75   35.30
  -6  -9   3  432.66   29.00
   6  -9  -3  422.96   43.00
   6  -9  -3  424.76   26.10
  -6   9   3  467.35   53.79
   6   9  -3  406.26   30.60
   6   9  -3  419.56   29.30
   6   9  -3  382.96   21.10
  -6   9   3  432.66   10.20
   6   9  -3  499.45   52.79
  -5  -9   3   73.59   18.80
   5  -9  -3  107.19   14.70
  -5  -9   3   69.89   15.20
   5  -9  -3   74.29   23.10
   5  -9  -3   83.79    9.30
  -5   9   3   86.59    6.40
   5   9  -3   87.49   14.30
   5   9  -3  149.29   31.80
  -5   9   3  101.69   28.30
   5   9  -3   78.49   22.50
   4  -9  -3  584.74   36.30
   4  -9  -3  619.04   15.40
  -4  -9   3  673.53   27.80
   4  -9  -3  619.94   20.70
  -4  -9   3  631.04   29.90
  -4  -9   3  607.44   32.90
   4  -9  -3  579.44   25.00
   4   9  -3  663.03   30.00
   4   9  -3  640.24   34.00
  -4   9   3  592.14   42.00
   4   9  -3  621.34   40.70
  -4   9   3  609.34   16.40
   3  -9  -3  247.88   14.20
  -3  -9   3  271.07   20.40
   3  -9  -3  250.57   19.70
   3  -9  -3  275.87   15.20
   3  -9  -3  254.17   10.50
  -3  -9   3  283.67   22.20
  -3  -9   3  242.88   17.30
   3   9  -3  259.07   23.60
  -3   9   3  248.68   10.80
   3   9  -3  257.17   29.20
   3   9  -3  245.48   19.10
   3   9  -3  215.48   15.20
  -3   9   3  242.08   30.30
   3   9  -3  251.37   21.20
   2  -9  -3   -0.70    6.80
  -2  -9   3   -6.90    8.60
  -2  -9   3    1.10    6.90
  -2  -9   3   -5.10   10.40
   2  -9  -3   -2.00    4.30
   2  -9  -3    5.00   10.40
   2  -9  -3    3.10    4.30
  -2   9   3    4.00    4.30
   2   9  -3   -0.90   15.00
   2   9  -3   -2.10   10.00
  -2   9   3    2.60   14.90
  -2   9   3    5.00    4.60
   2   9  -3    2.80    5.70
   2   9  -3   -3.40    8.00
   2   9  -3   -1.80    8.30
   1  -9  -3   13.20    7.60
  -1  -9   3    6.20    9.00
  -1  -9   3   16.80    8.00
  -1  -9   3   10.20    8.70
   1  -9  -3   12.00   13.00
   1  -9  -3   18.10    6.00
   1   9  -3   25.40   11.40
  -1   9   3   15.40    5.60
  -1   9   3   15.00    6.40
   1   9  -3   36.60    8.10
  -1   9   3   15.00   12.70
   1   9  -3   11.20    5.80
  -1   9   3   16.30    5.10
   1   9  -3   12.30    9.60
  -1   9   3   24.20    8.90
   0  -9   3  103.39   15.10
   0  -9  -3  126.49   12.80
   0  -9   3  102.19   11.90
   0  -9   3   93.69   11.70
   0  -9   3  110.49    9.40
   0  -9  -3   95.89   12.00
   0  -9  -3  135.09   19.00
   0  -9   3  117.49   11.00
   0   9  -3  115.39   15.70
   0   9  -3  106.99    8.70
   0   9   3  117.69   12.30
   0   9   3  103.69   16.30
   0   9   3  110.09   17.00
   0   9   3  110.49   10.60
   0   9  -3  135.79    8.20
   0   9   3   85.49    9.40
   0   9  -3  118.99    6.70
   1  -9   3  134.69    8.50
   1  -9   3  137.29   16.70
   1  -9   3  121.19   16.00
   1  -9   3  151.18   10.60
   1  -9   3  140.19   11.20
  -1  -9  -3  122.19   16.10
  -1  -9  -3  154.18   14.80
   1  -9   3  146.09   11.10
  -1  -9  -3  142.99   20.60
   1   9   3  144.89   14.30
   1   9   3  136.59    8.80
   1   9   3  146.39   12.30
   1   9   3  181.08   23.90
  -1   9  -3  133.39   17.00
   2  -9   3    8.00    6.80
   2  -9   3    4.40    5.40
   2  -9   3    9.80    8.10
   2  -9   3   32.10   14.20
   2  -9   3    5.40    2.80
   2  -9   3    1.40    3.70
  -2  -9  -3    7.10   18.60
  -2  -9  -3   10.80    8.70
  -2  -9  -3    7.40   11.30
   2   9   3   11.80   18.10
   2   9   3   -4.30    6.00
   2   9   3   10.30    7.30
   2   9   3   15.60    8.50
   3  -9   3   70.19    7.80
  -3  -9  -3   74.89   14.50
   3  -9   3   93.19    7.90
   3  -9   3   70.79   12.10
   3  -9   3   96.39   12.70
  -3  -9  -3   77.09   13.10
   3  -9   3   69.79   18.30
   3   9   3   81.39   13.90
   3   9   3   86.59   21.70
   3   9   3  106.29   14.90
   3   9   3   90.79   15.30
  -4  -9  -3  256.37   25.30
   4  -9   3  244.98   20.60
   4  -9   3  240.58   31.30
   4  -9   3  240.28   22.60
  -4  -9  -3  258.57   32.80
   4   9   3  261.57   19.70
   4   9   3  259.67   21.10
   4   9   3  224.18   36.10
  -5  -9  -3   10.30   16.50
   5  -9   3    6.70   11.30
   5  -9   3    1.80   13.90
   5  -9   3   14.90   23.90
  -5  -9  -3   40.10   16.30
   5   9   3   38.20   14.00
   5   9   3  -23.50   30.00
   5   9   3   -2.90   15.00
   6  -9   3   -2.80   17.90
  -6  -9  -3  -20.70   21.80
   6  -9   3    3.20   30.50
  -6  -9  -3   16.40   20.80
   6  -9   3   10.50    6.30
   6  -9   3    3.80   12.60
   6   9   3   -0.30   11.40
   6   9   3   -3.90   21.90
   6   9   3   18.60   35.60
   6   9   3    0.40   24.60
   7  -9   3  382.36   16.40
  -7  -9  -3  400.46   43.00
   7  -9   3  320.87   37.20
   7  -9   3  373.56   40.50
   7   9   3  354.56   45.10
   7   9   3  328.57   52.79
  -7 -10   3   30.90   24.50
   7 -10  -3  -46.70   38.70
   7 -10  -3   37.60   21.00
  -7 -10   3   37.40   24.80
   7  10  -3   38.80   48.60
  -6 -10   3   28.80   21.90
  -6 -10   3   13.20   17.40
   6 -10  -3   20.40   14.80
   6 -10  -3   36.10   28.80
   6  10  -3   19.20   39.90
   6  10  -3   12.30   15.00
   5 -10  -3    0.00   14.60
   5 -10  -3   23.10    7.30
   5 -10  -3   45.90   26.10
  -5 -10   3   -3.70   13.40
  -5 -10   3   15.30   13.30
  -5 -10   3   24.10   17.70
   5  10  -3   35.50   18.60
   5  10  -3   28.40   13.00
  -5  10   3   31.50   33.70
   5  10  -3   25.20   30.80
  -4 -10   3   31.70   12.30
   4 -10  -3   44.40   15.10
   4 -10  -3   36.00    9.00
   4 -10  -3   24.40    4.50
  -4 -10   3   26.20   11.00
  -4 -10   3   30.50   13.80
   4  10  -3   54.79   11.80
  -4  10   3   25.60    4.80
   4  10  -3   27.30   24.20
   4  10  -3   71.89   17.50
  -4  10   3   24.90   24.60
  -3 -10   3  120.19   15.50
   3 -10  -3  114.29    9.40
  -3 -10   3  180.98   21.60
   3 -10  -3  116.09   11.50
   3 -10  -3  117.19   12.90
  -3 -10   3  120.99   17.70
   3 -10  -3  176.88   19.40
  -3 -10   3  114.69   17.40
   3  10  -3  161.58   27.00
   3  10  -3  107.69   12.90
  -3  10   3  169.68   27.00
   3  10  -3  152.78   17.20
   3  10  -3  122.99   19.40
  -3  10   3  118.09    8.50
   2 -10  -3   15.60    5.20
   2 -10  -3   15.00   13.40
  -2 -10   3    8.40   11.90
  -2 -10   3    6.90    9.50
  -2 -10   3    5.80    6.70
   2 -10  -3    4.50    7.80
  -2 -10   3    8.70    7.90
  -2  10   3   10.50    5.50
   2  10  -3   25.50   17.00
  -2  10   3   15.40    5.20
   2  10  -3   13.90    7.00
  -2  10   3   17.30   19.20
   2  10  -3    6.90    8.10
   2  10  -3   15.20   10.10
  -1 -10   3  693.13   28.40
  -1 -10   3  665.33   22.70
  -1 -10   3  676.33   25.00
   1 -10  -3  717.23   23.00
  -1 -10   3  717.13   30.70
   1 -10  -3  710.63   24.50
   1 -10  -3  678.03   32.20
  -1  10   3  638.74   21.80
   1  10  -3  633.94   22.70
  -1  10   3  653.53   18.60
  -1  10   3  675.53   25.10
   1  10  -3  670.73   19.00
  -1  10   3  656.73   21.10
   1  10  -3  674.43   31.10
   1  10  -3  667.93   27.80
  -1  10   3  631.44   32.90
   0 -10   3   67.89   12.10
   0 -10   3   90.19   12.10
   0 -10   3  100.79   13.00
   0 -10  -3  102.29   12.90
   0 -10  -3   81.89   14.30
   0 -10   3   82.49    9.90
   0 -10  -3  104.79   13.00
   0 -10  -3  113.79   18.60
   0  10  -3   94.59   17.00
   0  10   3   92.49   15.80
   0  10  -3   80.19    7.30
   0  10   3   95.39   16.30
   0  10   3   71.49   12.60
   0  10   3   85.19   10.10
   1 -10   3   97.99   11.70
   1 -10   3   86.39   10.80
  -1 -10  -3  132.39   21.40
  -1 -10  -3  121.79   16.70
   1 -10   3  117.59   17.70
  -1 -10  -3  103.29   14.00
   1 -10   3  119.69    9.10
   1 -10   3  105.59   15.80
   1 -10   3  111.59   10.00
   1  10   3   93.59   12.60
   1  10   3  107.79   16.10
   1  10   3   94.49   20.20
  -1  10  -3  123.79   17.60
   1  10   3  107.59   14.50
   2 -10   3  701.73   16.40
   2 -10   3  710.83   17.70
   2 -10   3  732.93   33.00
   2 -10   3  722.23   23.70
   2 -10   3  680.73   30.50
  -2 -10  -3  775.32   38.20
   2 -10   3  717.63   20.60
  -2 -10  -3  715.43   28.20
  -2 -10  -3  631.74   31.70
   2  10   3  668.23   21.80
   2  10   3  690.53   26.40
   2  10   3  749.23   38.50
   3 -10   3   40.60   10.90
   3 -10   3   57.09    8.30
  -3 -10  -3   65.69   24.00
   3 -10   3   67.29   12.50
   3 -10   3   44.00   17.60
   3  10   3   43.40   10.50
   3  10   3   70.99   11.70
   3  10   3   46.20   12.90
   3  10   3   56.99   22.40
  -4 -10  -3   32.60   17.10
   4 -10   3   42.90   12.00
   4 -10   3   43.90   15.70
  -4 -10  -3   41.60   14.90
   4 -10   3   36.90   21.60
   4  10   3   25.40   27.30
   4  10   3   35.40   14.00
   5 -10   3   10.40   10.90
  -5 -10  -3   -2.00   19.80
   5 -10   3  -38.20   29.10
   5 -10   3   -4.50   13.20
  -5 -10  -3   25.40   19.30
   5  10   3  -13.20    9.00
   5  10   3   39.50   34.90
   5  10   3   -2.50   15.30
   5  10   3   -4.40   14.60
   6 -10   3  282.07   29.30
   6 -10   3  261.07   10.30
  -6 -10  -3  283.17   37.10
  -6 -10  -3  262.87   35.60
   6 -10   3  278.77   44.00
   6 -10   3  212.88   28.90
   6  10   3  356.26   32.10
   6  10   3  249.48   51.29
   6  10   3  296.67   26.30
   6  10   3  254.77   26.90
   6  10   3  248.48   36.10
  -7 -10  -3   75.09   33.80
   7 -10   3  155.28   29.60
   7  10   3  137.69   32.60
   7 -11  -3  134.99   22.90
   7 -11  -3   80.89   22.90
  -7 -11   3  107.49   31.70
   7  11  -3  248.08   47.30
  -6 -11   3  248.78   32.30
   6 -11  -3  176.28   23.00
   6 -11  -3  253.27   40.30
  -6 -11   3  194.98   32.00
   6 -11  -3  267.37   26.60
   6  11  -3  217.58   49.80
   6  11  -3  267.67   31.10
  -5 -11   3   43.70   19.20
  -5 -11   3   49.60   16.90
  -5 -11   3   20.80   15.20
   5 -11  -3   47.10    6.90
   5 -11  -3   45.30    5.70
   5 -11  -3   47.10   19.10
   5  11  -3   54.59   14.30
  -5  11   3   44.90   38.20
   5  11  -3   51.09   34.60
   5  11  -3   88.99   18.70
   5  11  -3   45.80   12.30
   4 -11  -3   -7.90    9.80
  -4 -11   3   -7.20   14.70
   4 -11  -3   -0.40    8.40
  -4 -11   3   48.00   20.40
  -4 -11   3   -2.00   11.50
  -4 -11   3    0.30   11.30
   4 -11  -3   38.10   17.40
   4 -11  -3   -1.20    4.10
   4 -11  -3    7.20    8.00
   4  11  -3   10.70   14.10
   4  11  -3   13.10    9.60
   4  11  -3    2.60   28.40
   3 -11  -3    7.40    6.10
   3 -11  -3   -1.70    4.60
  -3 -11   3   27.60   14.90
  -3 -11   3    1.60   10.00
  -3 -11   3    1.20   10.30
   3 -11  -3   13.50   13.80
   3 -11  -3    2.40    5.80
   3 -11  -3    2.70    8.50
   3  11  -3   -7.20   21.90
  -3  11   3    1.60   22.90
   3  11  -3   -2.50    7.80
  -2 -11   3  364.76   20.10
   2 -11  -3  327.37   18.10
  -2 -11   3  362.86   24.40
   2 -11  -3  333.57   16.20
  -2 -11   3  328.47   20.10
   2 -11  -3  342.77   25.90
  -2 -11   3  344.17   25.10
  -2  11   3  366.86   33.60
   2  11  -3  356.96   20.80
  -2  11   3  346.47   18.80
   2  11  -3  344.07   26.10
   2  11  -3  338.37   29.20
   2  11  -3  345.27   15.30
  -1 -11   3   16.80    9.60
   1 -11  -3    4.00    7.70
   1 -11  -3   -0.30   14.80
  -1 -11   3   -6.60   10.60
   1 -11  -3    5.10    6.60
   1 -11  -3    0.20   10.00
  -1 -11   3    7.20    7.60
  -1 -11   3    6.90    8.80
   1  11  -3   13.10   10.70
  -1  11   3    2.50    4.40
  -1  11   3    0.00    8.30
   1  11  -3   -0.70    8.40
  -1  11   3   -0.30    5.90
  -1  11   3   -2.60   15.70
   1  11  -3   -1.00    4.60
   1  11  -3   -6.20   13.40
   0 -11  -3    1.10    9.70
   0 -11   3    7.30    9.30
   0 -11  -3    5.80    7.00
   0 -11   3   10.90   10.00
   0 -11  -3    8.70   17.10
   0 -11   3   -1.80    8.80
   0 -11  -3    7.10    9.20
   0 -11   3    3.20    7.00
   0  11   3    2.90    7.00
   0  11   3   -3.10   12.90
   0  11   3   11.30   14.00
   0  11   3   -2.20    6.10
   1 -11   3 1062.59   36.20
   1 -11   3 1108.19   27.90
   1 -11   3 1095.59   31.20
  -1 -11  -3 1083.69   35.30
  -1 -11  -3 1186.28   47.10
   1 -11   3 1126.99   31.00
  -1 -11  -3 1138.99   40.20
   1 -11   3 1166.48   40.30
   1  11   3 1179.28   39.70
   1  11   3 1095.19   38.00
   1  11   3 1076.39   43.80
   1  11   3 1091.79   33.40
  -1  11  -3 1130.49   42.80
  -2 -11  -3  209.38   20.70
   2 -11   3  211.48   14.80
   2 -11   3  209.38   23.40
   2 -11   3  210.08    9.30
  -2 -11  -3  237.28   25.50
  -2 -11  -3  178.88   21.80
   2 -11   3  205.48   11.00
   2 -11   3  209.08   12.40
   2 -11   3  221.18   21.20
   2  11   3  219.28   13.30
   2  11   3  244.28   32.00
   2  11   3  198.18   20.00
   3 -11   3    4.80    5.80
   3 -11   3   -1.60   10.50
   3 -11   3  -40.60   18.90
   3 -11   3  -16.20    9.20
  -3 -11  -3   14.30   14.90
  -3 -11  -3    2.20   13.60
   3  11   3  -49.20   44.70
   3  11   3    0.20    9.90
   3  11   3    7.90   12.30
   4 -11   3    0.30   11.20
   4 -11   3  -29.00   23.80
   4 -11   3    9.40   12.90
  -4 -11  -3   15.60   17.30
   4 -11   3   -3.80    4.50
   4  11   3    1.80   13.70
   4  11   3    8.40   31.50
   4  11   3    0.90   10.30
   4  11   3   19.90   15.70
   5 -11   3  495.25   29.70
  -5 -11  -3  470.95   35.20
   5 -11   3  487.95   30.80
  -5 -11  -3  518.45   40.50
   5 -11   3  464.45   45.70
   5  11   3  526.45   34.90
   5  11   3  491.05   32.70
   5  11   3  472.65   33.50
   5  11   3  608.44   61.69
  -6 -11  -3   -6.90   25.70
   6 -11   3   -8.90   14.60
  -6 -11  -3   84.09   26.80
   6 -11   3  -53.19   39.70
   6 -11   3    3.80   18.70
   6  11   3   -5.60   25.40
   6  11   3   -6.90   47.80
   6  11   3   30.90   20.90
  -6 -12   3   19.00   29.10
   6 -12  -3    4.80   18.20
   6 -12  -3   26.00   21.80
  -6 -12   3   57.79   24.90
   6  12  -3   22.50   18.90
   6  12  -3   49.60   53.29
   6  12  -3   76.59   21.30
   5 -12  -3  262.27   22.70
   5 -12  -3  299.27   29.00
  -5 -12   3  310.07   29.70
   5 -12  -3  251.07   21.40
  -5 -12   3  242.48   31.30
  -5 -12   3  283.77   34.40
   5  12  -3  237.38   30.70
  -5  12   3  302.17   49.60
   5  12  -3  355.36   52.39
   5  12  -3  280.57   30.20
   5  12  -3  278.37   34.80
   4 -12  -3   25.50    5.30
  -4 -12   3    8.90   13.30
   4 -12  -3   42.30   11.40
  -4 -12   3   39.90   20.30
   4 -12  -3   42.90   18.40
  -4 -12   3   32.90   14.60
   4 -12  -3   41.20    8.80
   4 -12  -3   23.80    9.80
   4 -12  -3   35.00    9.20
   4  12  -3   30.90   34.50
   4  12  -3   29.30   13.00
  -4  12   3   22.40   33.60
   4  12  -3   48.10   12.00
   3 -12  -3    3.30    9.10
   3 -12  -3    3.40    9.10
   3 -12  -3   -7.40    5.30
  -3 -12   3   -9.00   12.40
   3 -12  -3   11.30   16.20
  -3 -12   3   -8.00   11.00
  -3 -12   3   -2.30   18.80
  -3 -12   3   15.60   12.00
   3  12  -3   26.10   14.00
   3  12  -3   -4.90    7.30
  -3  12   3    4.70   24.00
   3  12  -3   -3.70   23.50
   3  12  -3   -5.00   11.50
   2 -12  -3   -7.50    9.00
  -2 -12   3  -15.90   15.70
  -2 -12   3   -5.40    9.60
  -2 -12   3    1.70   10.60
  -2 -12   3  -12.50    8.60
   2 -12  -3  -13.60    8.80
   2 -12  -3   -1.90   16.40
   2 -12  -3   -0.10    6.40
   2  12  -3    5.30   17.70
   2  12  -3    9.80    5.80
  -2  12   3    9.40    7.20
  -2  12   3   -7.60   21.30
   2  12  -3   -2.70   11.00
   1 -12  -3  105.69   15.60
   1 -12  -3   86.09   21.90
   1 -12  -3   63.99    9.90
  -1 -12   3   90.09   16.50
   1 -12  -3  102.79   16.20
  -1 -12   3  139.19   19.10
  -1 -12   3  123.19   16.40
  -1  12   3   98.79   11.30
   1  12  -3   77.79   12.40
   1  12  -3   68.09    4.50
  -1  12   3  102.69   21.50
   1  12  -3   71.19   14.10
   1  12  -3   88.29   16.40
  -1  12   3   85.89    6.60
  -1  12   3   94.49   15.50
   0 -12   3   -1.40   10.00
   0 -12   3   -0.60   10.20
   0 -12   3    2.30    8.90
   0 -12  -3   18.30   14.70
   0 -12  -3    0.40   13.00
   0 -12   3    0.20    7.90
   0 -12  -3   10.50   18.80
   0  12  -3   13.00   10.20
   0  12   3    7.60    7.60
   0  12   3  -11.10   14.40
   0  12   3    1.10    8.10
   0  12   3  -17.10   15.20
  -1 -12  -3   33.70   20.40
   1 -12   3    6.70    9.10
  -1 -12  -3   24.40   14.70
   1 -12   3   10.80    7.10
   1 -12   3    8.00    8.70
  -1 -12  -3   39.70   12.40
   1 -12   3   14.90    9.50
   1  12   3   23.40   14.60
  -1  12  -3    5.70    9.50
   1  12   3   13.30   10.00
   1  12   3   11.50    8.30
   1  12   3   39.10   20.50
  -2 -12  -3  166.68   23.10
   2 -12   3  119.19   10.80
   2 -12   3  118.99   20.00
   2 -12   3  118.59   12.20
   2 -12   3  118.69   22.80
  -2 -12  -3  142.29   20.70
   2 -12   3  122.09    9.20
   2 -12   3  116.19   10.80
   2  12   3  115.59   17.30
   2  12   3  137.89   19.00
   2  12   3  130.49   17.10
   2  12   3  133.69   30.00
   3 -12   3   17.50   10.20
   3 -12   3    5.80    6.50
   3 -12   3   19.00   11.80
  -3 -12  -3    5.10   17.90
  -3 -12  -3   14.70   17.40
   3  12   3    7.70   10.90
   3  12   3   27.00   10.60
   3  12   3  -15.70   26.80
   4 -12   3   15.40   26.40
  -4 -12  -3   27.00   21.10
   4 -12   3    8.50   11.10
   4 -12   3   24.20   14.00
  -4 -12  -3   24.60   18.60
   4  12   3   27.20   17.50
   4  12   3    3.70   14.00
   4  12   3   23.00   15.30
   4  12   3   47.70   37.40
  -5 -12  -3    7.90   22.70
  -5 -12  -3   29.20   27.30
   5 -12   3    7.60   15.70
   5 -12   3   65.59   36.30
   5 -12   3   -0.40   12.80
   5  12   3  -17.50   45.00
   5  12   3   22.20   20.50
   5  12   3  -11.50   14.10
   5  12   3   12.80   20.70
   6 -12   3  189.38   28.30
   6 -12   3  159.18   42.30
   6 -12   3  151.48   34.80
  -6 -12  -3  191.88   34.20
   6  12   3  177.48   32.40
   6 -13  -3   55.99   16.80
   5 -13  -3   -2.10   22.90
   5 -13  -3   10.10   13.20
  -5 -13   3   33.20   24.90
  -5 -13   3    6.30   18.30
   5 -13  -3   -7.20   13.80
   5  13  -3  -76.29   40.90
   5  13  -3    8.60   15.60
   5  13  -3   29.00   25.00
   4 -13  -3  854.61   22.90
   4 -13  -3  923.31   44.40
  -4 -13   3  936.51   42.30
  -4 -13   3  890.11   46.20
   4 -13  -3  903.81   23.90
  -4 -13   3  964.70   39.90
   4 -13  -3  908.11   26.20
   4 -13  -3  848.02   27.10
   4  13  -3  933.71   64.99
   4  13  -3  889.81   48.50
  -4  13   3  855.51   65.09
   4  13  -3  880.01   30.60
   4  13  -3  912.31   45.40
   3 -13  -3   31.70   11.30
   3 -13  -3    8.50   20.40
  -3 -13   3    2.40   13.10
   3 -13  -3  -10.40    5.70
  -3 -13   3  -15.00   11.50
  -3 -13   3   19.90   20.40
   3 -13  -3    7.90   10.60
   3  13  -3   -1.00    7.80
   3  13  -3   11.40   27.10
   3  13  -3  -18.20   14.80
  -3  13   3  -20.10   32.00
   3  13  -3    2.20   13.80
  -2 -13   3  145.59   20.20
  -2 -13   3  124.79   18.00
  -2 -13   3  164.48   22.20
   2 -13  -3  151.18   19.20
   2 -13  -3  145.09   18.90
  -2 -13   3  182.68   26.50
   2 -13  -3  132.09   14.70
   2  13  -3  127.89    8.80
   2  13  -3  173.08   25.70
  -2  13   3  158.18   18.00
  -2  13   3  141.79   28.10
   2  13  -3  128.99   17.40
   2  13  -3  170.28   25.50
   1 -13  -3   88.69   16.70
  -1 -13   3   69.29   15.10
  -1 -13   3   87.59   13.30
   1 -13  -3   81.59   12.00
   1 -13  -3   88.59   14.60
   1 -13  -3  102.29   25.90
  -1 -13   3   96.49   14.70
  -1 -13   3  107.59   19.80
  -1  13   3  108.59   25.00
  -1  13   3   87.19   16.70
   1  13  -3  101.19   16.50
   1  13  -3  103.39   12.60
   0 -13  -3  207.18   24.40
   0 -13   3  197.08   23.30
   0 -13   3  201.18   20.70
   0 -13   3  169.08   16.60
   0 -13  -3  216.58   31.40
   0 -13  -3  221.78   19.80
   0 -13   3  162.28   17.70
   0  13   3  192.38   28.60
   0  13  -3  206.88   23.90
   0  13   3  169.68   25.30
   0  13   3  169.18   13.90
   0  13   3  166.18   20.10
  -1 -13  -3  124.89   28.10
  -1 -13  -3  118.89   18.00
   1 -13   3   86.79   12.70
   1 -13   3   91.99   14.20
   1 -13   3  103.29   19.90
   1 -13   3  113.19   14.90
  -1 -13  -3  103.89   19.10
   1  13   3  105.99   25.30
   1  13   3  124.39   19.80
   1  13   3  131.39   16.10
   1  13   3  118.79   20.70
  -1  13  -3  131.79   23.00
   2 -13   3  127.29   12.20
   2 -13   3  137.89    9.90
   2 -13   3  119.49   23.10
   2 -13   3  119.09   22.80
  -2 -13  -3  115.19   19.70
  -2 -13  -3  141.09   25.70
   2 -13   3  105.99   12.40
   2  13   3  155.98   31.50
   2  13   3  188.18   21.00
   2  13   3  151.58   19.80
  -3 -13  -3   67.69   19.00
  -3 -13  -3  108.69   25.90
   3 -13   3   59.19   23.10
   3 -13   3   82.79   12.30
   3 -13   3   67.19   14.40
   3  13   3   90.59   35.80
   3  13   3   75.59   12.30
   3  13   3   58.39   17.80
   3  13   3   73.79   14.90
   4 -13   3  582.04   35.20
   4 -13   3  586.74   30.10
   4 -13   3  593.94   51.09
  -4 -13  -3  692.93   43.50
  -4 -13  -3  618.54   46.50
   4  13   3  595.54   35.70
   4  13   3  679.83   63.19
   4  13   3  604.34   31.00
   4  13   3  637.04   39.20
   5 -13   3   22.00   17.40
  -5 -13  -3   15.20   24.60
   5 -13   3  -46.80   40.90
  -5 -13  -3   -9.50   32.10
   5  13   3   47.10   49.70
   5  13   3   13.50   21.00
   5  13   3   27.80   21.90
  -5 -14   3   69.19   35.40
  -5 -14   3   70.39   17.90
   5  14  -3  154.68   27.50
   5  14  -3  116.79   57.49
   4 -14  -3   14.50   10.00
   4 -14  -3   15.90    9.60
  -4 -14   3   39.10   27.60
  -4 -14   3  -13.20   15.10
  -4 -14   3  -17.50   18.60
   4  14  -3   30.80   20.40
   4  14  -3   25.90   11.90
   4  14  -3    0.70   43.70
   4  14  -3   28.80   19.60
  -4  14   3   45.50   44.90
   3 -14  -3   28.90   25.10
  -3 -14   3   10.90   14.30
  -3 -14   3   -1.30   25.60
  -3 -14   3    3.90   14.80
   3 -14  -3    2.70   12.90
  -3  14   3   23.90   34.80
   3  14  -3   -6.70   15.80
   3  14  -3    7.70   16.50
   3  14  -3   16.30   30.40
  -2 -14   3   -0.80   14.20
   2 -14  -3  -12.10    7.30
   2 -14  -3   10.40   13.40
   2 -14  -3   20.80   11.80
  -2 -14   3    3.20   11.60
  -2 -14   3   12.80   20.40
   2 -14  -3    1.60   23.50
   2  14  -3   38.20   14.40
  -2  14   3   26.10   29.50
   2  14  -3   -5.00   22.70
  -2  14   3    7.00    9.70
   2  14  -3  -10.00   14.80
  -1 -14   3  236.78   27.70
   1 -14  -3  236.88   23.40
   1 -14  -3  178.18   22.20
   1 -14  -3  197.88   31.20
  -1 -14   3  188.08   19.80
  -1 -14   3  231.28   20.80
  -1 -14   3  197.88   25.40
  -1  14   3  204.78   32.20
   1  14  -3  203.38   19.80
   1  14  -3  217.58   13.50
   1  14  -3  215.28   28.40
   0 -14   3   -1.50   10.90
   0 -14   3    5.00   14.20
   0 -14  -3  -15.60   16.70
   0 -14  -3   -0.40   14.40
   0 -14   3   19.80   14.50
   0 -14  -3   22.80   24.80
   0 -14   3  -12.00   10.00
   0  14   3    9.30    8.80
   0  14   3  -13.30   15.40
   0  14   3  -12.00   10.70
   0  14   3    3.20   20.70
   0  14  -3   16.90   16.80
  -1 -14  -3   17.90   20.40
   1 -14   3   32.00   12.00
   1 -14   3   46.70   12.20
   1 -14   3   29.90   12.50
  -1 -14  -3  -15.10   26.20
  -1 -14  -3   75.19   17.20
   1 -14   3   35.70   13.90
   1  14   3   39.00   12.40
   1  14   3   38.70   19.90
   1  14   3   58.99   26.70
   2 -14   3   69.69    7.90
  -2 -14  -3   38.10   23.60
   2 -14   3   34.10   14.60
  -2 -14  -3   98.19   19.60
   2 -14   3   67.89    9.50
   2  14   3   80.69   16.80
   2  14   3   39.20   13.80
   2  14   3   67.09   19.00
   3 -14   3   33.50    9.00
   3 -14   3   13.80   13.70
   3 -14   3   36.50   27.50
  -3 -14  -3   85.19   22.40
  -3 -14  -3    9.50   25.40
   3  14   3   37.20   17.50
   3  14   3   64.89   22.00
   3  14   3    6.00   38.40
   3  14   3   13.00   16.50
   4 -14   3  175.48   29.40
  -4 -14  -3  221.78   36.70
   4 -14   3  221.98   21.60
   4 -14   3  164.08   39.50
  -4 -14  -3  276.87   35.30
   4  14   3  154.88   21.60
   4  14   3  179.18   22.50
   4  14   3  267.67   32.90
   4  14   3  239.98   53.09
   4 -15  -3  297.07   42.80
   4 -15  -3  265.07   12.60
  -4 -15   3  274.27   35.90
  -4 -15   3  228.98   25.40
   4  15  -3  227.88   53.59
   4  15  -3  322.37   33.10
  -3 -15   3   95.69   18.00
  -3 -15   3  118.59   29.80
   3 -15  -3  117.49   27.80
  -3 -15   3   87.29   17.40
   3 -15  -3  127.49   17.40
  -3  15   3   84.69   41.90
   3  15  -3   85.89   21.30
  -2 -15   3  -26.40   20.70
   2 -15  -3   19.20   15.60
  -2 -15   3  -17.30   14.80
   2 -15  -3   -8.70   28.70
  -2 -15   3   -2.50   16.20
  -2  15   3  -13.40   34.00
   2  15  -3  -17.30   25.00
   2  15  -3   22.40   18.20
   2  15  -3   37.50   14.20
  -1 -15   3    3.90   13.70
   1 -15  -3   30.00   17.70
   1 -15  -3   11.90   14.40
  -1 -15   3    6.00   17.00
  -1 -15   3    4.90   12.60
   1 -15  -3  108.69   32.40
   1  15  -3   -8.00   15.20
  -1  15   3   71.59   29.30
  -1  15   3   50.39   12.90
   0 -15   3   29.20   16.30
   0 -15  -3    9.40   30.80
   0 -15   3   11.50   13.50
   0 -15  -3   17.10   15.70
   0 -15  -3    2.30   17.60
   0 -15   3   -2.10   16.20
   0  15  -3    0.40   17.70
   0  15   3    6.10   16.00
   0  15   3   13.40   24.60
   0  15   3  -16.40    9.40
   1 -15   3  401.46   24.60
  -1 -15  -3  326.77   34.30
   1 -15   3  413.26   20.10
  -1 -15  -3  438.86   30.40
   1 -15   3  437.06   35.00
   1  15   3  431.36   23.10
   1  15   3  423.96   42.10
   1  15   3  421.16   32.60
   1  15   3  431.16   34.80
  -1  15  -3  395.76   36.30
   2 -15   3   11.50   16.20
  -2 -15  -3  -26.40   23.50
  -2 -15  -3    8.40   19.10
   2 -15   3    0.60    8.50
   2 -15   3    7.00    7.70
   2  15   3   17.90   16.70
   2  15   3   43.00   16.30
   2  15   3   29.30   37.40
   2  15   3   27.00   18.10
   3 -15   3  114.09   19.50
  -3 -15  -3   89.19   32.30
  -3 -15  -3   56.89   23.50
   3  15   3   81.79   18.40
   3  15   3   62.39   14.00
   3  15   3   99.09   46.90
   2 -16  -3    1.40   32.20
  -2 -16   3  -14.30   12.30
  -2 -16   3   24.60   25.20
   2 -16  -3  -16.90   15.20
  -2  16   3  -24.60   45.70
  -2  16   3   12.00   13.60
   2  16  -3   23.30   21.60
   1 -16  -3  113.39   19.60
  -1 -16   3  124.59   23.20
   1 -16  -3  118.29   37.10
  -1 -16   3  107.49   21.40
  -1 -16   3  187.48   23.30
  -1  16   3  128.49   34.80
   1  16  -3   84.69   21.50
   0 -16  -3   69.69   22.60
   0 -16  -3   71.79   39.50
   0 -16   3   27.50   15.30
   0 -16  -3   48.50   17.50
   0 -16   3   47.60   14.20
   0  16   3    5.50   26.60
   0  16  -3   40.30   21.00
   0  16   3   36.10   16.90
   1 -16   3   24.10   13.60
   1 -16   3   23.10   13.90
  -1 -16  -3   36.70   24.50
   1 -16   3    5.00   16.80
  -1 -16  -3   57.29   16.20
  -1  16  -3   33.80   19.90
   1  16   3   63.29   19.60
   1  16   3   15.00   18.50
  -2 -16  -3    1.70   29.70
   2 -16   3  -14.10   18.40
   2  16   3   -0.80   17.20
   2  16   3   -3.60   39.00
  -9   0   4  -12.00   16.40
   9   0  -4  -19.20   30.00
   9   0  -4   42.80   25.10
   9   0  -4  -17.00   11.80
  -8   0   4  116.09   19.50
   8   0  -4  196.98   31.70
   8   0  -4  136.89   23.10
   8   0  -4  123.79   20.90
   7   0  -4   23.00   15.00
   7   0  -4   12.60   20.10
   7   0  -4  -15.70   13.90
  -6   0   4  891.91   42.40
   6   0  -4  904.41   32.50
   6   0  -4  904.21   33.60
  -6   0   4  876.81   32.40
   6   0  -4  913.61   41.90
   6   0  -4  936.61   29.80
  -5   0   4   -1.90    7.40
   5   0  -4   -1.90    8.90
  -5   0   4   -3.10    7.00
   5   0  -4    8.40    9.70
  -5   0   4    3.20   14.50
   5   0  -4   -5.80   11.30
   5   0  -4   -0.90    4.90
   4   0  -4  965.80   29.70
  -4   0   4  951.10   26.60
   4   0  -4  979.20   35.10
  -4   0   4  950.40   36.40
   4   0  -4  964.60   26.90
  -4   0   4 1006.80   30.00
   4   0  -4 1030.10   31.40
  -4   0   4 1036.50   25.50
  -3   0   4    3.00    3.40
   3   0  -4   -4.50    7.40
   3   0  -4   14.80    8.60
  -3   0   4    0.60    9.70
  -3   0   4   -3.40    5.50
   3   0  -4   -0.30    6.10
  -3   0   4    4.10    6.30
   3   0  -4    0.20    3.40
  -2   0   4 1047.30   26.80
   2   0  -4  997.00   27.10
  -2   0   4  969.80   26.00
   2   0  -4 1030.00   24.80
  -2   0   4  984.30   23.90
   2   0  -4  983.60   26.90
  -2   0   4 1014.80   29.80
   2   0  -4  965.00   26.60
   1   0  -4    0.50    5.90
  -1   0   4    2.10    4.30
   1   0  -4    1.80    5.10
   1   0  -4   -0.60    4.80
  -1   0   4    0.80    5.70
  -1   0   4    1.70    3.60
  -1   0   4    1.00    5.70
   0   0   4  104.39   10.60
   0   0  -4  105.89    8.70
   0   0   4  116.99    7.90
   0   0   4  110.19    9.50
   0   0  -4   98.09   10.00
   0   0  -4  101.29    8.50
  -1   0  -4    4.30    6.50
  -1   0  -4    2.80    5.20
  -1   0  -4   -1.30    4.50
   1   0   4    3.10    3.70
   1   0   4   -6.00    5.50
   1   0   4   -5.10    6.30
   2   0   4 2035.50   47.90
   2   0   4 2028.80   42.10
  -2   0  -4 1984.30   46.40
  -2   0  -4 2061.59   45.80
   2   0   4 2038.50   47.50
  -2   0  -4 2024.00   42.90
   3   0   4   -1.60    7.40
   3   0   4    9.00    9.00
  -3   0  -4   -0.40    5.40
   3   0   4   -0.60    3.70
   4   0   4  181.18   16.90
   4   0   4  156.88   17.90
  -4   0  -4  182.38   13.30
  -4   0  -4  177.48   12.10
   5   0   4   33.60   14.80
  -5   0  -4   10.60    8.20
   5   0   4    9.00   13.30
  -5   0  -4   15.10    8.50
   6   0   4  561.24   33.60
   6   0   4  578.14   23.00
   6   0   4  569.04   38.10
  -6   0  -4  549.54   25.60
  -6   0  -4  538.35   23.80
   6   0   4  499.05   33.00
   7   0   4    6.00   11.30
  -7   0  -4   18.30   12.50
   7   0   4    8.30   19.80
   7   0   4   13.20   20.70
  -7   0  -4   13.40   13.10
   7   0   4   41.90   25.20
   8   0   4  -30.40   31.60
  -8   0  -4    8.30   16.50
   8   0   4  -13.20   16.80
   8   0   4    4.50   35.90
   8   0   4    8.40   29.10
  -8   0  -4   12.80   16.60
   9  -1  -4   48.90   14.60
   9  -1  -4   67.89   24.00
   9  -1  -4   98.09   24.20
   9  -1  -4   73.79   32.40
   9   1  -4   50.09   33.70
   9   1  -4   10.30   20.80
  -9   1   4   64.39   17.30
   9   1  -4   84.99   27.00
   9   1  -4   57.09   16.10
   8  -1  -4   16.20   18.20
  -8  -1   4   48.50   16.90
   8  -1  -4   17.90   10.30
   8  -1  -4   24.20   18.50
   8  -1  -4   -6.70   26.70
   8   1  -4   26.50   24.00
   8   1  -4   31.20   12.00
   8   1  -4   16.80   20.30
   8   1  -4   52.09   18.20
  -8   1   4   12.30   15.00
   7  -1  -4   -3.40    6.80
   7  -1  -4   15.00   18.80
   7  -1  -4   -9.40   12.40
   7  -1  -4  -10.40   11.50
   7   1  -4  -22.20   15.40
  -7   1   4   -2.90   11.60
   7   1  -4   13.10    8.20
   7   1  -4  -16.50   13.30
   7   1  -4    6.90   13.40
  -6  -1   4   31.90   10.60
  -6  -1   4   29.50   11.20
   6  -1  -4   29.80   11.10
   6  -1  -4   32.90   12.70
   6  -1  -4   34.80   25.30
   6  -1  -4   26.30    7.30
  -6   1   4   25.50   10.80
  -6   1   4   51.39   20.70
   6   1  -4   49.60   15.80
   6   1  -4   37.30   14.40
   6   1  -4   32.10   14.60
   6   1  -4   31.80    8.20
  -5  -1   4    4.10    7.50
   5  -1  -4    5.70    4.60
   5  -1  -4    2.60    9.60
  -5  -1   4   10.50    7.90
   5  -1  -4    4.50    9.80
   5  -1  -4   23.20   14.00
  -5  -1   4    0.10   13.40
  -5   1   4    0.60   15.20
  -5   1   4    8.20    6.50
   5   1  -4    9.30    5.60
   5   1  -4   -4.60   10.40
  -5   1   4   -0.70    6.90
   5   1  -4   22.30   12.40
   5   1  -4    2.70    8.50
   4  -1  -4 1147.39   28.50
  -4  -1   4 1151.88   39.20
  -4  -1   4 1188.48   29.80
   4  -1  -4 1148.49   40.20
   4  -1  -4 1152.28   32.90
  -4  -1   4 1167.88   31.10
   4  -1  -4 1170.78   33.20
  -4  -1   4 1147.69   34.20
  -4   1   4 1132.39   28.80
  -4   1   4 1150.58   32.60
  -4   1   4 1147.39   41.00
   4   1  -4 1201.38   34.20
   4   1  -4 1162.78   31.70
   4   1  -4 1163.88   38.30
   4   1  -4 1153.58   35.10
  -3  -1   4  167.48   15.60
   3  -1  -4  167.78   15.60
  -3  -1   4  162.18   12.60
   3  -1  -4  141.49   11.50
   3  -1  -4  156.88    8.40
  -3  -1   4  138.89   11.60
   3  -1  -4  123.19   12.40
  -3  -1   4  155.78    9.90
  -3   1   4  140.59   15.90
  -3   1   4  152.78   10.60
   3   1  -4  156.08   10.80
  -3   1   4  159.28    7.60
   3   1  -4  151.48   14.70
   3   1  -4  145.29   13.60
  -3   1   4  145.69   11.00
   3   1  -4  135.49   12.00
   2  -1  -4 3078.29   64.99
  -2  -1   4 3207.88   66.89
   2  -1  -4 3214.78   64.69
   2  -1  -4 3074.89   60.59
   2  -1  -4 3089.49   65.19
  -2  -1   4 3196.28   64.89
  -2  -1   4 3118.89   63.49
  -2  -1   4 3272.87   65.59
   2   1  -4 3234.88   65.89
  -2   1   4 3139.79   69.39
  -2   1   4 3049.29   59.69
  -2   1   4 3054.89   63.69
   2   1  -4 3063.69   65.39
   2   1  -4 3116.19   64.29
   2   1  -4 3265.37   65.99
  -2   1   4 3058.89   63.69
  -1  -1   4 5717.43  107.89
  -1  -1   4 5762.52  107.89
   1  -1  -4 5460.45  106.29
   1  -1  -4 5473.05  108.29
  -1  -1   4 5542.95  106.39
   1  -1  -4 5610.44  107.29
  -1  -1   4 5681.23  107.89
   1   1  -4 5659.13  106.89
   1   1  -4 5643.54  108.19
  -1   1   4 5394.66  105.79
  -1   1   4 5762.32  108.19
   1   1  -4 5596.24  107.79
  -1   1   4 5632.84  107.39
   1   1  -4 5650.73  107.99
   0  -1  -4 1849.21   39.10
   0  -1  -4 1823.22   42.10
   0  -1   4 1824.12   40.60
   0  -1   4 1789.72   40.10
   0  -1   4 1799.22   38.00
   0  -1  -4 1837.52   39.90
   0   1  -4 1778.42   38.30
   0   1  -4 1834.12   40.40
   0   1   4 1789.32   42.00
   0   1   4 1730.13   39.60
   0   1   4 1806.42   38.40
   0   1  -4 1804.22   40.20
  -1  -1  -4   14.90    5.90
   1  -1   4    8.60    6.30
  -1  -1  -4    9.90    7.40
  -1  -1  -4   10.60    5.20
   1  -1   4    7.00    3.40
   1  -1   4    9.50    6.80
  -1   1  -4    6.60    5.50
  -1   1  -4    7.10    4.30
   1   1   4    6.60    4.30
   1   1   4    4.10    5.80
  -1   1  -4   10.00    5.30
   1   1   4   12.90    7.90
  -2  -1  -4 2425.06   50.49
   2  -1   4 2314.87   47.80
  -2  -1  -4 2372.66   54.69
   2  -1   4 2491.35   54.69
   2  -1   4 2388.26   52.89
   2   1   4 2448.35   54.19
   2   1   4 2471.15   56.59
   2   1   4 2400.06   49.70
  -2   1  -4 2417.16   49.10
  -2   1  -4 2428.26   53.69
   3  -1   4   95.59    6.90
   3  -1   4   96.19   12.80
  -3  -1  -4  115.69    9.80
   3  -1   4  110.09   13.60
   3   1   4  112.79    8.60
   3   1   4  100.29   15.90
   3   1   4  120.19   13.40
  -3   1  -4   94.79    8.70
  -4  -1  -4  195.48   12.80
  -4  -1  -4  214.58   15.10
   4  -1   4  192.88   17.20
   4  -1   4  182.48   16.80
  -4   1  -4  188.98   11.90
   4   1   4  195.28   18.30
  -4   1  -4  192.98   12.60
   4   1   4  193.78   20.00
  -5  -1  -4  789.92   26.20
   5  -1   4  768.12   32.80
   5  -1   4  732.23   32.90
  -5  -1  -4  791.22   29.30
   5   1   4  751.92   35.20
  -5   1  -4  768.92   24.60
   5   1   4  721.23   32.00
  -5   1  -4  776.12   26.70
  -6  -1  -4   45.90   12.80
   6  -1   4   33.80   17.30
   6  -1   4   51.29   17.00
  -6  -1  -4   56.49   13.30
   6  -1   4   62.89   18.00
  -6   1  -4   37.80   11.10
   6   1   4   56.69   17.50
   6   1   4   24.70   17.50
   6   1   4   36.60   10.90
   6   1   4   72.19   21.90
  -6   1  -4   53.89   11.00
   7  -1   4  682.33   28.50
  -7  -1  -4  732.43   34.30
   7  -1   4  719.53   48.20
   7  -1   4  772.52   43.90
   7  -1   4  741.43   41.50
  -7  -1  -4  717.33   31.10
   7   1   4  714.93   42.80
   7   1   4  732.03   29.10
   7   1   4  723.03   43.00
  -7   1  -4  727.73   28.80
   7   1   4  810.92   51.99
   7   1   4  709.53   33.20
   8  -1   4   -5.50   29.20
   8  -1   4   -2.40   24.00
   8  -1   4   27.50   17.60
  -8  -1  -4   22.70   18.70
  -8  -1  -4    5.10   18.30
   8  -1   4    8.30   32.90
   8   1   4  -17.80   24.90
  -8   1  -4   20.40   17.50
  -8   1  -4   20.50   17.80
   8   1   4    8.00   35.10
   8   1   4   -1.30   12.30
   8   1   4    8.00   17.40
   8   1   4   42.70   33.20
   9  -2  -4   39.70   25.60
   9  -2  -4  174.48   58.29
   9  -2  -4   92.39   24.50
   9   2  -4   95.99   25.10
  -9   2   4   92.79   20.20
   9   2  -4   83.49   24.90
   9   2  -4   41.60   33.10
   8  -2  -4   22.60   10.80
  -8  -2   4   33.90   15.50
   8  -2  -4    9.80   17.60
   8  -2  -4   40.90   17.90
   8  -2  -4   32.80   26.90
  -8   2   4   47.10   14.30
   8   2  -4   16.00   21.10
   8   2  -4   36.00   18.10
   8   2  -4   28.30   13.50
   7  -2  -4  512.35   28.00
   7  -2  -4  519.35   22.10
   7  -2  -4  503.95   27.20
   7   2  -4  546.95   36.60
   7   2  -4  488.15   32.70
  -7   2   4  435.46   24.10
   7   2  -4  520.35   29.70
  -6  -2   4   96.29   14.50
   6  -2  -4  104.59   15.70
   6  -2  -4   85.99   11.00
   6  -2  -4  106.09   15.20
  -6  -2   4   78.69   13.80
   6  -2  -4  147.89   20.80
   6   2  -4   90.99   20.40
   6   2  -4   81.59   15.40
  -6   2   4   92.99   13.20
   6   2  -4   96.89   14.60
   6   2  -4   99.09   17.90
  -6   2   4  117.89   23.90
  -5  -2   4  303.07   18.60
  -5  -2   4  282.97   16.90
   5  -2  -4  297.07   19.20
   5  -2  -4  296.17   13.10
   5  -2  -4  328.57   27.10
  -5  -2   4  298.97   24.50
   5  -2  -4  299.97   17.70
   5   2  -4  279.87   19.60
   5   2  -4  288.47   21.00
   5   2  -4  290.47   22.40
  -5   2   4  299.17   12.60
  -5   2   4  348.47   28.50
  -5   2   4  313.67   17.20
   5   2  -4  311.37   17.80
  -4  -2   4   16.30    7.80
  -4  -2   4   12.40   10.40
   4  -2  -4   21.80   11.50
   4  -2  -4   16.70    8.80
   4  -2  -4    4.80    6.50
   4  -2  -4    8.70    3.40
  -4  -2   4   10.10    8.40
  -4  -2   4   14.40    5.50
   4   2  -4    6.10    4.70
  -4   2   4    5.10    6.40
   4   2  -4   19.50   10.40
  -4   2   4   29.40   14.70
   4   2  -4   10.30    9.50
  -4   2   4    9.10    5.80
   4   2  -4    2.90    8.30
  -3  -2   4 2233.68   52.59
   3  -2  -4 2239.48   50.59
  -3  -2   4 2224.08   49.70
   3  -2  -4 2316.47   50.59
  -3  -2   4 2260.97   53.49
   3  -2  -4 2342.57   58.69
  -3  -2   4 2276.47   50.79
   3  -2  -4 2207.28   44.00
   3   2  -4 2261.47   52.99
   3   2  -4 2242.18   51.59
  -3   2   4 2256.17   49.50
   3   2  -4 2215.78   52.79
   3   2  -4 2204.78   51.89
  -3   2   4 2219.28   47.40
  -3   2   4 2270.47   58.39
  -2  -2   4 3508.25   72.59
   2  -2  -4 3417.36   71.99
  -2  -2   4 3778.12   73.89
   2  -2  -4 3492.15   71.49
   2  -2  -4 3504.15   72.79
  -2  -2   4 3650.13   72.99
  -2  -2   4 3654.43   72.99
  -2   2   4 3493.95   70.89
  -2   2   4 3556.84   78.29
   2   2  -4 3703.03   73.79
  -2   2   4 3463.65   70.79
   2   2  -4 3613.64   73.59
   2   2  -4 3550.84   73.59
   2   2  -4 3684.03   73.99
  -2   2   4 3334.17   64.99
  -1  -2   4  549.85   18.50
  -1  -2   4  516.55   16.90
  -1  -2   4  513.65   17.60
   1  -2  -4  529.85   16.90
   1  -2  -4  520.15   16.70
  -1  -2   4  546.95   18.30
   1  -2  -4  533.35   19.00
  -1   2   4  527.75   18.50
   1   2  -4  557.94   18.30
   1   2  -4  516.85   17.70
  -1   2   4  518.25   17.20
   1   2  -4  548.25   17.90
   1   2  -4  528.95   18.50
  -1   2   4  521.95   16.10
   0  -2  -4  331.87   12.90
   0  -2   4  337.17   15.40
   0  -2   4  340.17   14.40
   0  -2  -4  309.87   15.30
   0  -2   4  327.27   13.40
   0  -2  -4  319.07   12.70
   0  -2   4  325.07   11.80
   0   2  -4  333.27   13.20
   0   2  -4  321.07   12.20
   0   2   4  326.07   13.40
   0   2   4  336.07   12.50
   0   2   4  318.77   16.30
   0   2  -4  329.47   13.60
   1  -2   4 3914.31   77.19
  -1  -2  -4 3805.12   79.89
   1  -2   4 3705.43   71.89
   1  -2   4 3789.62   74.59
  -1  -2  -4 3816.72   74.79
  -1  -2  -4 3741.33   75.39
  -1   2  -4 3873.41   76.59
  -1   2  -4 3728.63   72.59
  -1   2  -4 3724.43   71.79
   1   2   4 3823.22   76.09
   1   2   4 3832.82   74.19
   1   2   4 3797.52   80.29
   2  -2   4 1789.82   36.80
   2  -2   4 1790.42   40.70
  -2  -2  -4 1837.52   46.40
  -2  -2  -4 1824.72   40.90
   2  -2   4 1852.21   44.20
   2   2   4 1795.22   47.50
   2   2   4 1867.41   43.70
  -2   2  -4 1809.12   43.20
   2   2   4 1818.42   40.10
   3  -2   4    3.10    7.80
   3  -2   4    5.20    7.70
   3  -2   4    5.70    3.60
  -3  -2  -4    3.60    5.90
   3   2   4    5.90    7.70
   3   2   4    3.70    4.60
   3   2   4    5.40   11.70
  -4  -2  -4   98.79   13.00
  -4  -2  -4  111.49   11.70
   4  -2   4  103.49   14.60
   4  -2   4  111.49   14.60
  -4   2  -4  104.69   10.30
   4   2   4   97.29   14.30
  -4   2  -4  103.59    9.30
   4   2   4  154.08   20.50
  -5  -2  -4   13.80    9.80
   5  -2   4   11.80   12.30
  -5  -2  -4   34.50   11.90
   5  -2   4   12.20   11.10
   5  -2   4    4.10   17.80
   5   2   4    2.50   11.80
   5   2   4   40.90   18.80
  -5   2  -4   10.60    8.20
  -5   2  -4   18.70    7.30
   6  -2   4  496.55   31.20
  -6  -2  -4  434.76   25.10
   6  -2   4  511.65   30.60
  -6  -2  -4  543.95   25.40
   6   2   4  547.95   26.00
  -6   2  -4  503.05   22.20
   6   2   4  525.15   31.80
   6   2   4  487.25   36.30
   6   2   4  565.14   39.50
   6   2   4  510.65   23.20
  -6   2  -4  502.55   21.90
  -7  -2  -4  769.12   36.70
   7  -2   4  823.12   29.70
   7  -2   4  919.31   46.50
  -7  -2  -4  802.72   35.00
   7  -2   4  838.82   41.30
   7  -2   4  984.00   52.79
   7   2   4  899.91   48.40
   7   2   4  818.52   52.09
   7   2   4  882.81   50.49
   7   2   4  862.31   36.20
  -7   2  -4  836.12   30.20
   7   2   4  837.52   33.60
   8  -2   4  201.28   33.20
   8  -2   4  376.86   44.50
   8  -2   4  256.17   24.60
   8  -2   4  262.47   39.70
  -8  -2  -4  284.87   32.50
  -8  -2  -4  309.87   31.10
  -8   2  -4  219.58   23.50
   8   2   4  215.88   36.80
   8   2   4  269.07   27.80
   8   2   4  216.68   39.40
  -8   2  -4  222.38   25.00
   8   2   4  311.07   45.70
   9  -3  -4  140.59   21.10
   9  -3  -4  189.78   31.10
   9  -3  -4  177.18   24.30
  -9   3   4  144.69   22.40
   9   3  -4  186.28   37.00
   9   3  -4  133.09   21.50
   9   3  -4  215.28   30.00
   8  -3  -4  160.88   34.50
   8  -3  -4  156.08   21.80
   8  -3  -4  204.18   26.30
   8  -3  -4  142.29   17.10
   8   3  -4  131.49   23.20
   8   3  -4  129.89   26.00
  -8   3   4  164.68   21.30
   8   3  -4  173.48   25.70
   7  -3  -4  116.79   19.20
   7  -3  -4  125.29   12.90
   7  -3  -4  116.99   23.00
   7   3  -4  121.89   18.50
   7   3  -4  110.29   18.90
  -7   3   4  118.79   15.50
   7   3  -4   93.09   20.80
   7   3  -4  123.39   23.30
   6  -3  -4    5.10   10.70
   6  -3  -4    0.20    4.80
   6  -3  -4    0.70   17.60
  -6  -3   4   -7.50    9.50
  -6  -3   4  -12.40   19.00
   6  -3  -4    5.30   11.00
   6   3  -4   25.50   12.80
   6   3  -4   -6.50   11.10
   6   3  -4    5.10    8.60
  -6   3   4    4.10   19.00
   6   3  -4    1.00   14.20
   5  -3  -4  125.29   15.10
   5  -3  -4  105.09   13.70
  -5  -3   4  133.09   14.90
  -5  -3   4  105.39   13.80
   5  -3  -4  156.38   23.50
   5  -3  -4  113.89    8.50
  -5  -3   4  115.39   15.80
  -5   3   4  126.19   23.40
   5   3  -4   95.79   16.00
   5   3  -4  100.09   13.10
   5   3  -4  113.09   16.70
   5   3  -4  107.99   15.80
  -5   3   4  104.29   11.70
  -4  -3   4 3101.49   70.79
  -4  -3   4 3142.29   71.79
   4  -3  -4 3108.09   78.29
  -4  -3   4 3085.19   66.89
  -4  -3   4 3035.40   66.59
   4  -3  -4 2959.70   58.29
   4  -3  -4 3061.39   66.29
   4  -3  -4 3045.40   66.39
  -4   3   4 3009.80   59.89
  -4   3   4 3032.60   64.99
  -4   3   4 3027.30   78.59
   4   3  -4 3119.79   71.69
   4   3  -4 3048.69   69.69
   4   3  -4 3049.59   69.49
   4   3  -4 3028.30   69.89
  -3  -3   4  128.79   11.90
  -3  -3   4  148.59   11.20
   3  -3  -4  137.89   12.10
  -3  -3   4  150.18   13.70
   3  -3  -4  156.88   16.40
  -3  -3   4  148.29   13.50
   3  -3  -4  137.79   11.90
  -3   3   4  169.38   18.20
   3   3  -4  144.29   14.20
  -3   3   4  146.09   10.00
  -3   3   4  143.89    9.40
   3   3  -4  130.29   12.10
   3   3  -4  160.38   13.00
  -2  -3   4 4635.44   90.29
  -2  -3   4 4502.95   93.29
  -2  -3   4 4779.62   93.79
   2  -3  -4 4727.53   90.89
   2  -3  -4 4565.24   91.39
   2  -3  -4 4631.94   92.49
  -2  -3   4 4757.72   92.79
  -2   3   4 4557.54   89.99
   2   3  -4 4569.54   93.09
   2   3  -4 4546.75   92.79
  -2   3   4 4580.34   89.89
   2   3  -4 4660.13   94.79
   2   3  -4 4819.82   94.19
  -2   3   4 4709.53   99.39
  -1  -3   4 1036.60   28.60
  -1  -3   4  984.60   25.80
   1  -3  -4  987.80   24.80
   1  -3  -4  924.21   27.70
  -1  -3   4  973.50   26.00
  -1  -3   4  934.61   25.90
   1  -3  -4  973.90   25.30
   1   3  -4  960.80   28.10
  -1   3   4  963.60   26.70
   1   3  -4 1009.30   26.60
   1   3  -4  955.40   26.10
   1   3  -4  926.21   25.70
  -1   3   4  943.61   24.70
  -1   3   4  973.60   24.50
   0  -3   4   50.89    7.70
   0  -3   4   65.09    8.20
   0  -3  -4   43.00    6.60
   0  -3   4   49.90    9.90
   0  -3  -4   56.79    7.40
   0  -3   4   50.89    6.60
   0  -3  -4   49.60   10.00
   0   3   4   51.39    7.40
   0   3  -4   55.29    7.40
   0   3  -4   53.29    7.10
   0   3  -4   54.69    7.90
   0   3   4   53.59    6.60
   0   3  -4   44.70    8.80
   0   3   4   57.09   10.70
   1  -3   4  573.94   19.40
   1  -3   4  553.94   17.00
  -1  -3  -4  563.04   17.60
  -1  -3  -4  502.65   21.60
   1  -3   4  550.94   22.10
  -1  -3  -4  533.55   17.60
   1  -3   4  563.04   14.70
   1   3   4  517.15   17.80
  -1   3  -4  509.35   14.40
   1   3   4  522.45   16.60
   1   3   4  536.35   22.50
  -1   3  -4  570.74   18.40
   2  -3   4 5363.06  102.19
   2  -3   4 5563.24  108.09
  -2  -3  -4 5510.45  105.39
   2  -3   4 5271.57   99.09
  -2  -3  -4 5422.76  112.29
   2   3   4 5395.96  106.89
  -2   3  -4 5405.06  106.99
   2   3   4 5453.05  113.29
   2   3   4 5368.46  104.19
   3  -3   4  261.07    8.80
   3  -3   4  268.97   16.40
   3  -3   4  246.78   13.10
  -3  -3  -4  264.87   14.40
   3   3   4  255.27   12.60
   3   3   4  253.87   16.20
   3   3   4  276.77   21.90
   4  -3   4 1185.58   33.10
  -4  -3  -4 1231.28   34.30
   4  -3   4 1220.78   46.40
   4  -3   4 1205.08   38.50
  -4  -3  -4 1251.27   37.70
   4   3   4 1206.88   44.00
  -4   3  -4 1252.87   29.80
   4   3   4 1279.37   39.00
   5  -3   4  441.26   24.90
  -5  -3  -4  408.26   21.90
  -5  -3  -4  436.96   21.80
   5  -3   4  433.46   23.10
   5  -3   4  401.06   32.90
   5   3   4  353.86   27.50
   5   3   4  410.16   25.30
   5   3   4  439.06   23.00
  -5   3  -4  420.76   17.10
   5   3   4  437.46   32.40
  -6  -3  -4  264.57   21.10
   6  -3   4  299.27   27.30
   6  -3   4  262.87   25.70
   6   3   4  250.87   20.80
  -6   3  -4  231.28   13.10
   6   3   4  242.08   26.20
  -6   3  -4  270.47   16.30
   6   3   4  269.87   18.60
   6   3   4  273.47   31.70
  -7  -3  -4   36.50   16.50
  -7  -3  -4   20.20   17.40
   7  -3   4   91.89   23.70
   7  -3   4   18.30   11.30
   7  -3   4   33.00   23.00
   7  -3   4    8.00   17.70
   7   3   4    7.10    9.00
   7   3   4    8.80   14.40
  -7   3  -4   26.20   10.20
   7   3   4   46.90   30.70
   7   3   4   23.30   22.30
  -7   3  -4    8.90   10.60
   7   3   4   46.00   26.30
  -8  -3  -4  100.49   25.40
   8  -3   4   98.89   17.70
   8  -3   4  127.39   28.10
  -8  -3  -4  147.79   23.10
   8   3   4  174.38   35.50
   8   3   4   67.49   16.10
   8   3   4   53.09   20.10
   8   3   4  120.19   32.70
   9  -4  -4    7.60    8.70
  -9  -4   4  -12.70   23.20
   9  -4  -4   13.60   16.90
   9  -4  -4    6.10   26.30
  -9   4   4   30.50   15.40
   9   4  -4  -22.30   16.40
   9   4  -4   44.20   32.10
   8  -4  -4  220.68   16.70
   8  -4  -4  271.37   26.20
   8  -4  -4  278.37   37.90
  -8  -4   4  280.37   29.30
   8  -4  -4  222.98   28.80
  -8   4   4  201.38   23.20
   8   4  -4  256.87   27.90
   8   4  -4  196.28   26.30
   8   4  -4  208.88   33.10
   7  -4  -4  191.98   13.70
   7  -4  -4  183.98   37.00
   7  -4  -4  230.58   32.50
  -7   4   4  189.38   18.10
   7   4  -4  168.38   20.80
   7   4  -4  188.18   27.60
   7   4  -4  226.38   22.50
   6  -4  -4   77.99   13.10
  -6  -4   4   86.99   14.60
  -6  -4   4   72.39   12.80
   6  -4  -4   92.49   15.30
   6  -4  -4   62.09    8.60
   6   4  -4   69.19   17.40
  -6   4   4   92.79   26.50
   6   4  -4   78.69   19.30
   6   4  -4   47.00   13.10
   5  -4  -4  141.59    7.60
  -5  -4   4  143.29   16.10
  -5  -4   4  121.39   18.10
   5  -4  -4  144.89   14.40
   5  -4  -4  148.29   14.80
  -5  -4   4  157.48   16.00
   5  -4  -4  145.29   20.90
  -5   4   4  163.08   12.90
   5   4  -4  167.08   16.30
  -5   4   4  182.08   26.90
   5   4  -4  147.79   19.20
   5   4  -4  140.79   16.30
   5   4  -4  157.98   18.00
  -4  -4   4   54.09   11.40
   4  -4  -4   83.19   12.10
  -4  -4   4   78.09   12.50
   4  -4  -4   68.09   14.60
   4  -4  -4   77.49   10.40
  -4  -4   4   87.79   13.30
   4   4  -4   75.69   15.10
   4   4  -4   71.49   11.20
   4   4  -4   70.29   12.00
  -4   4   4   66.99    5.80
   4   4  -4   73.39   11.00
  -4   4   4   65.39   16.70
  -4   4   4   73.79    9.60
  -3  -4   4 2004.40   50.09
  -3  -4   4 2030.90   47.90
   3  -4  -4 2027.40   45.70
   3  -4  -4 1958.50   46.50
  -3  -4   4 2014.30   46.20
  -3  -4   4 2007.60   48.50
   3  -4  -4 2021.60   56.19
   3   4  -4 1960.00   50.09
  -3   4   4 1988.00   44.20
  -3   4   4 1946.31   40.90
   3   4  -4 1988.10   49.10
   3   4  -4 1978.20   50.59
  -3   4   4 2029.90   56.49
  -2  -4   4  391.76   17.80
  -2  -4   4  366.36   13.70
  -2  -4   4  370.26   17.40
  -2  -4   4  369.06   17.10
   2  -4  -4  343.97   16.50
   2  -4  -4  367.06   15.10
   2  -4  -4  375.36   15.40
   2   4  -4  362.56   16.90
   2   4  -4  382.06   16.90
   2   4  -4  386.46   18.20
  -2   4   4  356.36   20.80
  -2   4   4  358.36   14.30
  -2   4   4  361.86   13.90
   2   4  -4  377.06   18.40
   1  -4  -4  178.88   11.30
   1  -4  -4  172.98    9.90
  -1  -4   4  176.18   11.70
  -1  -4   4  170.88   13.00
  -1  -4   4  166.28   11.50
  -1  -4   4  173.38   11.80
   1  -4  -4  169.48   13.90
  -1   4   4  168.68   10.00
  -1   4   4  176.58    9.60
   1   4  -4  193.18   12.90
   1   4  -4  186.88   13.40
   1   4  -4  163.98   11.30
  -1   4   4  161.88   12.50
  -1   4   4  187.28    7.20
   1   4  -4  176.18   11.50
   0  -4   4  566.14   18.80
   0  -4  -4  537.45   16.50
   0  -4  -4  559.44   22.80
   0  -4   4  591.14   22.50
   0  -4   4  545.15   16.80
   0  -4  -4  570.64   18.60
   0  -4   4  563.74   18.10
   0   4   4  550.94   22.40
   0   4   4  546.15   17.10
   0   4  -4  591.04   22.40
   0   4   4  548.95   17.30
   0   4  -4  545.65   18.20
   0   4  -4  566.54   17.70
   0   4  -4  557.84   16.70
  -1  -4  -4  313.17   14.00
   1  -4   4  338.57   18.50
   1  -4   4  329.97   12.60
   1  -4   4  331.57   15.40
  -1  -4  -4  337.67   13.60
  -1  -4  -4  312.37   19.40
   1  -4   4  338.27   11.00
  -1   4  -4  311.77   14.20
   1   4   4  313.07   13.90
   1   4   4  347.97   13.80
   1   4   4  298.87   19.50
   2  -4   4  322.17   11.70
   2  -4   4  287.17   18.00
  -2  -4  -4  291.17   14.40
   2  -4   4  302.07   16.20
  -2  -4  -4  298.77   20.40
   2   4   4  300.27   13.70
  -2   4  -4  307.37   14.70
  -2   4  -4  300.37    9.40
   2   4   4  312.47   20.80
   2   4   4  317.87   15.60
   3  -4   4    7.20    5.50
   3  -4   4    1.10    9.10
  -3  -4  -4    3.80    5.80
   3   4   4   13.80   12.50
  -3   4  -4    4.50    3.00
   3   4   4    9.30    6.10
  -3   4  -4    2.80    2.80
   3   4   4    7.00    8.80
   4  -4   4  369.16   16.60
   4  -4   4  397.26   22.50
  -4  -4  -4  375.26   21.10
   4  -4   4  335.57   27.20
  -4  -4  -4  391.96   19.80
  -4   4  -4  378.46   11.70
   4   4   4  416.86   20.70
   4   4   4  356.86   27.80
  -4   4  -4  379.96   12.40
   4   4   4  368.06   21.10
   5  -4   4  412.46   20.90
   5  -4   4  425.36   26.30
  -5  -4  -4  440.46   22.60
   5   4   4  431.86   23.30
  -5   4  -4  403.76   13.50
  -5   4  -4  395.76   14.60
   5   4   4  397.06   19.70
   5   4   4  425.26   27.80
   5   4   4  380.46   32.50
   6  -4   4  531.25   28.80
  -6  -4  -4  574.24   28.40
   6  -4   4  540.65   32.30
  -6   4  -4  562.64   19.90
   6   4   4  551.74   34.70
   6   4   4  550.14   27.20
  -6   4  -4  526.95   17.20
   6   4   4  589.24   25.60
   6   4   4  533.45   39.50
   7  -4   4  731.23   38.80
  -7  -4  -4  744.63   36.00
  -7  -4  -4  697.13   34.80
   7  -4   4  652.73   25.50
   7  -4   4  645.34   35.30
   7  -4   4  697.73   41.10
   7   4   4  688.23   42.00
   7   4   4  662.63   45.80
   7   4   4  617.74   32.50
   7   4   4  698.93   53.99
   7   4   4  617.64   30.90
  -7   4  -4  657.93   20.80
  -7   4  -4  684.33   23.60
  -8  -4  -4  200.28   29.80
   8  -4   4  193.98   28.00
   8  -4   4  156.18   21.10
   8  -4   4  189.68   29.20
   8   4   4  245.88   27.60
   8   4   4  138.69   20.30
   8   4   4  186.28   47.00
   8   4   4  256.57   42.70
  -9  -5   4  -14.60   25.50
   9  -5  -4    6.30   26.90
   9   5  -4  -29.10   18.80
  -9   5   4   41.50   16.00
   9   5  -4    8.10   28.00
   8  -5  -4    8.90   26.70
   8  -5  -4    8.40   16.20
   8  -5  -4   -1.50    6.50
  -8  -5   4   23.60   19.90
   8  -5  -4  -12.10   19.20
  -8   5   4   -4.90   12.20
   8   5  -4   12.50   13.60
   8   5  -4  -35.30   24.50
   8   5  -4   27.10   21.20
   8   5  -4  -33.70   20.20
  -7  -5   4   22.80   14.50
   7  -5  -4   14.60   13.20
   7  -5  -4   16.00    5.30
   7  -5  -4   -4.10   20.60
  -7   5   4   21.30   28.50
   7   5  -4    5.90   19.10
   7   5  -4   23.50   14.10
  -7   5   4    7.00    9.50
   7   5  -4   15.60   20.00
   7   5  -4   -0.20   10.10
  -6  -5   4  228.68   19.30
   6  -5  -4  217.98    9.60
   6  -5  -4  212.98   19.10
   6  -5  -4  246.98   17.70
  -6  -5   4  205.78   20.60
  -6   5   4  235.78   34.10
   6   5  -4  188.58   21.10
   6   5  -4  205.18   21.60
   5  -5  -4 3255.27   70.19
  -5  -5   4 2853.11   84.89
   5  -5  -4 3182.58   71.89
  -5  -5   4 3397.06   74.89
   5  -5  -4 3103.29   88.79
  -5  -5   4 3336.47   73.49
   5   5  -4 3345.17   80.29
   5   5  -4 3167.38   78.39
  -5   5   4 3265.17   68.49
   5   5  -4 3208.88   74.79
   5   5  -4 3229.68   78.79
  -5   5   4 3269.67   90.09
   4  -5  -4 1241.48   46.10
  -4  -5   4 1154.58   38.30
   4  -5  -4 1226.98   32.80
  -4  -5   4 1189.28   35.30
   4  -5  -4 1179.98   33.60
  -4  -5   4 1209.28   36.10
   4   5  -4 1226.98   39.00
  -4   5   4 1187.58   30.80
  -4   5   4 1201.18   46.80
   4   5  -4 1187.08   37.10
   4   5  -4 1197.68   33.90
   4   5  -4 1231.48   40.20
  -3  -5   4 2945.31   67.09
  -3  -5   4 2920.71   68.19
   3  -5  -4 2808.72   63.69
   3  -5  -4 2987.10   62.39
  -3  -5   4 3001.10   65.69
  -3   5   4 2927.31   60.89
   3   5  -4 3011.60   69.09
   3   5  -4 2966.20   67.29
  -3   5   4 2877.61   56.29
  -3   5   4 3005.20   75.49
   3   5  -4 2984.80   70.09
  -2  -5   4    1.40    3.90
   2  -5  -4    2.60    5.80
   2  -5  -4    3.10    7.90
  -2  -5   4   -9.00    7.20
   2  -5  -4    8.20    6.70
  -2  -5   4    3.80    5.40
  -2  -5   4    1.80    7.80
   2   5  -4    3.40    7.10
  -2   5   4   10.00   10.40
  -2   5   4    3.80    1.70
   2   5  -4    4.70    6.60
  -2   5   4    5.30    6.10
   2   5  -4    6.30    7.60
   2   5  -4   -0.10    6.00
  -2   5   4    1.20    4.40
  -1  -5   4  374.56   16.20
   1  -5  -4  355.16   13.30
   1  -5  -4  349.67   14.80
  -1  -5   4  345.37   15.90
   1  -5  -4  342.77   18.30
  -1  -5   4  357.56   18.30
  -1  -5   4  337.87   14.90
  -1   5   4  360.16   11.50
   1   5  -4  375.56   16.90
   1   5  -4  352.46   18.30
   1   5  -4  341.97   15.50
  -1   5   4  351.46   16.50
  -1   5   4  354.26   13.70
   1   5  -4  357.26   15.30
   0  -5  -4 1784.32   40.80
   0  -5  -4 1716.03   37.40
   0  -5   4 1691.43   38.70
   0  -5   4 1804.92   46.00
   0  -5  -4 1710.03   46.30
   0  -5   4 1786.92   39.90
   0  -5   4 1778.32   40.70
   0   5   4 1739.73   45.20
   0   5   4 1740.43   38.20
   0   5  -4 1757.42   39.60
   0   5  -4 1749.03   37.50
   0   5   4 1710.83   38.30
   0   5  -4 1769.52   46.60
   0   5  -4 1766.72   40.10
   0   5   4 1755.32   39.40
   0   5  -4 1759.92   38.10
  -1  -5  -4 2424.46   61.19
   1  -5   4 2455.65   53.99
  -1  -5  -4 2483.65   53.89
   1  -5   4 2449.95   50.29
   1  -5   4 2440.96   48.80
   1  -5   4 2487.85   59.49
   1   5   4 2427.46   53.09
   1   5   4 2457.55   52.29
   1   5   4 2459.15   60.79
   1   5   4 2438.26   52.69
  -1   5  -4 2477.65   53.09
  -2  -5  -4   21.40    7.30
   2  -5   4   13.70    8.20
  -2  -5  -4   14.40   10.20
   2  -5   4   13.80    7.90
   2  -5   4   12.70    2.70
   2  -5   4    9.80    5.00
   2   5   4   10.00    7.20
  -2   5  -4   12.70    2.80
   2   5   4    7.00    5.70
   2   5   4   13.40    5.80
   2   5   4   -3.80   11.90
   3  -5   4  193.18   18.40
  -3  -5  -4  202.78   17.30
  -3  -5  -4  205.48   15.20
   3  -5   4  165.98   21.30
   3  -5   4  188.08    9.20
   3  -5   4  197.28   16.10
   3   5   4  186.88   12.50
   3   5   4  208.78   23.20
   3   5   4  217.08   15.60
   3   5   4  191.48   15.30
   4  -5   4 1174.18   48.00
  -4  -5  -4 1169.38   39.00
  -4  -5  -4 1163.58   35.20
   4  -5   4 1128.49   37.20
   4  -5   4 1095.89   28.50
   4   5   4 1082.49   36.60
   4   5   4 1129.39   33.30
   4   5   4 1105.69   46.20
   4   5   4 1197.38   36.80
  -5  -5  -4 1143.59   37.50
   5  -5   4 1166.38   51.29
   5  -5   4 1214.38   42.00
   5  -5   4 1172.78   34.20
  -5   5  -4 1132.39   24.30
   5   5   4 1197.58   37.10
   5   5   4 1154.08   50.59
   5   5   4 1194.28   39.10
   5   5   4 1221.68   42.30
  -5   5  -4 1221.38   24.40
   6  -5   4  117.79   20.40
   6  -5   4  115.19   18.10
  -6  -5  -4  130.79   19.70
  -6   5  -4  113.69    7.30
   6   5   4  137.69   22.70
   6   5   4   81.59   13.60
   6   5   4  157.88   31.10
  -6   5  -4  114.89    7.20
   7  -5   4   20.50   21.10
  -7  -5  -4    1.00   18.40
   7  -5   4   20.40   11.60
   7  -5   4   40.80   17.70
   7  -5   4   35.80   29.40
   7   5   4  -18.60   32.00
   7   5   4   -0.10   10.70
  -7   5  -4    3.00    5.90
   7   5   4   19.40   33.10
   7   5   4    8.20   24.80
  -7   5  -4   17.80    5.40
   7   5   4   10.80   14.30
  -8  -5  -4   26.30   27.20
   8  -5   4   24.60   23.60
   8  -5   4   23.10   23.10
   8  -5   4   -6.80   14.20
   8   5   4   21.80   28.90
   8   5   4   -1.00   37.60
  -8   5  -4   32.20    7.80
  -8   5  -4   16.90    6.00
   8  -6  -4  116.99   32.40
   8  -6  -4   20.20   15.00
  -8  -6   4   46.50   22.00
   8  -6  -4   86.09   22.80
   8   6  -4   30.90   16.10
  -8   6   4   66.09   11.20
   8   6  -4   51.39   31.80
   8   6  -4   52.99   23.90
   8   6  -4   61.89   22.00
   7  -6  -4   66.49   21.60
   7  -6  -4    4.10   16.20
   7  -6  -4   20.50    4.40
  -7  -6   4   27.20   16.30
   7  -6  -4   21.00   13.70
   7  -6  -4   18.60    5.50
  -7   6   4   25.80   29.30
   7   6  -4   24.10   16.30
   7   6  -4   24.30   12.80
   7   6  -4   29.10   23.60
   7   6  -4   69.49   16.10
  -7   6   4   23.80    9.60
  -6  -6   4   96.39   15.80
   6  -6  -4   88.79   13.60
  -6  -6   4  119.29   17.70
   6  -6  -4  108.69   16.80
  -6   6   4  101.59   24.10
   6   6  -4  110.39   16.20
   6   6  -4   99.39   21.10
  -5  -6   4    5.50   12.60
  -5  -6   4   14.10    8.80
   5  -6  -4   14.20   11.40
   5  -6  -4    5.60   16.90
  -5  -6   4    2.80   12.40
   5  -6  -4   18.60    8.40
   5   6  -4   13.70   15.60
   5   6  -4    1.40    9.00
  -5   6   4   28.70   22.40
   5   6  -4   10.90    8.30
  -5   6   4   12.70    5.90
   5   6  -4   13.40   10.20
   4  -6  -4  136.49   12.90
   4  -6  -4  127.79   20.80
  -4  -6   4  129.09   17.30
  -4  -6   4  131.79   16.50
  -4  -6   4  107.19   15.50
   4  -6  -4  117.79   13.60
   4   6  -4  149.79   18.20
  -4   6   4  119.69   22.10
   4   6  -4  133.99   16.80
  -4   6   4  124.89   10.20
   4   6  -4  104.39   14.70
  -3  -6   4 1204.18   37.60
   3  -6  -4 1180.58   34.10
  -3  -6   4 1197.28   34.90
   3  -6  -4 1217.68   31.90
  -3  -6   4 1232.68   37.30
   3   6  -4 1177.58   38.50
  -3   6   4 1185.48   44.40
   3   6  -4 1276.27   36.90
   3   6  -4 1149.78   37.50
  -3   6   4 1250.37   30.10
   3   6  -4 1191.38   34.70
   2  -6  -4 2560.24   54.39
  -2  -6   4 2634.14   61.89
  -2  -6   4 2667.93   58.59
   2  -6  -4 2537.25   55.39
   2  -6  -4 2574.84   59.69
  -2  -6   4 2609.74   60.19
   2   6  -4 2614.84   60.59
   2   6  -4 2514.65   58.29
   2   6  -4 2543.25   63.09
  -2   6   4 2613.34   66.39
  -2   6   4 2570.04   53.79
  -2   6   4 2501.05   49.80
   2   6  -4 2589.54   57.39
  -2   6   4 2513.15   52.89
  -1  -6   4  364.96   16.90
   1  -6  -4  364.26   15.70
  -1  -6   4  369.56   16.70
  -1  -6   4  360.96   19.20
   1  -6  -4  377.96   13.20
   1  -6  -4  384.46   20.30
   1   6  -4  375.16   19.90
   1   6  -4  356.86   16.00
  -1   6   4  377.86   13.10
  -1   6   4  407.26   14.60
  -1   6   4  393.16   22.50
   1   6  -4  365.76   15.70
   1   6  -4  355.66   17.10
  -1   6   4  354.06   17.10
   0  -6   4  223.48   16.90
   0  -6  -4  206.68   17.10
   0  -6   4  224.18   12.70
   0  -6  -4  243.28   13.50
   0  -6   4  202.78   11.30
   0  -6  -4  217.38    9.60
   0  -6   4  234.68   13.10
   0   6   4  227.78   11.30
   0   6   4  243.68   11.90
   0   6  -4  251.97   17.40
   0   6   4  227.78   17.40
   0   6  -4  212.28   13.10
   0   6  -4  226.88   12.20
   0   6   4  230.28   11.10
   0   6  -4  220.38   11.40
   0   6  -4  216.28   10.00
   1  -6   4  126.69   14.10
  -1  -6  -4  146.59   16.80
   1  -6   4  133.99   15.10
  -1  -6  -4  136.29   11.60
   1  -6   4  125.69    9.70
   1  -6   4  133.79    7.90
   1  -6   4  133.79   12.20
   1   6   4  134.19   10.60
   1   6   4  143.89   11.30
   1   6   4  135.89   17.60
   1   6   4  132.69   10.40
  -1   6  -4  135.29   10.10
   2  -6   4    3.50    7.30
   2  -6   4    1.40   12.40
   2  -6   4    6.70    2.40
  -2  -6  -4   -4.70    8.90
   2  -6   4   -2.20    7.90
  -2  -6  -4   14.80    8.30
   2  -6   4    7.00    4.70
   2   6   4    4.50    6.10
  -2   6  -4    1.80    2.10
   2   6   4    4.40    6.30
   2   6   4   12.60    5.40
   2   6   4  -10.90   11.90
   3  -6   4 1220.98   35.80
   3  -6   4 1187.98   44.90
   3  -6   4 1104.09   24.30
  -3  -6  -4 1123.99   36.70
   3  -6   4 1178.28   40.10
  -3  -6  -4 1161.18   34.60
   3   6   4 1167.28   32.80
   3   6   4 1208.38   36.20
   3   6   4 1073.79   43.50
   3   6   4 1135.49   34.40
   4  -6   4  414.76   15.00
   4  -6   4  435.06   30.90
  -4  -6  -4  428.16   22.70
  -4  -6  -4  293.17   34.20
   4  -6   4  394.76   26.60
   4  -6   4  435.66   23.70
   4   6   4  420.16   19.40
   4   6   4  426.16   24.30
   4   6   4  424.16   22.30
   4   6   4  433.56   34.30
   5  -6   4  126.79   18.20
  -5  -6  -4  185.38   18.70
   5  -6   4  184.58   26.80
   5  -6   4  131.39   14.20
  -5  -6  -4  132.89   19.50
   5   6   4  125.69   50.39
   5   6   4  159.08   21.70
   5   6   4  127.89   13.40
   6  -6   4  493.65   41.40
   6  -6   4  402.36   30.90
   6  -6   4  403.26   22.80
  -6  -6  -4  429.76   29.30
  -6  -6  -4  489.45   28.30
   6   6   4  417.76   25.50
   6   6   4  394.76   31.80
   6   6   4  396.76   43.80
   6   6   4  399.36   24.10
  -7  -6  -4   88.79   22.60
   7  -6   4  115.99   26.30
   7  -6   4  133.99   32.40
   7  -6   4  108.89   12.40
  -7  -6  -4   65.89   22.20
   7  -6   4  121.59   21.40
   7   6   4  152.18   36.10
   7   6   4   95.49   18.80
   7   6   4   52.49   42.90
   7   6   4   72.99   16.90
   7   6   4  104.19   30.40
   8  -6   4   48.00   15.70
   8  -6   4   56.49   21.50
   8  -6   4  109.29   21.20
  -8  -6  -4    7.90   28.20
   8   6   4   95.59   36.10
   8   6   4   -2.00   32.00
  -8  -7   4   -3.80   23.80
   8  -7  -4  -16.80   12.60
   8  -7  -4    6.90   20.80
   8   7  -4   -5.10   16.20
   8   7  -4   37.00   21.20
   7  -7  -4    0.90   11.70
   7  -7  -4   15.30   16.50
   7  -7  -4   43.00   24.70
  -7  -7   4   34.30   17.50
   7   7  -4   12.50   15.40
   7   7  -4   11.90   13.10
  -7   7   4    7.90   30.50
  -7   7   4    2.80    7.80
   7   7  -4   56.69   14.50
   7   7  -4   21.60   24.90
  -6  -7   4   36.90   13.20
  -6  -7   4   40.50   15.80
   6  -7  -4   49.20   15.00
  -6  -7   4   40.40   16.60
   6  -7  -4   52.49   17.30
   6  -7  -4   51.69   10.50
   6   7  -4   28.40   12.60
  -6   7   4   35.90   30.80
   6   7  -4   36.50   11.30
   6   7  -4   43.40   20.00
  -5  -7   4 1379.66   42.10
   5  -7  -4 1336.07   39.20
  -5  -7   4 1210.78   45.80
  -5  -7   4 1364.16   43.10
   5  -7  -4 1317.37   35.90
   5  -7  -4 1305.27   53.49
  -5   7   4 1369.96   58.89
   5   7  -4 1339.77   48.60
   5   7  -4 1364.36   46.90
  -5   7   4 1364.66   33.20
   5   7  -4 1378.06   44.80
   4  -7  -4  158.48   23.90
  -4  -7   4  136.59   17.20
  -4  -7   4  113.69   15.90
   4  -7  -4  115.19   13.00
  -4  -7   4  126.49   18.60
   4  -7  -4  103.49   14.30
  -4   7   4  118.69   24.20
   4   7  -4  141.49   19.70
   4   7  -4  129.89   18.30
  -4   7   4  132.49    9.90
   4   7  -4  100.99   22.50
  -3  -7   4  106.69   15.10
  -3  -7   4   96.99   13.50
   3  -7  -4   90.79   11.10
   3  -7  -4   80.19   11.20
  -3  -7   4   89.59   14.00
  -3   7   4   89.59   19.50
   3   7  -4   92.59   14.30
   3   7  -4   73.89   11.70
   3   7  -4  119.29   16.30
  -3   7   4   95.69    9.00
   3   7  -4  106.79   14.40
   2  -7  -4 1078.99   29.40
   2  -7  -4 1020.70   33.70
  -2  -7   4 1074.09   34.90
  -2  -7   4 1067.59   32.10
   2  -7  -4 1057.19   27.10
  -2  -7   4 1030.40   33.90
  -2   7   4 1049.49   27.10
  -2   7   4 1092.59   40.30
  -2   7   4 1034.90   25.20
   2   7  -4 1086.19   37.10
   2   7  -4 1115.69   34.90
   2   7  -4 1104.89   37.20
  -2   7   4 1035.80   26.00
   2   7  -4 1074.79   30.60
   2   7  -4 1065.19   32.10
  -2   7   4 1053.79   23.30
   1  -7  -4 1378.66   34.90
  -1  -7   4 1338.87   26.40
   1  -7  -4 1327.77   29.60
  -1  -7   4 1329.37   35.60
  -1  -7   4 1322.37   36.40
   1  -7  -4 1374.56   41.00
  -1  -7   4 1369.56   40.40
  -1   7   4 1355.66   32.70
   1   7  -4 1402.06   37.40
   1   7  -4 1407.56   42.30
   1   7  -4 1343.47   37.60
  -1   7   4 1317.17   35.70
   1   7  -4 1325.67   34.70
   1   7  -4 1379.56   34.00
  -1   7   4 1311.77   32.40
  -1   7   4 1369.16   42.60
   0  -7   4  332.67   15.00
   0  -7  -4  334.97   21.50
   0  -7   4  326.87   15.40
   0  -7   4  344.57   15.50
   0  -7  -4  335.37   16.00
   0  -7  -4  330.07   11.10
   0  -7   4  322.77   19.30
   0  -7   4  312.37   15.00
   0   7  -4  331.87   11.50
   0   7  -4  336.57   14.20
   0   7  -4  332.57   16.00
   0   7  -4  334.47   13.00
   0   7   4  331.57   14.00
   0   7   4  319.87   20.70
   0   7  -4  364.76   21.40
   0   7   4  321.17   12.30
   0   7   4  351.36   15.30
  -1  -7  -4  570.04   21.50
   1  -7   4  573.64   24.90
   1  -7   4  595.34   25.90
   1  -7   4  572.34   16.90
   1  -7   4  594.04   18.20
   1  -7   4  580.54   20.80
  -1  -7  -4  566.74   27.90
   1   7   4  532.15   27.80
   1   7   4  590.24   19.80
  -1   7  -4  525.85   25.20
  -1   7  -4  545.75   18.90
   1   7   4  561.04   18.40
   1   7   4  581.54   21.50
   2  -7   4  220.08   20.90
  -2  -7  -4  219.08   20.90
   2  -7   4  221.78    6.80
   2  -7   4  228.08   10.30
   2  -7   4  249.48   16.10
  -2  -7  -4  236.28   15.80
   2  -7   4  247.48   19.40
   2   7   4  258.47   16.50
   2   7   4  241.88   14.10
   2   7   4  222.08   14.00
   2   7   4  236.58   14.30
   2   7   4  235.98   24.30
   3  -7   4 1350.06   47.80
   3  -7   4 1336.57   39.10
  -3  -7  -4 1402.86   43.10
  -3  -7  -4 1343.67   38.50
   3  -7   4 1341.47   43.90
   3  -7   4 1182.68   30.70
   3   7   4 1319.67   37.80
   3   7   4 1378.36   40.50
   3   7   4 1313.67   49.20
   3   7   4 1296.07   36.70
   4  -7   4   26.00    6.00
   4  -7   4    8.10    9.80
  -4  -7  -4   34.30   12.00
   4  -7   4   20.40   11.10
  -4  -7  -4   24.40   13.40
   4   7   4   16.40   10.20
   4   7   4   24.90    8.70
   4   7   4   11.20   20.40
   4   7   4   22.70   12.40
   5  -7   4  194.48   30.50
  -5  -7  -4  175.68   21.20
   5  -7   4  108.79   13.50
  -5  -7  -4  150.28   19.60
   5  -7   4  130.89   19.00
   5  -7   4  115.19   22.20
   5   7   4  134.19   19.30
   5   7   4  198.48   35.00
   6  -7   4   16.60   14.30
  -6  -7  -4   33.70   20.10
   6  -7   4   42.80   17.70
  -6  -7  -4   20.90   19.60
   6  -7   4    1.60   24.80
   6   7   4   31.10   21.40
   6   7   4   10.60   33.30
   6   7   4   15.00    9.80
   7  -7   4   94.39   21.60
   7  -7   4   96.49   13.50
   7  -7   4  152.58   22.30
  -7  -7  -4  177.28   27.60
  -7  -7  -4  119.69   24.20
   7  -7   4  115.49   26.40
   7  -7   4  111.79   36.90
   7   7   4   97.69   17.80
   7   7   4  107.39   29.30
   7   7   4  155.58   23.30
   7   7   4  208.18   49.60
  -8  -8   4   24.10   25.80
   8  -8  -4   12.90   22.90
  -8   8   4   26.00    8.70
   8   8  -4   36.40   40.20
   7  -8  -4  -13.30   29.90
   7  -8  -4    1.60   18.20
  -7  -8   4   19.50   19.20
   7  -8  -4  -12.30    9.70
  -7   8   4    0.50    7.10
   7   8  -4    1.90   14.00
   7   8  -4   25.50   13.60
   7   8  -4  -11.70   25.10
  -7   8   4    7.00   38.90
   7   8  -4    3.80   35.40
   7   8  -4   11.90   19.10
  -6  -8   4  326.67   26.50
   6  -8  -4  325.87   24.40
  -6  -8   4  345.07   29.30
   6  -8  -4  329.07   34.70
   6  -8  -4  320.37   18.30
  -6   8   4  353.56   21.70
   6   8  -4  319.37   33.90
   6   8  -4  312.17   25.00
   6   8  -4  301.17   26.70
   6   8  -4  346.67   42.20
  -6   8   4  365.06   46.40
   5  -8  -4  581.64   36.30
  -5  -8   4  621.54   28.10
  -5  -8   4  605.04   29.70
  -5  -8   4  580.24   32.80
   5  -8  -4  589.04   22.40
   5  -8  -4  645.74   27.70
   5   8  -4  553.64   29.90
  -5   8   4  612.34   18.90
   5   8  -4  607.94   36.10
   5   8  -4  581.14   31.00
  -4  -8   4   13.60    9.40
  -4  -8   4   36.20   12.50
  -4  -8   4   31.50   14.00
   4  -8  -4   12.90    8.50
   4  -8  -4   20.50   11.60
  -4   8   4    9.70   19.80
   4   8  -4   42.80   13.80
   4   8  -4   32.90   10.00
   4   8  -4   18.60   15.20
   4   8  -4   43.30   11.10
  -4   8   4   22.40    6.10
   4   8  -4   34.60   20.70
   3  -8  -4  275.77   18.50
  -3  -8   4  292.67   19.50
  -3  -8   4  250.87   19.30
   3  -8  -4  273.77   15.40
  -3  -8   4  283.17   21.60
   3  -8  -4  281.47   15.80
  -3   8   4  293.47   28.90
   3   8  -4  266.17   16.90
  -3   8   4  276.97   12.70
   3   8  -4  286.97   27.20
   3   8  -4  277.87   21.00
   3   8  -4  303.97   20.30
   3   8  -4  275.67   22.60
   2  -8  -4  610.64   21.80
  -2  -8   4  603.94   26.50
  -2  -8   4  636.24   24.50
   2  -8  -4  619.64   18.50
   2  -8  -4  607.04   26.90
  -2  -8   4  645.54   27.60
   2   8  -4  608.34   21.60
  -2   8   4  619.34   19.10
   2   8  -4  618.74   24.10
  -2   8   4  562.04   30.90
   2   8  -4  610.74   29.40
  -2   8   4  627.24   18.90
  -2   8   4  597.64   15.30
   2   8  -4  624.54   28.70
  -2   8   4  600.64   17.70
   2   8  -4  613.34   26.20
  -1  -8   4   21.90    9.50
   1  -8  -4   16.40    4.30
   1  -8  -4   22.10   11.80
   1  -8  -4   10.20    6.90
  -1  -8   4    9.10    7.90
  -1  -8   4   14.30    9.00
   1   8  -4   26.50   10.20
   1   8  -4   15.70    7.50
  -1   8   4   11.70    5.00
   1   8  -4   14.20    9.40
  -1   8   4   18.70    5.90
  -1   8   4   11.90   12.60
  -1   8   4   17.60    9.30
   1   8  -4    6.70    6.70
   1   8  -4   13.00    7.80
  -1   8   4   12.60    5.20
   0  -8   4  302.27   15.60
   0  -8  -4  300.97   22.20
   0  -8   4  288.37   15.70
   0  -8   4  315.27   15.00
   0  -8   4  326.07   21.10
   0  -8  -4  322.97   16.60
   0  -8   4  304.27   14.40
   0   8  -4  295.67   10.30
   0   8   4  336.47   22.60
   0   8  -4  316.07   16.90
   0   8   4  303.97   11.20
   0   8  -4  347.47   21.80
   0   8  -4  308.37   11.90
   0   8   4  337.67   14.20
   0   8   4  311.07   14.70
   0   8   4  319.07   15.80
   0   8  -4  310.77   13.80
   1  -8   4  125.69   16.50
  -1  -8  -4  111.99   13.60
   1  -8   4  107.69   11.70
   1  -8   4  116.99    9.40
   1  -8   4  100.29    9.50
   1  -8   4  116.79   14.70
  -1  -8  -4  119.89   19.20
  -1   8  -4  118.39   10.00
  -1   8  -4  108.69   16.00
   1   8   4  124.79   12.90
   1   8   4  138.69   20.40
   1   8   4  128.39   11.70
   1   8   4   98.99   10.30
   1   8   4  118.29   11.00
  -2  -8  -4  169.88   17.40
   2  -8   4  179.68   15.00
  -2  -8  -4  232.98   17.60
   2  -8   4  175.08    5.80
   2  -8   4  180.78    6.60
  -2  -8  -4  196.08   21.90
   2  -8   4  198.88   21.30
   2  -8   4  173.08   10.40
   2  -8   4  189.58   18.60
   2   8   4  163.58   13.70
   2   8   4  208.08   25.70
   2   8   4  184.78   14.20
   2   8   4  177.48   15.80
   2   8   4  183.08   13.80
  -3  -8  -4  416.76   22.80
   3  -8   4  385.06   29.40
   3  -8   4  401.06   12.60
   3  -8   4  400.06   22.00
  -3  -8  -4  421.46   25.70
   3  -8   4  411.56   25.20
   3   8   4  400.36   21.00
   3   8   4  360.96   30.70
   3   8   4  382.76   20.00
   3   8   4  326.17   26.90
  -4  -8  -4  451.95   24.50
   4  -8   4  477.15   29.00
   4  -8   4  485.85   36.20
   4  -8   4  413.46   24.80
  -4  -8  -4  439.96   27.10
   4   8   4  499.45   31.20
   4   8   4  482.25   25.30
   4   8   4  409.76   25.20
   5  -8   4    1.30   11.90
  -5  -8  -4   15.10   14.30
   5  -8   4   -2.70   21.70
   5  -8   4   -8.50   10.20
  -5  -8  -4   -0.40   22.30
   5  -8   4    3.10    8.30
   5   8   4   16.90   15.20
   5   8   4  -21.80   23.70
   6  -8   4   23.80   12.70
  -6  -8  -4   47.50   21.80
   6  -8   4   27.00   15.80
   6  -8   4    3.10   26.80
  -6  -8  -4   73.79   19.50
   6  -8   4   37.60   19.60
   6   8   4   45.60   37.50
   6   8   4   33.50   21.40
   6   8   4   18.70   10.30
  -7  -8  -4  -17.10   26.50
   7  -8   4   73.49   22.30
   7  -8   4  -11.60   17.20
   7  -8   4    7.10   44.80
   7  -8   4   -8.20    9.10
   7  -8   4   15.40   16.50
   7   8   4  115.89   39.00
   7   8   4   18.20   28.30
  -7  -9   4   83.29   24.60
   7  -9  -4   92.79   11.30
  -7  -9   4  135.69   25.10
   7  -9  -4  105.79   21.20
   7  -9  -4  104.69   36.10
   7   9  -4   76.29   17.50
   7   9  -4  107.29   47.90
  -6  -9   4   -1.50   20.20
   6  -9  -4   23.70   23.90
  -6  -9   4  -17.80   12.70
   6  -9  -4   10.40   15.80
   6  -9  -4   -1.50    8.30
   6   9  -4  -15.80   16.90
  -6   9   4   19.10    5.80
   6   9  -4  -19.70   30.60
  -6   9   4  -23.10   33.20
   6   9  -4  -37.70   22.30
   6   9  -4    0.90   13.20
  -5  -9   4  575.84   30.60
   5  -9  -4  587.24   39.10
   5  -9  -4  531.55   27.40
   5  -9  -4  599.94   21.70
  -5  -9   4  570.94   34.20
  -5  -9   4  592.84   29.30
   5   9  -4  602.94   31.40
   5   9  -4  559.34   35.90
  -5   9   4  576.24   17.70
  -5   9   4  578.24   47.90
   5   9  -4  540.95   43.00
  -4  -9   4   11.10   15.00
   4  -9  -4   21.80   12.50
   4  -9  -4   26.30    8.70
  -4  -9   4  -19.80   14.40
   4   9  -4   -8.60   20.60
   4   9  -4   13.80    9.40
   4   9  -4    5.80   11.60
   4   9  -4    8.20   16.50
  -4   9   4   11.60    5.00
  -4   9   4   22.30   21.10
  -3  -9   4   16.10   10.00
  -3  -9   4   36.00   10.80
  -3  -9   4   35.60   13.80
   3  -9  -4   35.70   13.30
   3  -9  -4   27.50    8.60
   3  -9  -4   34.10    9.30
  -3   9   4   37.20   21.70
   3   9  -4   16.10    9.50
   3   9  -4   27.50   14.30
   3   9  -4    9.00   10.90
   3   9  -4   22.40   19.30
   3   9  -4   35.00   10.20
  -3   9   4   30.40    6.30
   2  -9  -4  481.05   15.00
  -2  -9   4  471.35   22.10
  -2  -9   4  466.05   24.60
   2  -9  -4  476.55   19.90
  -2  -9   4  484.85   25.00
   2  -9  -4  467.35   26.30
  -2   9   4  451.75   12.00
  -2   9   4  482.85   30.90
   2   9  -4  476.55   27.10
  -2   9   4  450.65   13.70
  -2   9   4  497.05   17.10
   2   9  -4  496.25   29.60
   2   9  -4  466.95   19.40
   2   9  -4  516.25   25.70
  -2   9   4  478.15   17.80
   2   9  -4  506.45   22.10
  -1  -9   4   11.40    8.30
  -1  -9   4   14.20    9.70
   1  -9  -4   16.60   14.00
   1  -9  -4   21.90    8.70
  -1  -9   4   23.10    9.80
  -1   9   4   14.50    5.50
   1   9  -4   20.40   10.40
   1   9  -4   20.90   11.90
  -1   9   4   24.30    5.70
  -1   9   4   16.40   14.90
  -1   9   4   19.50    9.50
   1   9  -4   17.30    9.10
  -1   9   4   24.80    6.80
   1   9  -4   26.50    6.50
   1   9  -4   26.00    8.40
   0  -9   4  800.92   26.00
   0  -9  -4  831.82   35.30
   0  -9   4  801.52   32.20
   0  -9   4  825.22   23.40
   0  -9   4  789.92   24.30
   0  -9   4  769.42   25.90
   0  -9  -4  827.72   27.40
   0   9   4  806.22   24.90
   0   9   4  810.32   32.70
   0   9  -4  801.32   26.50
   0   9   4  785.12   23.90
   0   9   4  753.72   26.70
   0   9   4  811.52   32.60
   0   9  -4  826.52   34.30
   0   9  -4  813.12   22.60
   1  -9   4  483.25   17.60
   1  -9   4  493.35   24.20
   1  -9   4  474.65   18.10
   1  -9   4  511.85   19.10
  -1  -9  -4  473.25   30.10
   1  -9   4  486.65   14.90
  -1  -9  -4  496.45   22.30
   1   9   4  501.25   23.00
  -1   9  -4  503.25   27.70
   1   9   4  505.35   31.60
   1   9   4  491.45   16.50
   1   9   4  474.55   19.20
   1   9   4  488.95   20.20
  -2  -9  -4   20.80   10.40
   2  -9   4   30.50   10.00
   2  -9   4   24.70    3.30
  -2  -9  -4   33.30   13.40
   2  -9   4   14.00   13.70
   2  -9   4   19.70    9.90
  -2  -9  -4   19.90   17.80
   2  -9   4   18.60    3.90
   2  -9   4   25.20    6.80
   2   9   4   17.60    8.20
   2   9   4   17.60    9.30
   2   9   4   21.70    9.40
   2   9   4   14.80   18.40
   3  -9   4  155.28   10.40
   3  -9   4  147.79   19.90
  -3  -9  -4  172.58   25.00
  -3  -9  -4  162.08   19.50
   3  -9   4  148.79   17.50
   3  -9   4  166.68   24.60
   3   9   4  144.29   15.50
   3   9   4  136.49   16.20
   3   9   4  135.29   28.80
   3   9   4  141.89   15.70
   4  -9   4   84.99   16.80
  -4  -9  -4   74.59   16.90
   4  -9   4  104.89   25.80
  -4  -9  -4   99.59   18.60
   4  -9   4   79.09   14.40
   4   9   4  107.19   29.20
   4   9   4   92.99   16.20
   5  -9   4   19.40    7.10
   5  -9   4   32.00   16.50
   5  -9   4   18.90   13.50
   5  -9   4   21.60   22.00
  -5  -9  -4    4.10   17.00
  -5  -9  -4   19.90   17.50
   5   9   4   25.60   18.20
   5   9   4   19.00   14.30
   5   9   4   18.40   10.00
   5   9   4   82.09   34.70
  -6  -9  -4  562.74   38.00
   6  -9   4  570.24   36.10
   6  -9   4  507.85   52.99
   6  -9   4  516.75   21.50
   6  -9   4  508.85   14.90
  -6  -9  -4  591.94   39.80
   6  -9   4  520.95   37.50
   6   9   4  558.64   33.40
   6   9   4  550.74   29.10
   6   9   4  626.94   63.09
   6   9   4  520.55   40.70
   7  -9   4    7.10   22.70
   7  -9   4    2.10   19.20
  -7  -9  -4   -4.70   28.80
   7   9   4   23.30   30.90
   7   9   4   35.10   42.10
   7 -10  -4   19.30   23.10
  -7 -10   4   52.39   25.30
  -7 -10   4  -39.30   22.40
   7  10  -4   30.80   46.80
  -6 -10   4    6.80   18.50
  -6 -10   4   -3.20   21.60
   6 -10  -4   28.80   18.70
  -6 -10   4  -12.60   14.80
   6 -10  -4    9.10    8.40
   6  10  -4   26.40   38.90
   6  10  -4   -5.60   14.00
  -6  10   4    8.50    4.10
   6  10  -4   22.70   22.20
  -6  10   4   11.80   42.20
  -5 -10   4  524.65   34.40
   5 -10  -4  534.25   20.90
  -5 -10   4  552.84   33.30
   5 -10  -4  605.74   31.00
  -5 -10   4  556.04   29.70
  -5  10   4  477.45   51.99
   5  10  -4  504.85   30.50
   5  10  -4  562.14   38.50
  -5  10   4  537.55   16.10
   5  10  -4  553.34   38.40
   5  10  -4  560.34   49.70
  -4 -10   4   12.40   10.00
   4 -10  -4   15.00   10.50
  -4 -10   4   15.00   12.90
   4 -10  -4  -11.20   13.60
   4 -10  -4   12.80    9.00
   4  10  -4   17.60   23.50
   4  10  -4   20.40    9.90
   4  10  -4    1.70   13.50
  -4  10   4    3.00    5.40
  -4  10   4   36.90   25.60
   4  10  -4    9.50   17.30
  -3 -10   4  432.86   23.90
   3 -10  -4  391.06   18.70
  -3 -10   4  402.26   27.40
   3 -10  -4  394.46   26.10
   3 -10  -4  400.96   17.20
  -3 -10   4  386.86   29.90
   3  10  -4  401.16   20.10
   3  10  -4  422.96   28.50
  -3  10   4  431.96   15.50
   3  10  -4  447.76   24.90
   3  10  -4  388.36   34.40
  -3  10   4  420.16   36.90
   2 -10  -4  464.25   28.00
   2 -10  -4  491.05   12.50
   2 -10  -4  491.35   21.10
  -2 -10   4  471.05   22.80
  -2 -10   4  461.35   26.60
  -2 -10   4  502.95   26.10
   2  10  -4  460.75   26.10
   2  10  -4  496.05   19.80
   2  10  -4  527.05   31.50
   2  10  -4  505.25   28.60
   2  10  -4  449.76   22.10
  -2  10   4  483.65   19.50
  -2  10   4  480.85   17.40
  -2  10   4  487.25   33.40
   1 -10  -4  247.18   16.70
  -1 -10   4  257.27   21.00
  -1 -10   4  249.78   19.70
   1 -10  -4  249.97   24.20
  -1 -10   4  258.77   17.20
  -1  10   4  239.18   11.90
   1  10  -4  248.78   15.40
  -1  10   4  262.87   14.10
   1  10  -4  234.58   19.90
   1  10  -4  267.47   13.50
   1  10  -4  249.78   19.70
  -1  10   4  231.28   17.40
  -1  10   4  250.17   15.70
  -1  10   4  225.98   25.00
   0 -10  -4  797.72   27.50
   0 -10   4  772.92   22.80
   0 -10   4  774.72   24.20
   0 -10   4  763.62   26.70
   0 -10  -4  797.52   36.70
   0 -10   4  802.62   33.80
   0 -10   4  795.52   27.10
   0  10  -4  791.12   22.00
   0  10   4  754.02   33.70
   0  10   4  836.12   29.40
   0  10   4  770.72   25.70
   0  10  -4  753.02   34.40
   0  10   4  798.12   24.70
   0  10   4  804.82   34.90
   1 -10   4 1600.64   39.20
  -1 -10  -4 1528.65   43.40
   1 -10   4 1628.24   49.99
  -1 -10  -4 1455.15   61.89
  -1 -10  -4 1592.34   47.40
   1 -10   4 1601.64   38.40
   1 -10   4 1573.74   45.00
   1 -10   4 1553.24   37.90
   1 -10   4 1576.44   34.70
   1  10   4 1625.94   41.60
   1  10   4 1590.94   45.90
  -1  10  -4 1607.24   51.79
   1  10   4 1558.04   52.49
   1  10   4 1552.14   33.50
   2 -10   4   64.59   10.00
  -2 -10  -4   46.40   14.70
   2 -10   4   59.19   12.40
  -2 -10  -4   71.19   14.40
   2 -10   4   57.29    7.20
   2 -10   4   40.80   15.50
   2 -10   4   65.49   11.90
   2 -10   4   53.09    5.50
  -2 -10  -4   45.00   19.90
   2  10   4   59.89   21.60
   2  10   4   74.29   14.00
   2  10   4   48.80   20.10
   2  10   4   62.39   10.50
   3 -10   4   43.20   18.70
   3 -10   4   56.09   12.30
  -3 -10  -4   59.99   14.40
   3 -10   4   49.99    8.40
  -3 -10  -4   47.10   16.40
   3 -10   4   34.90   11.70
   3  10   4   29.80    9.10
   3  10   4   46.80   28.80
   3  10   4   36.90   12.00
   3  10   4   44.40   12.10
   4 -10   4   -9.30   19.50
   4 -10   4   -8.20   11.00
   4 -10   4    5.10    5.80
  -4 -10  -4   28.00   15.80
  -4 -10  -4   25.10   16.90
   4 -10   4    7.00   13.90
   4  10   4    4.40   27.30
   4  10   4   -4.50   13.30
   4  10   4   -6.10   14.40
   4  10   4    6.40    9.20
   5 -10   4   45.50   15.50
  -5 -10  -4   48.70   20.10
  -5 -10  -4   51.39   21.10
   5 -10   4   88.79   27.60
   5 -10   4   58.19   19.10
   5  10   4   38.90   13.10
   5  10   4   72.79   16.20
   5  10   4   81.59   36.70
   5  10   4   46.60   19.20
   6 -10   4   46.30   23.80
  -6 -10  -4   75.79   25.60
  -6 -10  -4   65.49   25.20
   6 -10   4   84.49   11.20
   6 -10   4  102.99    6.70
   6 -10   4   83.99   39.50
   6  10   4   95.49   28.30
   6  10   4   59.09   15.10
   6  10   4  113.69   20.60
   6  10   4  143.39   49.20
   7 -11  -4  183.38   38.10
   7  11  -4  183.28   42.50
  -6 -11   4  180.88   31.70
   6 -11  -4  235.18   11.70
  -6 -11   4  241.78   31.60
  -6 -11   4  178.58   24.40
   6 -11  -4  227.78   29.40
   6  11  -4  269.47   54.09
   6  11  -4  208.78   32.20
  -6  11   4  254.57   52.59
   6  11  -4  213.18   28.20
  -5 -11   4  489.25   31.00
   5 -11  -4  489.45   28.00
   5 -11  -4  448.76   31.70
  -5 -11   4  484.25   31.70
  -5 -11   4  542.45   38.10
  -5 -11   4  510.15   31.80
   5 -11  -4  521.95   19.70
   5  11  -4  483.75   31.20
  -5  11   4  483.45   14.80
   5  11  -4  544.25   56.69
   5  11  -4  506.35   33.00
   5  11  -4  510.25   32.10
  -5  11   4  532.75   53.29
   4 -11  -4    1.40   16.40
  -4 -11   4    7.80   15.60
  -4 -11   4   -3.90   11.00
  -4 -11   4   -4.00   11.80
  -4 -11   4    0.80   16.70
   4 -11  -4  -17.20    9.60
   4 -11  -4   -3.50   10.10
   4  11  -4  -23.00   27.80
   4  11  -4   16.60   10.50
  -4  11   4    9.30   29.20
   4  11  -4  -11.20   15.50
  -3 -11   4   16.00   13.80
   3 -11  -4   -4.60   10.30
   3 -11  -4    2.30    5.90
  -3 -11   4   -5.90    9.10
  -3 -11   4   -0.70   14.10
   3 -11  -4   -2.70   17.60
  -3  11   4    3.70    5.40
  -3  11   4  -14.40   22.10
   3  11  -4   13.80   20.00
   3  11  -4   10.40   22.50
   3  11  -4    2.40    8.20
   2 -11  -4  -11.00    8.10
  -2 -11   4    6.90   10.60
   2 -11  -4  -29.50   14.50
  -2 -11   4   33.70   14.40
  -2  11   4   -8.80    5.90
   2  11  -4   -4.00    9.50
  -2  11   4    2.50    5.80
  -2  11   4    0.30   18.10
   2  11  -4    1.00   10.10
   2  11  -4    4.20   18.40
   2  11  -4    3.50    7.50
  -1 -11   4  406.66   21.50
  -1 -11   4  419.86   25.00
  -1 -11   4  471.15   27.40
  -1 -11   4  416.66   18.80
   1 -11  -4  408.36   30.00
   1 -11  -4  436.56   21.50
  -1  11   4  418.06   15.30
  -1  11   4  448.86   32.00
   1  11  -4  433.66   16.10
  -1  11   4  435.76   21.30
  -1  11   4  412.66   21.00
  -1  11   4  431.96   18.10
   1  11  -4  439.96   19.10
   1  11  -4  410.36   23.60
   1  11  -4  432.86   27.90
   0 -11   4  166.08   14.80
   0 -11   4  151.58   16.90
   0 -11  -4  190.18   30.10
   0 -11   4  147.39   12.00
   0 -11   4  161.78   19.00
   0 -11  -4  162.68   17.70
   0  11   4  169.18   22.00
   0  11  -4  151.08   21.70
   0  11   4  124.59   12.40
   0  11   4  172.98   22.20
   0  11   4  154.28   15.50
   0  11  -4  126.09    9.50
   1 -11   4   61.69    8.20
   1 -11   4   26.10   11.00
   1 -11   4   41.20    9.60
   1 -11   4   52.09   11.10
  -1 -11  -4   60.49   16.60
  -1 -11  -4   54.69   19.80
   1 -11   4   54.89    9.50
   1 -11   4   46.80   15.10
   1  11   4   46.80   20.70
  -1  11  -4   64.59   12.00
   1  11   4   51.99   16.30
   1  11   4   62.59   12.20
   1  11   4   47.60   10.90
   2 -11   4    6.40    7.60
   2 -11   4    1.40    4.20
   2 -11   4  -16.80   14.70
  -2 -11  -4   -5.20   11.40
   2 -11   4    8.00    8.80
  -2 -11  -4    6.40   14.90
   2 -11   4    2.50   10.60
  -2 -11  -4   31.20   17.60
   2 -11   4   -0.30    4.80
   2  11   4    9.00   23.00
   2  11   4   -4.30    7.80
   2  11   4    0.70    8.00
   2  11   4   -2.00    9.90
   3 -11   4  993.80   46.20
   3 -11   4 1065.19   34.40
   3 -11   4  995.60   25.60
  -3 -11  -4  985.00   43.20
   3 -11   4 1036.50   40.80
  -3 -11  -4 1006.60   39.40
   3  11   4  999.10   33.00
   3  11   4  947.81   51.49
   4 -11   4   32.00    7.10
   4 -11   4    9.60   23.30
  -4 -11  -4   17.00   17.90
   4 -11   4   55.59   15.10
  -4 -11  -4   28.50   19.90
   4 -11   4   34.90   14.60
   4  11   4   29.00   15.40
   4  11   4   39.50   16.50
   4  11   4   39.40   34.00
   5 -11   4  105.19   20.40
  -5 -11  -4   11.70   23.50
  -5 -11  -4   55.59   24.00
   5 -11   4   17.20   30.40
   5  11   4  114.69   21.70
   5  11   4   63.49   14.10
   5  11   4   91.39   43.00
   5  11   4   66.89   22.90
   6 -11   4  368.76   52.59
  -6 -11  -4  353.46   40.30
   6 -11   4  290.57   37.30
   6 -11   4  268.27   35.40
   6  11   4  283.37   42.90
   6  11   4  352.56   36.80
   6  11   4  371.96   61.99
  -6 -12   4   87.19   35.60
  -6 -12   4   31.90   19.00
  -6 -12   4   97.29   26.10
   6 -12  -4   70.49   25.40
   6  12  -4   89.99   56.59
  -6  12   4   53.29   50.59
   6  12  -4   70.59   22.80
  -5 -12   4  125.69   27.90
   5 -12  -4  103.59   17.30
   5 -12  -4  124.19   13.40
  -5 -12   4   73.99   18.50
  -5 -12   4  116.19   22.70
   5 -12  -4   96.59   15.50
   5 -12  -4  115.49   25.10
  -5  12   4  142.39   46.90
   5  12  -4   89.59   18.80
   5  12  -4  109.49   22.90
   5  12  -4  102.39   16.60
   5  12  -4  138.59   45.80
   4 -12  -4  156.78   13.30
  -4 -12   4  166.38   21.30
  -4 -12   4  148.09   23.80
  -4 -12   4  183.68   23.10
  -4 -12   4  129.69   25.30
   4 -12  -4  159.78   25.60
   4 -12  -4  177.38   16.90
   4 -12  -4  173.28   15.70
   4  12  -4  190.88   40.20
   4  12  -4  217.68   23.80
   4  12  -4  152.98   18.50
  -4  12   4  197.48   42.00
  -3 -12   4   41.80   14.90
  -3 -12   4   20.60   13.10
  -3 -12   4   31.50   17.70
   3 -12  -4   22.30   11.30
   3 -12  -4   38.80   20.00
  -3 -12   4   16.10   14.10
  -3  12   4   64.79   29.70
   3  12  -4   19.20   14.10
   3  12  -4   42.30   10.30
   3  12  -4   31.70   13.80
   3  12  -4   27.70   26.50
   2 -12  -4  226.08   18.00
  -2 -12   4  229.28   18.20
   2 -12  -4  259.67   29.20
  -2 -12   4  233.68   22.00
  -2 -12   4  257.67   25.40
  -2 -12   4  303.07   26.30
  -2  12   4  230.88   34.10
  -2  12   4  246.68   17.40
   2  12  -4  264.87   20.30
   2  12  -4  251.87   13.80
   2  12  -4  256.37   29.30
  -1 -12   4   34.30   11.30
  -1 -12   4   45.30   15.90
   1 -12  -4   29.20   19.20
   1 -12  -4   31.20   13.50
  -1 -12   4   23.50   11.60
  -1 -12   4   36.20   12.30
  -1  12   4   32.80    9.00
   1  12  -4   34.20    8.70
   1  12  -4   30.00   13.50
   1  12  -4   37.40   14.00
   1  12  -4   43.10    6.00
  -1  12   4   41.20    7.30
  -1  12   4   51.89   19.90
  -1  12   4   39.00   11.90
   0 -12  -4   92.69   18.20
   0 -12   4  101.69   14.90
   0 -12   4   57.99   13.40
   0 -12  -4   99.59   24.00
   0 -12   4  107.59   15.20
   0 -12  -4   89.49   14.30
   0 -12   4   85.69   12.10
   0  12   4   82.89   11.20
   0  12   4  114.39   20.60
   0  12   4   88.69   15.50
   0  12   4  109.29   22.00
   0  12  -4   67.19   15.40
   1 -12   4  292.57   13.80
   1 -12   4  266.87   17.30
  -1 -12  -4  277.77   29.20
  -1 -12  -4  318.57   26.80
  -1 -12  -4  281.57   22.00
   1 -12   4  295.57   24.70
   1 -12   4  279.37   22.50
   1 -12   4  278.87   16.90
   1  12   4  245.08   19.30
   1  12   4  309.77   23.20
   1  12   4  278.17   27.60
   1  12   4  276.07   31.90
  -1  12  -4  251.57   24.60
   2 -12   4  273.47   11.50
   2 -12   4  226.28   27.50
   2 -12   4  262.27   10.20
  -2 -12  -4  251.47   29.10
  -2 -12  -4  278.37   24.30
   2 -12   4  303.17   25.50
  -2 -12  -4  245.88   30.30
   2 -12   4  269.17   15.00
   2 -12   4  273.27   17.20
   2  12   4  270.77   13.20
   2  12   4  255.97   38.90
   2  12   4  297.67   20.80
   2  12   4  236.18   22.30
  -3 -12  -4  734.93   41.00
   3 -12   4  794.62   44.50
   3 -12   4  734.33   28.90
   3 -12   4  784.82   38.70
   3 -12   4  728.73   21.60
  -3 -12  -4  807.02   36.80
   3  12   4  727.53   52.09
   3  12   4  745.83   27.80
   3  12   4  724.23   36.80
   4 -12   4   26.90   25.40
   4 -12   4   31.60   15.50
   4 -12   4   27.50    6.80
  -4 -12  -4   21.40   21.30
  -4 -12  -4   43.20   21.50
   4 -12   4   16.40   12.40
   4  12   4   28.60   17.10
   4  12   4   51.69   17.40
   4  12   4   43.10   38.90
   4  12   4   26.10   13.20
  -5 -12  -4    5.90   26.40
   5 -12   4    6.20   18.10
   5 -12   4    9.10   14.30
   5 -12   4   -0.50   35.30
  -5 -12  -4   24.60   28.40
   5  12   4   34.90   45.50
   5  12   4  -12.10   13.40
   5  12   4  -18.50   22.00
   5  12   4   21.80   19.00
   5 -13  -4  206.08   21.20
   5 -13  -4  201.18   13.40
   5 -13  -4  172.28   19.50
  -5 -13   4  277.27   37.20
   5 -13  -4  246.48   14.60
  -5 -13   4  180.58   32.20
  -5  13   4  278.37   56.59
   5  13  -4  258.67   56.39
   5  13  -4  285.27   36.70
   4 -13  -4   25.90    7.40
  -4 -13   4   54.39   18.10
  -4 -13   4   39.90   17.80
  -4 -13   4  -18.30   21.60
   4 -13  -4   24.80   13.00
  -4 -13   4   -2.20   13.40
   4 -13  -4   15.70    7.80
   4 -13  -4    8.10   37.90
  -4  13   4   -4.30   41.30
   4  13  -4   26.00   35.20
   4  13  -4   41.70   12.30
  -3 -13   4  583.74   29.60
  -3 -13   4  569.34   31.20
   3 -13  -4  605.74   26.00
  -3 -13   4  601.94   37.20
  -3 -13   4  574.34   34.00
   3 -13  -4  586.64   25.10
   3 -13  -4  504.15   49.40
   3  13  -4  564.34   35.90
   3  13  -4  599.24   23.10
   3  13  -4  556.64   30.60
   3  13  -4  584.54   47.80
  -2 -13   4  -13.80   13.00
   2 -13  -4   12.10   12.90
  -2 -13   4  -13.00   11.90
  -2 -13   4    7.40   11.70
   2 -13  -4   19.30   22.50
  -2 -13   4   -4.20   17.00
   2 -13  -4    4.00   11.40
  -2  13   4   -3.80    8.80
   2  13  -4    9.40   14.20
   2  13  -4    8.20   21.40
  -2  13   4   21.30   24.00
   2  13  -4   -1.50   12.30
   2  13  -4   15.90    7.00
  -1 -13   4  196.78   18.40
   1 -13  -4  240.58   32.60
  -1 -13   4  167.58   24.30
  -1 -13   4  195.98   19.10
   1 -13  -4  208.48   22.60
   1 -13  -4  222.38   21.50
  -1 -13   4  191.08   25.40
   1  13  -4  184.88   13.30
  -1  13   4  186.78   10.50
   1  13  -4  226.18   19.60
  -1  13   4  180.18   30.00
  -1  13   4  180.28   19.20
  -1  13   4  195.88   16.00
   0 -13   4    0.30   11.90
   0 -13  -4    1.80   13.70
   0 -13   4    2.00    9.60
   0 -13   4   12.10   13.10
   0 -13  -4   13.30   22.90
   0 -13   4   18.20    9.00
   0 -13  -4   -0.30   15.50
   0  13   4    6.40   19.20
   0  13   4   36.30   20.60
   0  13   4   -3.90    8.90
   0  13   4   20.50   12.00
  -1 -13  -4  104.09   24.90
   1 -13   4   94.49   13.20
   1 -13   4   99.99   14.20
   1 -13   4   88.39   15.10
  -1 -13  -4   85.69   17.70
  -1 -13  -4   92.59   20.30
   1 -13   4   86.19   10.40
   1  13   4   74.69   14.40
   1  13   4   77.79   21.30
   1  13   4   84.99   14.50
   1  13   4   88.69   25.00
  -1  13  -4   73.89   14.10
  -2 -13  -4   73.09   19.40
   2 -13   4   38.40    6.30
   2 -13   4   18.30   18.50
   2 -13   4   44.70   11.00
  -2 -13  -4   61.59   19.70
   2 -13   4   52.99    7.20
   2 -13   4   54.19    9.90
   2 -13   4   55.59   14.70
   2  13   4   27.50   18.50
   2  13   4   35.70   15.20
   3 -13   4  -42.70   23.20
   3 -13   4   37.30   13.40
   3 -13   4    9.30    7.80
   3 -13   4   19.00   12.90
  -3 -13  -4   39.00   20.30
  -3 -13  -4   34.30   19.60
   3  13   4   12.20   12.00
   3  13   4   12.60   16.60
   3  13   4   11.70   13.90
   3  13   4   19.00   36.00
  -4 -13  -4   69.59   25.50
   4 -13   4   28.30   15.80
   4 -13   4   34.80   16.40
  -4 -13  -4   -1.60   25.30
   4 -13   4   49.90   33.20
   4  13   4   38.60   19.20
   4  13   4   30.40   16.70
   4  13   4   27.10   39.60
   4  13   4   38.20   20.30
   5 -13   4  115.99   21.50
   5 -13   4   87.59   45.50
  -5 -13  -4  133.19   28.20
  -5 -13  -4   49.00   33.70
   5  13   4   85.49   25.30
   5  13   4  108.19   54.39
  -5 -14   4   23.10   15.40
  -5 -14   4   28.50   35.80
   5 -14  -4  -20.70   29.80
  -5  14   4   23.80   56.59
   5  14  -4  -58.69   49.30
   5  14  -4   90.49   28.70
   4 -14  -4  161.38   19.30
  -4 -14   4  204.58   33.10
   4 -14  -4  215.08   31.60
   4 -14  -4  163.38   19.50
  -4 -14   4  155.78   29.90
  -4 -14   4  200.68   26.60
   4  14  -4  245.78   49.80
   4  14  -4  190.98   29.30
  -4  14   4  148.69   49.80
  -3 -14   4   36.90   15.50
  -3 -14   4   16.90   16.50
  -3 -14   4   51.49   28.40
   3 -14  -4   43.30   15.50
   3 -14  -4   35.90   13.00
  -3 -14   4   14.60   14.80
   3 -14  -4   19.20   25.70
   3  14  -4   46.60   10.20
   3  14  -4   72.49   19.90
   3  14  -4   35.00   19.10
   3  14  -4   36.80   31.90
  -3  14   4   40.50   38.10
  -2 -14   4   30.90   20.80
   2 -14  -4  -29.40   24.60
  -2 -14   4   -6.00   15.00
  -2 -14   4  -10.60   13.00
   2 -14  -4    6.30   14.80
  -2 -14   4   19.50   14.20
   2 -14  -4    4.50   14.00
   2  14  -4   31.90   14.20
   2  14  -4   11.50   23.10
   2  14  -4   10.90   15.30
   2  14  -4   12.70    4.70
  -2  14   4    7.50    9.50
  -2  14   4  -23.80   30.50
   1 -14  -4  126.79   30.60
  -1 -14   4   80.89   16.80
  -1 -14   4  119.29   20.60
  -1 -14   4  119.79   15.90
   1 -14  -4  104.99   17.00
  -1 -14   4  136.19   26.30
   1 -14  -4   68.89   17.70
  -1  14   4  141.29   32.00
   1  14  -4  112.59   18.90
  -1  14   4  113.59   18.70
   0 -14   4  293.37   21.30
   0 -14  -4  281.97   26.10
   0 -14  -4  263.37   30.00
   0 -14   4  291.87   19.30
   0 -14   4  317.97   23.50
   0 -14  -4  280.07   39.40
   0 -14   4  286.67   30.50
   0  14   4  268.07   29.20
   0  14  -4  272.17   31.20
   0  14   4  295.77   37.10
   0  14   4  290.27   16.90
   0  14   4  290.77   24.70
  -1 -14  -4  362.66   26.10
   1 -14   4  297.77   21.40
  -1 -14  -4  332.77   40.70
  -1 -14  -4  264.37   34.30
   1 -14   4  285.47   19.70
   1 -14   4  301.77   19.50
   1 -14   4  326.47   30.60
   1  14   4  295.97   40.40
   1  14   4  285.87   32.40
   1  14   4  312.37   34.30
  -1  14  -4  288.37   32.50
  -2 -14  -4  130.89   25.30
   2 -14   4  101.19   19.50
  -2 -14  -4  108.79   21.10
   2 -14   4   99.19   14.90
   2 -14   4  103.89   10.90
   2 -14   4  120.09    9.20
   2  14   4  151.88   37.80
   2  14   4  115.49   23.30
   2  14   4   86.49   16.00
   2  14   4   70.59   17.00
   3 -14   4  134.19   15.10
   3 -14   4   67.89   30.90
  -3 -14  -4   99.79   28.30
   3 -14   4  104.39   20.00
   3 -14   4   97.09   13.40
  -3 -14  -4  160.08   25.50
   3  14   4  169.68   23.30
   3  14   4  109.89   11.80
   3  14   4  189.68   46.40
   3  14   4  122.79   24.40
   3  14   4   97.99   18.30
   4 -14   4   15.90   14.40
   4 -14   4    7.10   17.40
  -4 -14  -4    1.00   28.80
   4 -14   4   -1.40   34.00
  -4 -14  -4   38.70   24.20
   4  14   4   42.90   22.00
   4  14   4   33.60   47.50
   4  14   4    0.50   14.00
  -4 -15   4   45.60   15.90
   4 -15  -4   27.60   32.00
  -4 -15   4  -15.10   30.90
   4 -15  -4   24.10   15.40
   4  15  -4  -11.00   48.10
  -4  15   4   37.90   53.19
   4  15  -4   82.59   24.70
   3 -15  -4   97.59   18.70
  -3 -15   4  137.89   26.50
  -3 -15   4   26.50   15.40
   3 -15  -4   55.69   13.40
   3 -15  -4   74.89   30.20
  -3 -15   4  117.29   18.30
   3  15  -4  117.59   20.80
  -3  15   4   67.09   46.30
   3  15  -4   64.59   38.60
   2 -15  -4   90.39   18.10
   2 -15  -4   79.79   33.20
  -2 -15   4   59.29   24.80
  -2 -15   4   89.79   18.40
   2 -15  -4   76.09   16.70
  -2 -15   4   46.80   17.90
   2  15  -4   71.49   19.90
  -2  15   4   58.39   40.20
  -2  15   4  118.29   20.20
   2  15  -4   44.00   25.20
  -1 -15   4   38.50   20.10
  -1 -15   4   24.50   13.50
   1 -15  -4   47.90   18.80
  -1 -15   4  -13.00   16.20
   1 -15  -4  -18.40   29.20
   1 -15  -4    9.50   16.40
  -1 -15   4    7.60   14.70
  -1  15   4  -15.90   12.00
   1  15  -4   38.90   17.70
  -1  15   4    3.30   29.70
   0 -15   4   16.40   15.70
   0 -15  -4   37.70   18.20
   0 -15   4  -14.50   13.40
   0 -15  -4   43.80   30.50
   0 -15  -4   17.40   20.60
   0 -15   4   29.10   13.20
   0 -15   4    7.00   14.60
   0  15   4   18.50   10.50
   0  15  -4  -19.50   18.50
   0  15   4   39.00   27.30
   0  15   4   16.80   18.30
   0  15   4   21.90   19.70
  -1 -15  -4   33.60   26.10
  -1 -15  -4   -2.20   32.40
   1 -15   4    5.60   12.90
   1 -15   4   24.70   15.30
  -1 -15  -4   41.40   19.70
   1 -15   4   35.20   11.80
   1 -15   4   23.80   17.80
   1  15   4    8.20   25.00
  -1  15  -4    4.80   18.20
   1  15   4   32.10   30.00
   1  15   4   29.00   15.80
   2 -15   4    4.60    6.40
  -2 -15  -4   -1.60   19.60
   2 -15   4   15.00   17.30
  -2 -15  -4   24.30   25.30
   2 -15   4   18.70    6.20
   2  15   4   51.69   38.40
   2  15   4   11.90   22.20
   3 -15   4  -11.90   18.80
  -3 -15  -4   32.20   29.50
   3  15   4   26.40   48.10
   3  15   4   49.30   18.80
   3  15   4   23.90   24.00
   3  15   4   -5.80   15.40
   2 -16  -4   35.20   20.10
  -2 -16   4   60.79   22.20
   2 -16  -4  -45.20   37.50
  -2 -16   4    3.10   13.00
  -2  16   4   50.09   14.90
   2  16  -4   20.20   24.10
  -2  16   4  -11.00   44.00
   1 -16  -4  131.09   38.40
   1 -16  -4  111.59   21.00
   1 -16  -4  104.89   18.30
  -1 -16   4   71.29   16.40
  -1 -16   4  135.69   19.70
  -1  16   4  153.48   26.90
  -1  16   4   52.69   35.60
   1  16  -4  105.59   21.00
   0 -16   4   45.50   13.60
   0 -16  -4  -17.60   21.90
   0 -16  -4  -27.40   39.90
   0 -16   4   47.40   15.70
   0 -16   4   29.30   17.20
   0  16   4   13.30   30.50
   0  16  -4   26.00   18.90
   0  16   4   24.40   14.10
   0  16   4   41.50   14.90
  -1 -16  -4  129.19   28.30
   1 -16   4   79.59   14.80
   1 -16   4   39.20   17.80
   1  16   4   49.99   17.90
   1  16   4   98.79   33.20
   1  16   4  127.69   23.20
   9   0  -5   71.09   36.70
   9   0  -5   55.59   26.60
   9   0  -5   11.80   19.20
   8   0  -5    7.60   20.30
  -8   0   5   22.80   17.30
   8   0  -5   21.70   25.50
   8   0  -5    1.80   10.10
   8   0  -5    3.50   19.70
   7   0  -5   30.50   14.80
   7   0  -5   15.70    8.10
   7   0  -5   47.50   21.00
   7   0  -5    5.40   13.90
   6   0  -5   -6.90   12.30
  -6   0   5   -6.90    8.60
   6   0  -5    3.70   14.60
   6   0  -5    2.70   13.10
   6   0  -5    5.40    6.70
  -6   0   5   22.60   11.40
  -6   0   5   17.50   17.90
   5   0  -5  144.09   18.10
   5   0  -5  145.39   20.40
  -5   0   5  149.39   14.80
   5   0  -5  135.19   14.70
  -5   0   5  145.99   13.60
  -5   0   5  157.08   23.50
   5   0  -5  154.78   12.80
  -4   0   5   -4.30    6.10
  -4   0   5   -2.10    6.50
   4   0  -5   13.50   11.00
  -4   0   5    0.20    4.00
  -4   0   5   -2.70   11.70
   4   0  -5   -1.40    8.00
   4   0  -5   -0.30    4.10
   4   0  -5    2.70    8.40
   3   0  -5   -0.30    7.90
  -3   0   5    4.30    3.50
  -3   0   5   -1.60    9.20
  -3   0   5   -4.00    6.90
   3   0  -5    4.50    3.90
  -3   0   5   -3.70    6.30
   3   0  -5    3.10    7.80
  -2   0   5    1.60    5.20
   2   0  -5    9.40    6.70
  -2   0   5   -0.50    7.20
   2   0  -5    1.80    3.80
  -2   0   5    2.00    3.80
   2   0  -5   -4.80    5.80
   2   0  -5    5.00    6.60
   1   0  -5 1228.08   31.00
   1   0  -5 1268.27   32.40
  -1   0   5 1238.38   30.70
  -1   0   5 1248.58   32.40
  -1   0   5 1268.57   31.40
   1   0  -5 1270.77   33.30
  -1   0   5 1261.57   32.70
   0   0   5   -2.20    7.30
   0   0   5    2.60    4.50
   0   0   5    6.00    7.00
   0   0  -5   -1.80    4.80
   0   0  -5    5.20    5.90
   0   0  -5   -1.60    7.00
  -1   0  -5  151.08   10.20
   1   0   5  143.99   12.90
  -1   0  -5  147.59   10.90
   1   0   5  156.98   12.90
  -1   0  -5  138.19   12.10
   1   0   5  156.38    8.90
   2   0   5   23.50   10.10
  -2   0  -5   15.50    7.50
   2   0   5   14.90    8.20
  -2   0  -5   21.40    7.80
   2   0   5   13.90    4.70
  -2   0  -5   17.90    6.10
   3   0   5  199.08   17.60
   3   0   5  211.38   10.80
  -3   0  -5  190.28   11.80
   3   0   5  205.38   17.20
   4   0   5    1.20   10.80
   4   0   5   -7.40   11.60
  -4   0  -5   -1.10    5.90
  -4   0  -5    6.60    6.40
   5   0   5   53.29   17.70
  -5   0  -5   26.10   11.30
   5   0   5   42.90   14.60
  -5   0  -5   37.50   10.10
  -6   0  -5   12.50   10.70
   6   0   5   -2.00   16.80
  -6   0  -5    9.30   10.70
   6   0   5   13.50   15.10
  -7   0  -5  338.27   24.40
   7   0   5  298.17   57.79
   7   0   5  346.47   21.60
   7   0   5  379.56   34.90
   7   0   5  391.36   40.60
  -7   0  -5  354.86   25.30
   8   0   5  -14.50   30.90
   8   0   5   -6.60   18.40
  -8   0  -5   25.00   18.10
   8   0   5    9.00   25.60
  -8   0  -5    5.90   17.80
   8   0   5   77.19   34.50
   9  -1  -5   15.90   20.20
   9  -1  -5   69.89   27.60
   9  -1  -5   78.79   31.20
   9   1  -5   44.90   27.90
   9   1  -5   22.60   34.70
   9   1  -5   80.29   23.10
  -9   1   5  106.89   19.30
  -8  -1   5  727.13   35.80
   8  -1  -5  720.43   37.90
   8  -1  -5  792.52   39.20
   8  -1  -5  642.24   48.80
   8  -1  -5  733.43   31.40
   8   1  -5  741.83   38.20
  -8   1   5  772.12   33.90
   8   1  -5  733.53   33.70
   8   1  -5  653.23   40.20
   8   1  -5  751.02   46.60
   7  -1  -5    0.20   13.60
   7  -1  -5    5.50   14.80
   7  -1  -5    0.40   17.90
   7  -1  -5    3.60    7.50
   7   1  -5    0.00   15.20
  -7   1   5  -19.30   21.00
   7   1  -5   10.00    8.70
   7   1  -5    2.80   12.80
   7   1  -5    8.90   18.10
   6  -1  -5   75.39   17.50
  -6  -1   5  101.29   15.40
   6  -1  -5   70.39   15.50
   6  -1  -5   59.59   14.40
   6  -1  -5  103.89   12.50
  -6  -1   5   99.79   24.10
  -6  -1   5   89.39   13.10
   6   1  -5   89.69   20.00
   6   1  -5   82.79   13.90
   6   1  -5  117.69   16.40
  -6   1   5   84.09   12.20
  -6   1   5   80.99   22.60
   6   1  -5   74.39   15.60
  -6   1   5   82.29   13.30
  -5  -1   5  130.39   14.20
   5  -1  -5  135.99   15.20
   5  -1  -5  121.29   17.40
  -5  -1   5  146.59   22.20
   5  -1  -5  157.68   21.00
  -5  -1   5  125.59   15.00
   5  -1  -5  134.59   11.30
  -5  -1   5  157.58   12.80
   5   1  -5  134.39   15.70
   5   1  -5  128.89   13.20
   5   1  -5  127.39   19.20
  -5   1   5  129.59   11.70
  -5   1   5  118.49   21.30
  -5   1   5  129.89   14.50
   5   1  -5  126.39   16.90
   4  -1  -5   63.39   14.30
  -4  -1   5   77.89   12.20
  -4  -1   5   74.19   14.70
  -4  -1   5   61.89    9.20
   4  -1  -5   75.29   11.50
   4  -1  -5   54.89    7.80
  -4  -1   5   75.19   11.50
   4  -1  -5   75.89   12.00
  -4   1   5   61.89   16.60
   4   1  -5   53.99    9.30
  -4   1   5   63.79    9.40
   4   1  -5   57.09   12.20
  -4   1   5   69.69   10.80
  -4   1   5   79.29    7.70
   4   1  -5   71.49   12.10
   4   1  -5   83.09   15.00
   3  -1  -5 1242.58   29.30
   3  -1  -5 1318.17   34.60
  -3  -1   5 1224.88   37.30
  -3  -1   5 1185.98   34.00
   3  -1  -5 1233.28   34.60
  -3  -1   5 1229.78   33.40
  -3  -1   5 1259.87   31.20
   3   1  -5 1243.98   35.10
  -3   1   5 1246.88   33.20
  -3   1   5 1297.27   40.40
   3   1  -5 1229.18   32.60
  -3   1   5 1258.07   32.20
  -3   1   5 1194.78   27.50
   3   1  -5 1209.18   34.90
   2  -1  -5 2155.98   48.60
   2  -1  -5 2108.29   49.20
  -2  -1   5 2266.27   49.70
  -2  -1   5 2170.58   48.80
   2  -1  -5 2185.38   50.29
  -2  -1   5 2108.39   47.80
   2   1  -5 2179.98   48.80
  -2   1   5 2152.78   44.70
   2   1  -5 2151.48   49.90
  -2   1   5 2100.09   47.60
   2   1  -5 2168.28   49.99
  -2   1   5 2123.19   48.70
  -2   1   5 2192.28   54.19
   2   1  -5 2202.78   49.70
  -1  -1   5  850.31   25.40
   1  -1  -5  855.11   24.70
   1  -1  -5  904.51   24.70
  -1  -1   5  879.21   25.80
  -1  -1   5  863.11   23.90
  -1  -1   5  858.91   25.00
   1  -1  -5  858.01   26.40
  -1   1   5  877.41   26.20
   1   1  -5  772.22   24.60
  -1   1   5  885.91   23.70
   1   1  -5  859.41   25.40
   1   1  -5  872.91   24.40
   1   1  -5  883.91   25.70
  -1   1   5  858.51   25.00
   0  -1  -5 4145.69   85.69
   0  -1  -5 4163.18   81.99
   0  -1   5 4205.78   84.09
   0  -1  -5 4180.78   83.19
   0  -1   5 4063.29   80.79
   0  -1   5 4112.89   83.69
   0   1  -5 4194.68   83.99
   0   1  -5 4131.99   81.29
   0   1   5 4147.19   81.19
   0   1  -5 4106.59   83.49
   0   1   5 4167.08   83.59
   0   1   5 4175.88   85.49
  -1  -1  -5   57.29    7.60
  -1  -1  -5   57.09    9.80
  -1  -1  -5   55.59    8.80
   1  -1   5   75.49   10.70
   1  -1   5   49.00    6.40
   1  -1   5   66.49   10.30
   1   1   5   59.89   11.20
  -1   1  -5   50.19    8.20
  -1   1  -5   50.09    8.00
   1   1   5   56.59    7.10
  -1   1  -5   57.59    7.50
   1   1   5   46.90    9.10
   2  -1   5 5792.92  115.89
  -2  -1  -5 5763.92  114.79
  -2  -1  -5 5712.13  111.39
   2  -1   5 5711.33  114.59
  -2  -1  -5 5966.50  116.69
   2  -1   5 5777.12  108.79
   2   1   5 5662.63  110.09
   2   1   5 5759.72  118.09
  -2   1  -5 5767.92  109.99
  -2   1  -5 5866.71  111.09
   2   1   5 5836.22  115.69
  -2   1  -5 5898.31  115.39
   3  -1   5  207.68   16.80
   3  -1   5  220.08   10.30
  -3  -1  -5  208.58   12.40
   3  -1   5  240.98   17.40
  -3   1  -5  211.68   12.10
   3   1   5  198.98   18.60
   3   1   5  218.68   11.80
   3   1   5  209.38   15.50
   4  -1   5  440.46   24.10
  -4  -1  -5  434.16   18.80
   4  -1   5  442.76   23.50
  -4  -1  -5  447.16   20.40
   4   1   5  467.55   27.30
  -4   1  -5  466.65   18.50
  -4   1  -5  419.86   17.40
   4   1   5  443.96   23.30
   5  -1   5  200.28   21.20
   5  -1   5  178.78   21.30
  -5  -1  -5  229.98   17.70
  -5  -1  -5  200.78   16.70
  -5   1  -5  177.98   15.60
  -5   1  -5  183.48   14.80
   5   1   5  183.28   24.70
   5   1   5  181.18   20.00
  -6  -1  -5  174.08   19.60
   6  -1   5  191.28   27.70
   6  -1   5  214.58   25.80
   6   1   5  197.38   26.30
   6   1   5  198.98   27.00
  -6   1  -5  188.48   17.00
  -6   1  -5  176.48   17.10
   7  -1   5   58.39   29.30
  -7  -1  -5   18.60   14.40
   7  -1   5   35.80   23.50
   7  -1   5    4.20   12.70
   7  -1   5   26.80   21.00
  -7  -1  -5   19.50   17.00
  -7   1  -5   25.70   14.20
  -7   1  -5   -0.70   12.40
   7   1   5   52.59   29.20
   7   1   5   37.60   21.00
   7   1   5   22.70   25.50
   7   1   5   27.50   13.90
   8  -1   5   59.49   18.70
  -8  -1  -5   69.79   21.30
  -8  -1  -5   65.49   19.90
   8  -1   5   53.19   33.30
   8  -1   5   26.50   27.00
   8   1   5   32.50   28.80
   8   1   5   82.79   18.30
  -8   1  -5   67.69   20.60
  -8   1  -5   63.19   17.30
   8   1   5   78.99   35.10
   8   1   5   73.09   31.10
   9  -2  -5    2.00   20.10
   9  -2  -5  -13.20   12.10
   9  -2  -5   25.60   26.20
   9   2  -5   36.50   35.00
   9   2  -5   38.70   29.50
   9   2  -5    4.70   24.50
  -9   2   5   14.50   16.50
   9   2  -5  -25.60   15.40
   8  -2  -5   28.50   27.70
   8  -2  -5    4.50   17.20
  -8  -2   5   41.40   16.20
   8  -2  -5    4.40    9.80
   8  -2  -5   23.60   19.20
   8   2  -5   27.50   18.30
  -8   2   5    4.00   14.20
   8   2  -5   12.10   12.40
   8   2  -5  -10.90   19.00
   7  -2  -5   44.50    9.10
   7  -2  -5   72.89   17.20
   7  -2  -5   48.00   16.10
  -7   2   5   51.29   26.10
   7   2  -5   39.00   11.40
   7   2  -5   58.29   19.00
   7   2  -5   90.49   18.00
   7   2  -5   25.80   21.50
   6  -2  -5  711.53   30.10
   6  -2  -5  720.73   23.80
   6  -2  -5  737.23   30.60
   6  -2  -5  717.53   39.60
  -6  -2   5  755.72   38.90
  -6  -2   5  746.33   27.20
   6   2  -5  709.23   31.60
  -6   2   5  740.13   28.40
   6   2  -5  721.53   29.40
   6   2  -5  728.33   34.30
   6   2  -5  730.03   36.60
  -6   2   5  794.72   43.90
   5  -2  -5   41.60   12.00
  -5  -2   5   32.70   11.00
  -5  -2   5   37.40    7.60
   5  -2  -5   43.00   12.60
   5  -2  -5   25.40   17.10
   5  -2  -5   41.10    8.00
  -5  -2   5   15.10    8.40
  -5  -2   5   17.10   16.00
  -5   2   5   43.90    8.40
   5   2  -5   34.10   13.50
  -5   2   5   55.99   18.60
   5   2  -5   45.50   12.80
   5   2  -5   36.10   11.50
  -5   2   5   51.89    9.20
   5   2  -5   31.40    8.00
   4  -2  -5  572.54   16.60
   4  -2  -5  546.65   22.50
  -4  -2   5  557.14   26.90
  -4  -2   5  550.64   23.30
   4  -2  -5  544.25   28.10
   4  -2  -5  560.94   22.80
  -4  -2   5  573.54   22.30
  -4  -2   5  567.74   20.60
  -4   2   5  554.44   19.00
   4   2  -5  556.04   22.00
   4   2  -5  583.84   25.30
  -4   2   5  537.15   29.70
   4   2  -5  562.24   23.90
  -4   2   5  556.54   21.30
   3  -2  -5 3028.00   65.99
  -3  -2   5 3132.29   66.59
  -3  -2   5 3044.20   65.29
   3  -2  -5 3006.50   59.09
  -3  -2   5 3068.89   68.59
  -3  -2   5 3036.90   67.59
   3  -2  -5 3048.79   66.99
   3   2  -5 3038.50   67.99
  -3   2   5 3210.48   75.19
   3   2  -5 3065.89   67.09
  -3   2   5 2960.50   57.19
  -3   2   5 3059.89   65.19
   3   2  -5 3052.39   68.29
  -3   2   5 3026.00   63.69
  -2  -2   5 6637.14  126.49
  -2  -2   5 6374.26  125.99
   2  -2  -5 6453.35  124.89
   2  -2  -5 6518.95  127.19
   2  -2  -5 6231.48  125.49
  -2  -2   5 6673.53  126.69
  -2   2   5 6431.86  125.19
   2   2  -5 6652.13  127.39
   2   2  -5 6534.15  126.99
   2   2  -5 6677.43  126.79
   2   2  -5 6460.45  127.19
  -2   2   5 6422.86  124.19
  -2   2   5 6445.66  132.19
   1  -2  -5  599.14   22.10
  -1  -2   5  617.94   21.10
  -1  -2   5  635.94   22.10
   1  -2  -5  624.04   20.40
  -1  -2   5  652.23   21.30
  -1  -2   5  592.64   19.30
   1  -2  -5  623.64   20.00
   1   2  -5  622.94   21.10
   1   2  -5  625.94   22.00
   1   2  -5  643.94   20.70
   1   2  -5  631.84   21.00
  -1   2   5  617.54   19.00
  -1   2   5  642.44   22.30
  -1   2   5  629.54   20.70
   0  -2   5 5473.35  112.19
   0  -2   5 5669.33  109.69
   0  -2  -5 5549.75  112.39
   0  -2   5 5671.93  108.89
   0  -2   5 5487.95  106.19
   0  -2  -5 5685.13  108.09
   0  -2  -5 5618.44  108.39
   0   2  -5 5646.13  108.59
   0   2  -5 5537.85  106.69
   0   2   5 5537.15  108.49
   0   2   5 5656.33  112.09
   0   2   5 5619.24  107.29
   0   2  -5 5597.24  109.29
  -1  -2  -5  701.53   21.80
   1  -2   5  647.74   18.20
   1  -2   5  700.13   22.20
  -1  -2  -5  690.13   20.90
   1  -2   5  665.63   22.80
  -1  -2  -5  670.63   25.10
  -1   2  -5  663.73   22.10
  -1   2  -5  675.13   19.40
  -1   2  -5  669.93   19.40
   1   2   5  639.24   21.80
   1   2   5  651.23   19.60
   1   2   5  697.73   26.30
   2  -2   5  301.57   15.60
  -2  -2  -5  285.77   18.30
  -2  -2  -5  285.27   13.80
   2  -2   5  286.77   17.40
  -2  -2  -5  286.37   15.40
   2  -2   5  295.47   11.00
  -2   2  -5  269.47   15.30
  -2   2  -5  307.87   12.60
   2   2   5  297.37   13.20
   2   2   5  297.37   20.40
   2   2   5  271.17   15.70
   3  -2   5  203.68   16.20
  -3  -2  -5  186.28   12.50
   3  -2   5  174.38   15.40
   3  -2   5  201.38    9.30
   3   2   5  201.58   11.80
   3   2   5  189.28   15.80
  -3   2  -5  207.18   11.40
   3   2   5  158.68   18.50
  -4  -2  -5  136.19   13.20
   4  -2   5  143.09   16.50
  -4  -2  -5  149.99   14.70
   4  -2   5  117.69   17.60
   4   2   5  138.99   17.40
   4   2   5  142.19   21.40
  -4   2  -5  127.39   11.90
  -4   2  -5  130.29   10.90
  -5  -2  -5  108.49   16.00
   5  -2   5  122.89   18.00
  -5  -2  -5  139.79   17.40
   5  -2   5  114.39   18.10
  -5   2  -5   95.09   13.70
  -5   2  -5  105.99   12.60
   5   2   5  142.69   23.40
   5   2   5  110.09   17.80
   6  -2   5  249.58   26.60
  -6  -2  -5  275.17   22.40
   6  -2   5  234.18   25.80
  -6   2  -5  251.47   18.80
  -6   2  -5  215.08   17.90
   6   2   5  253.67   18.50
   6   2   5  247.88   31.80
   6   2   5  243.88   27.80
  -7  -2  -5  479.85   30.10
   7  -2   5  414.16   38.00
   7  -2   5  448.46   35.60
  -7  -2  -5  390.16   29.60
   7  -2   5  448.36   23.40
   7   2   5  525.05   46.30
   7   2   5  409.86   27.20
   7   2   5  407.16   39.50
  -7   2  -5  445.86   25.20
   7   2   5  385.96   45.90
   7   2   5  480.65   25.60
   8  -2   5   17.80   29.00
  -8  -2  -5   34.20   19.80
   8  -2   5   13.70   18.20
   8  -2   5  118.09   27.30
  -8  -2  -5   42.70   23.00
   8   2   5    8.00   30.70
  -8   2  -5   30.00   15.70
   8   2   5   60.09   36.40
   8   2   5   60.89   35.30
   8   2   5   49.60   19.70
   8   2   5    2.60   15.10
  -8   2  -5   95.39   17.10
   9  -3  -5   31.90   26.40
   9  -3  -5   -0.60   10.10
   9  -3  -5   -5.80   19.80
   9   3  -5   53.79   33.20
  -9   3   5   49.50   17.30
   9   3  -5  -55.39   27.50
   9   3  -5   19.80   18.00
   8  -3  -5  205.08   18.10
  -8  -3   5  252.57   24.00
   8  -3  -5  260.67   30.00
   8  -3  -5  212.48   38.10
   8  -3  -5  238.78   29.10
  -8   3   5  246.38   23.30
   8   3  -5  251.47   29.20
   8   3  -5  236.68   34.10
   8   3  -5  212.18   26.20
   7  -3  -5   24.90   14.80
   7  -3  -5    3.30    6.00
   7  -3  -5    2.00   15.20
   7   3  -5   11.40   10.70
   7   3  -5   27.50   15.20
  -7   3   5   -4.40   24.50
   7   3  -5   -6.80   16.70
   7   3  -5   25.20   16.90
   6  -3  -5  526.65   26.10
   6  -3  -5  437.86   34.30
  -6  -3   5  560.44   24.50
   6  -3  -5  538.15   25.90
   6  -3  -5  530.15   18.60
   6   3  -5  515.15   29.60
   6   3  -5  531.75   30.10
   6   3  -5  522.15   26.70
  -6   3   5  546.45   38.70
  -6   3   5  538.25   24.00
   6   3  -5  517.15   27.30
  -5  -3   5 1164.48   34.00
   5  -3  -5 1097.79   34.90
   5  -3  -5 1072.79   43.80
  -5  -3   5 1051.89   37.40
   5  -3  -5 1186.78   26.70
   5  -3  -5 1088.79   34.30
  -5  -3   5 1119.89   34.40
  -5  -3   5 1070.99   40.70
  -5   3   5 1092.09   27.20
   5   3  -5 1105.99   39.20
   5   3  -5 1073.99   38.40
   5   3  -5 1131.89   36.90
  -5   3   5 1044.20   32.40
  -5   3   5 1080.99   46.60
   5   3  -5 1117.99   37.80
   4  -3  -5 1111.59   23.90
  -4  -3   5 1168.38   33.20
  -4  -3   5 1146.59   36.80
  -4  -3   5 1117.99   33.20
   4  -3  -5 1131.69   33.80
   4  -3  -5 1114.19   41.70
   4  -3  -5 1150.38   33.50
  -4  -3   5 1159.38   36.70
   4   3  -5 1144.19   37.20
   4   3  -5 1102.29   34.70
  -4   3   5 1161.18   32.00
  -4   3   5 1110.59   28.40
   4   3  -5 1141.29   35.70
  -4   3   5 1124.69   42.90
   3  -3  -5    4.40    7.20
  -3  -3   5    3.50    7.80
  -3  -3   5    6.00    4.80
  -3  -3   5    9.90    9.10
  -3  -3   5   10.00    8.40
   3  -3  -5    8.70    7.60
  -3   3   5   13.40   13.00
  -3   3   5   14.00    6.70
   3   3  -5    8.60    9.20
   3   3  -5   13.40    8.10
   3   3  -5    7.00    7.10
   3   3  -5   10.70    6.00
  -2  -3   5 1232.58   33.80
   2  -3  -5 1171.28   33.40
   2  -3  -5 1168.98   31.60
   2  -3  -5 1183.88   31.50
  -2  -3   5 1206.88   32.90
  -2  -3   5 1251.47   33.30
  -2   3   5 1178.18   24.50
  -2   3   5 1191.28   38.70
   2   3  -5 1179.68   33.10
  -2   3   5 1133.99   31.10
   2   3  -5 1169.78   32.60
   2   3  -5 1233.88   33.60
   2   3  -5 1204.98   34.20
  -2   3   5 1158.98   30.20
  -1  -3   5 1320.97   36.00
   1  -3  -5 1354.06   36.90
  -1  -3   5 1359.46   34.80
  -1  -3   5 1336.97   33.20
  -1  -3   5 1356.26   34.40
   1  -3  -5 1301.67   32.70
   1  -3  -5 1310.77   33.20
  -1   3   5 1311.67   35.30
  -1   3   5 1306.77   32.10
  -1   3   5 1315.07   33.10
   1   3  -5 1336.67   34.50
   1   3  -5 1328.17   33.70
   1   3  -5 1307.07   34.00
   1   3  -5 1341.47   37.00
   0  -3  -5 1754.52   39.80
   0  -3  -5 1722.83   45.00
   0  -3   5 1701.63   41.10
   0  -3   5 1698.83   38.30
   0  -3   5 1743.33   44.60
   0  -3  -5 1737.73   40.10
   0  -3   5 1723.83   40.40
   0   3   5 1738.23   39.10
   0   3   5 1691.63   44.20
   0   3  -5 1707.63   38.80
   0   3   5 1728.53   40.30
   0   3  -5 1687.43   40.70
   0   3  -5 1692.83   39.20
  -1  -3  -5   59.89    8.80
   1  -3   5   63.19    8.90
   1  -3   5   82.29   11.00
  -1  -3  -5   63.39    8.80
   1  -3   5   65.69    7.00
  -1  -3  -5   72.19   13.20
   1  -3   5   68.99   13.30
  -1   3  -5   70.39    6.40
   1   3   5   72.29    8.30
  -1   3  -5   72.49    8.10
   1   3   5   66.49    9.70
   1   3   5   85.79   14.80
  -1   3  -5   72.29   10.40
   2  -3   5   35.60    4.90
   2  -3   5   47.80   11.00
  -2  -3  -5   33.70    7.60
  -2  -3  -5   48.80   12.60
   2  -3   5   43.60    8.50
  -2   3  -5   37.90    5.00
   2   3   5   38.90   13.00
   2   3   5   57.39   10.10
  -2   3  -5   45.00    9.30
   2   3   5   37.80    7.50
   3  -3   5 1406.06   36.10
   3  -3   5 1354.66   30.00
   3  -3   5 1448.56   40.80
  -3  -3  -5 1396.36   36.70
   3   3   5 1399.56   46.10
   3   3   5 1401.16   35.20
   3   3   5 1416.36   39.90
   4  -3   5  214.18   16.20
   4  -3   5  209.98   19.40
  -4  -3  -5  219.88   15.80
  -4  -3  -5  193.58   16.90
  -4   3  -5  223.88   12.20
   4   3   5  211.78   24.60
   4   3   5  220.28   18.90
   5  -3   5   84.69   21.10
   5  -3   5   97.69   16.70
  -5  -3  -5   97.59   15.40
   5  -3   5   91.49   17.10
  -5  -3  -5   81.59   13.80
   5   3   5   61.59   20.80
   5   3   5   71.29   16.20
  -5   3  -5   67.29    8.70
  -5   3  -5   75.19    9.60
   6  -3   5 1310.57   45.30
   6  -3   5 1365.06   49.00
  -6  -3  -5 1310.97   41.70
   6   3   5 1281.67   38.90
  -6   3  -5 1139.19   35.60
   6   3   5 1284.17   49.80
   6   3   5 1311.57   42.90
   6   3   5 1062.99   55.99
  -6   3  -5 1212.58   35.30
   7  -3   5    7.20   21.80
  -7  -3  -5    7.50   18.10
   7  -3   5    4.50   12.80
  -7  -3  -5    6.20   16.00
   7  -3   5    5.60   18.50
   7  -3   5   46.60   22.00
  -7   3  -5    6.30   12.10
   7   3   5   17.80   33.50
   7   3   5   41.30   28.90
   7   3   5   46.80   14.30
   7   3   5  -17.10   10.70
   7   3   5   12.10   22.10
  -7   3  -5   10.60   10.70
  -8  -3  -5  102.59   25.20
   8  -3   5  126.69   17.90
   8  -3   5  125.89   32.30
   8   3   5  181.08   43.10
   8   3   5  126.89   39.70
   8   3   5  138.19   32.60
   8   3   5  114.99   22.30
   8   3   5   78.39   20.80
   9  -4  -5   18.20   31.50
   9  -4  -5  -24.20   19.40
   9  -4  -5   16.00    9.20
   9   4  -5  -13.20   18.30
   9   4  -5   39.70   27.50
   9   4  -5   80.69   23.70
  -9   4   5   20.40   16.80
   8  -4  -5   18.60   18.00
   8  -4  -5   23.10    8.30
  -8  -4   5   15.50   18.10
   8  -4  -5   61.79   22.00
   8   4  -5   15.70   21.90
   8   4  -5   40.30   26.00
   8   4  -5   67.09   23.00
  -8   4   5   27.80   13.80
   8   4  -5   32.80   14.50
   7  -4  -5   -0.50    5.70
   7  -4  -5   -3.90   14.10
   7  -4  -5    9.50   23.60
   7  -4  -5  -23.20   11.50
  -7   4   5    1.40   10.80
  -7   4   5    4.90   26.50
   7   4  -5  -35.60   32.70
   7   4  -5    4.60   10.10
   7   4  -5   35.40   14.30
   7   4  -5   -4.20   19.20
   6  -4  -5  581.94   16.50
   6  -4  -5  483.35   26.30
  -6  -4   5  521.25   26.70
   6  -4  -5  539.95   25.40
  -6  -4   5  551.54   26.20
  -6  -4   5  494.65   24.20
   6   4  -5  508.45   37.90
   6   4  -5  560.14   27.70
  -6   4   5  507.55   22.80
   6   4  -5  504.35   28.80
  -6   4   5  425.86   56.19
  -5  -4   5  169.88   17.20
   5  -4  -5  174.58    6.50
  -5  -4   5  169.08   19.60
  -5  -4   5  199.38   17.30
   5  -4  -5  182.08   17.40
   5  -4  -5  200.18   17.80
  -5   4   5  226.98   29.60
   5   4  -5  210.28   22.70
  -5   4   5  169.68   14.10
   5   4  -5  184.78   19.10
   5   4  -5  169.38   17.90
  -5   4   5  174.38    9.10
  -4  -4   5   11.60    9.40
   4  -4  -5    4.90   11.20
  -4  -4   5    2.10    9.90
   4  -4  -5   -2.20    7.10
  -4  -4   5   -4.60    5.60
   4  -4  -5   -6.10    7.80
  -4  -4   5    2.40    9.40
   4   4  -5  -18.50   10.90
  -4   4   5    4.40    5.10
  -4   4   5    2.70    5.80
   4   4  -5    6.80    8.30
  -4   4   5    4.30   13.50
   4   4  -5   -4.20    5.50
  -3  -4   5  206.78   14.20
  -3  -4   5  206.18   15.40
  -3  -4   5  210.58   16.10
   3  -4  -5  191.38   13.70
   3  -4  -5  204.48   15.20
   3  -4  -5  207.08   13.70
  -3  -4   5  201.88   14.30
   3   4  -5  205.98   15.20
  -3   4   5  197.48   12.30
  -3   4   5  194.48   11.80
   3   4  -5  198.78   14.10
   3   4  -5  177.68   14.50
   3   4  -5  183.38   16.50
  -3   4   5  195.48   21.30
  -2  -4   5 1884.61   45.50
   2  -4  -5 1800.72   42.90
   2  -4  -5 1835.62   46.10
  -2  -4   5 1818.32   41.30
   2  -4  -5 1829.72   43.00
  -2  -4   5 1780.62   46.10
  -2  -4   5 1860.81   45.10
   2   4  -5 1889.11   46.00
   2   4  -5 1776.72   44.50
  -2   4   5 1771.42   33.90
  -2   4   5 1813.12   41.80
  -2   4   5 1866.41   51.89
   2   4  -5 1784.52   44.90
  -2   4   5 1794.32   42.70
   2   4  -5 1868.01   47.80
  -1  -4   5   17.20    7.70
   1  -4  -5   22.60   10.60
  -1  -4   5   19.00    6.90
  -1  -4   5   21.20    8.80
   1  -4  -5   16.50    7.10
  -1  -4   5   28.10    7.00
   1  -4  -5   20.80    6.50
   1   4  -5   26.30    7.50
  -1   4   5   29.40   10.30
   1   4  -5   27.50    8.60
   1   4  -5   24.20    8.40
  -1   4   5   26.40    6.10
  -1   4   5   27.40    7.00
   1   4  -5   25.90    8.20
   0  -4   5  882.71   25.20
   0  -4   5  831.02   23.00
   0  -4  -5  864.71   25.20
   0  -4   5  879.51   26.30
   0  -4  -5  860.81   23.90
   0  -4   5  884.51   29.40
   0  -4  -5  848.32   29.80
   0   4  -5  868.71   25.90
   0   4   5  864.61   24.00
   0   4   5  898.81   24.80
   0   4  -5  856.71   23.40
   0   4  -5  829.92   24.00
   0   4   5  880.41   30.10
   0   4  -5  771.92   28.70
  -1  -4  -5 1119.19   29.30
   1  -4   5 1112.69   29.00
  -1  -4  -5 1146.99   30.50
   1  -4   5 1131.39   26.50
   1  -4   5 1101.79   31.80
   1  -4   5 1125.89   35.70
  -1  -4  -5 1134.19   36.50
   1   4   5 1145.39   29.40
   1   4   5 1148.89   37.50
  -1   4  -5 1162.28   31.20
   1   4   5 1101.69   30.40
   2  -4   5  374.36   15.50
  -2  -4  -5  375.56   17.00
   2  -4   5  375.86   11.50
   2  -4   5  362.36   18.50
  -2  -4  -5  386.76   23.50
  -2   4  -5  405.56   17.80
   2   4   5  406.96   18.60
   2   4   5  406.06   16.50
   2   4   5  375.16   25.10
   3  -4   5   24.00   10.60
   3  -4   5   19.80    3.90
  -3  -4  -5   33.90   11.90
   3  -4   5   20.80    7.30
  -3  -4  -5   29.50    8.80
  -3   4  -5   15.30    4.40
   3   4   5   19.70   14.80
   3   4   5   20.10   10.20
   3   4   5   18.00    7.20
   4  -4   5   53.79   14.10
  -4  -4  -5   75.49   12.50
   4  -4   5   66.99   10.60
  -4  -4  -5   47.00   12.10
  -4   4  -5   57.19    7.00
   4   4   5   76.19   14.70
   4   4   5   67.49   20.70
  -4   4  -5   50.59    7.40
   5  -4   5  232.98   21.80
   5  -4   5  190.68   19.00
   5  -4   5  273.07   29.40
  -5  -4  -5  213.78   20.20
   5   4   5  220.08   18.20
  -5   4  -5  178.08   10.40
   5   4   5  175.88   22.80
  -5   4  -5  173.88   10.50
   5   4   5  212.98   31.10
   6  -4   5  111.39   19.00
   6  -4   5  108.79   18.00
  -6  -4  -5  109.09   18.20
   6   4   5   79.99   13.80
   6   4   5   91.19   14.80
   6   4   5  126.19   29.40
  -6   4  -5   68.49    9.30
   6   4   5   94.69   22.20
  -6   4  -5  102.99   11.90
  -7  -4  -5  199.68   26.20
  -7  -4  -5  152.58   25.10
   7  -4   5  184.88   25.70
   7  -4   5  185.38   27.60
   7  -4   5  109.59   16.30
   7   4   5  154.38   34.00
   7   4   5  232.48   41.60
   7   4   5  161.98   29.00
   7   4   5  131.79   21.20
  -7   4  -5  125.39   12.60
  -8  -4  -5  366.86   42.50
   8  -4   5  296.07   25.10
   8  -4   5  418.16   64.69
   8   4   5  301.27   44.50
   8   4   5  462.55   55.59
  -8  -5   5   29.80   18.90
   8  -5  -5   90.89   29.60
   8  -5  -5   14.50    6.10
   8  -5  -5   21.10   22.80
   8  -5  -5   35.80   18.00
   8   5  -5   21.00   26.40
   8   5  -5    8.20   14.70
  -8   5   5   15.60   12.60
   8   5  -5    2.00   23.20
   8   5  -5   40.60   23.10
   7  -5  -5   24.40   16.80
   7  -5  -5   27.50   12.80
  -7  -5   5   20.60   12.50
   7  -5  -5    7.70    4.30
   7   5  -5   18.50   21.20
  -7   5   5   11.50   34.20
  -7   5   5   11.50    8.50
   7   5  -5    5.80   16.90
   7   5  -5    8.50   11.00
   7   5  -5   -1.90   13.90
  -6  -5   5    5.90   10.20
  -6  -5   5   -5.10    8.90
  -6  -5   5    6.70   13.50
   6  -5  -5  -12.80   12.40
   6  -5  -5    9.00   11.40
   6   5  -5  -23.30   12.40
  -6   5   5    2.80    8.30
   6   5  -5   11.10   19.40
   6   5  -5    2.50    8.90
  -6   5   5   34.00   24.70
   5  -5  -5 2062.39   53.49
   5  -5  -5 2068.49   67.19
  -5  -5   5 2119.49   54.29
   5  -5  -5 2096.29   51.79
  -5  -5   5 2163.78   55.19
  -5   5   5 2078.69   49.50
   5   5  -5 2068.19   60.49
  -5   5   5 2073.39   69.89
   5   5  -5 2091.69   59.09
   5   5  -5 2088.09   57.69
  -4  -5   5  -10.90    9.40
  -4  -5   5   -3.10    9.50
  -4  -5   5    6.40    8.60
   4  -5  -5   -0.10    7.60
   4  -5  -5   -3.20    9.20
  -4  -5   5   -2.30    6.70
  -4   5   5   11.30    6.20
  -4   5   5    4.70    4.90
  -4   5   5   -6.70   14.80
   4   5  -5   -5.80    9.10
   4   5  -5   -4.30   11.10
   4   5  -5    0.00    5.90
  -3  -5   5  812.82   28.30
   3  -5  -5  794.72   27.40
   3  -5  -5  781.22   25.90
   3  -5  -5  819.02   25.70
  -3  -5   5  818.72   29.50
  -3  -5   5  783.52   27.50
  -3  -5   5  798.22   23.60
  -3   5   5  772.32   21.90
   3   5  -5  751.12   28.00
   3   5  -5  790.22   29.70
   3   5  -5  793.02   30.30
  -3   5   5  800.12   23.80
   3   5  -5  791.72   27.70
  -3   5   5  722.63   34.10
  -2  -5   5 1219.98   34.40
  -2  -5   5 1200.18   33.80
   2  -5  -5 1120.59   30.90
   2  -5  -5 1199.98   31.90
   2  -5  -5 1126.99   34.90
  -2  -5   5 1164.98   28.00
  -2  -5   5 1176.08   35.80
  -2   5   5 1231.78   30.70
   2   5  -5 1157.78   33.90
  -2   5   5 1202.28   31.40
   2   5  -5 1177.48   33.50
   2   5  -5 1171.28   36.80
   2   5  -5 1253.37   35.10
  -2   5   5 1148.69   39.90
  -2   5   5 1161.08   23.60
   1  -5  -5 1649.54   38.30
  -1  -5   5 1700.43   45.20
   1  -5  -5 1613.54   45.10
  -1  -5   5 1620.94   40.40
  -1  -5   5 1727.93   41.40
   1  -5  -5 1656.13   40.30
  -1  -5   5 1700.23   41.40
  -1   5   5 1600.54   38.40
  -1   5   5 1658.13   38.40
   1   5  -5 1676.73   40.80
  -1   5   5 1628.64   34.90
  -1   5   5 1654.43   42.60
   1   5  -5 1669.43   41.40
   1   5  -5 1659.63   41.00
   1   5  -5 1730.43   46.40
   0  -5  -5  557.64   18.30
   0  -5   5  592.34   20.50
   0  -5  -5  583.24   21.00
   0  -5  -5  582.64   26.30
   0  -5   5  579.64   21.50
   0  -5   5  557.64   18.60
   0  -5   5  600.04   25.00
   0   5   5  587.04   25.00
   0   5  -5  606.04   20.90
   0   5  -5  558.14   17.90
   0   5  -5  579.74   25.00
   0   5  -5  571.54   19.90
   0   5   5  575.84   19.20
   0   5   5  634.54   18.50
   0   5   5  599.84   19.60
  -1  -5  -5  266.47   19.90
   1  -5   5  239.98   10.50
   1  -5   5  237.68   15.70
   1  -5   5  262.77   18.60
  -1  -5  -5  237.18   12.70
  -1  -5  -5  252.97   14.50
   1  -5   5  236.58   12.90
  -1   5  -5  235.38   10.40
  -1   5  -5  219.68   13.80
   1   5   5  229.38   19.90
   1   5   5  242.58   13.50
   1   5   5  261.37   13.30
   2  -5   5   22.30    9.20
  -2  -5  -5   19.90   12.40
   2  -5   5   22.20    6.80
   2  -5   5   20.30    9.40
  -2  -5  -5   26.90    8.30
   2   5   5   31.80    7.30
   2   5   5   22.10   14.60
  -2   5  -5   21.30    4.30
  -2   5  -5   16.40    8.20
   2   5   5   29.30    9.20
   3  -5   5   63.99    9.40
   3  -5   5   62.59   12.40
   3  -5   5   40.00   11.10
  -3  -5  -5   68.29   11.10
   3  -5   5   64.29    4.90
  -3  -5  -5   92.09   18.90
   3   5   5   81.79   18.40
   3   5   5   76.79   12.60
  -3   5  -5   63.79    5.20
   3   5   5   90.19   11.40
   3   5   5   82.79   12.80
  -4  -5  -5  590.34   28.20
  -4  -5  -5  644.84   27.20
   4  -5   5  620.24   27.60
   4  -5   5  575.14   39.30
   4  -5   5  597.04   21.50
   4   5   5  636.14   26.70
   4   5   5  618.54   35.80
  -4   5  -5  638.24   15.20
  -4   5  -5  620.44   15.00
   4   5   5  672.53   29.50
   5  -5   5  -15.40   15.70
   5  -5   5   36.60   13.20
  -5  -5  -5    4.50   10.40
   5  -5   5    9.80   10.20
   5   5   5   -0.50    7.90
   5   5   5    2.80   13.90
  -5   5  -5    3.00    4.00
  -5   5  -5   -0.20    3.80
   5   5   5    4.20   32.40
   6  -5   5    7.20   21.40
   6  -5   5   -3.60   16.30
   6  -5   5    4.20   12.70
  -6  -5  -5   25.10   16.30
   6   5   5   -5.40    8.40
  -6   5  -5    8.20    4.90
   6   5   5    7.40   11.00
   6   5   5   -1.40   19.40
   6   5   5   49.70   27.30
  -6   5  -5    3.60    4.50
  -7  -5  -5  107.69   20.70
  -7  -5  -5  102.99   23.90
   7  -5   5   91.69   27.10
   7  -5   5   36.00   34.60
   7  -5   5   70.59   20.80
   7  -5   5   54.59   12.60
  -7   5  -5   78.59   11.60
   7   5   5  105.99   33.40
   7   5   5   -4.90   30.80
  -7   5  -5   78.79    9.00
   7   5   5   85.49   28.70
   7   5   5   82.29   17.50
   8  -5   5  313.97   35.30
  -8  -5  -5  362.96   44.90
   8  -5   5  318.87   24.80
   8   5   5  426.76   56.29
   8   5   5  411.86   50.49
  -8   5  -5  348.47   14.80
  -8  -6   5  133.09   24.50
   8  -6  -5  138.29   20.20
   8  -6  -5  166.78   28.20
   8  -6  -5  120.09   32.00
   8   6  -5  122.59   37.80
   8   6  -5  144.49   25.80
  -8   6   5  162.78   18.80
   8   6  -5  135.29   24.90
   7  -6  -5  113.49   15.40
   7  -6  -5  128.39   23.50
   7  -6  -5  133.49   25.50
  -7  -6   5  140.79   23.30
   7   6  -5  138.29   29.90
  -7   6   5  162.28   40.10
   7   6  -5  158.68   25.00
   7   6  -5   95.29   16.50
  -6  -6   5   20.10   12.70
   6  -6  -5    8.20   11.00
   6  -6  -5   10.20   12.00
  -6  -6   5   20.60   15.00
  -6   6   5   -4.20    8.10
  -6   6   5  -26.80   25.20
   6   6  -5   15.40   19.90
   5  -6  -5  646.44   27.10
   5  -6  -5  568.04   24.40
  -5  -6   5  615.54   27.60
  -5  -6   5  625.94   28.30
   5  -6  -5  625.84   37.10
  -5  -6   5  594.04   29.80
  -5   6   5  564.54   39.30
   5   6  -5  594.24   28.40
  -5   6   5  588.04   21.50
   5   6  -5  601.54   34.30
   5   6  -5  611.04   29.80
   4  -6  -5   36.40   10.00
  -4  -6   5   36.20   13.10
   4  -6  -5   32.60    9.50
  -4  -6   5   43.00   12.70
  -4  -6   5   34.60   10.00
  -4   6   5   43.20    8.50
   4   6  -5   38.90   10.10
  -4   6   5   58.49   20.40
   4   6  -5   35.60   10.30
   4   6  -5   51.69   14.00
   4   6  -5   33.30   14.40
   3  -6  -5 1053.59   31.20
  -3  -6   5 1057.99   33.50
  -3  -6   5 1040.20   35.20
  -3  -6   5 1050.99   34.70
   3  -6  -5 1066.99   30.80
   3  -6  -5 1029.20   33.50
   3   6  -5 1023.90   32.90
  -3   6   5 1041.70   25.70
  -3   6   5 1111.89   29.00
  -3   6   5 1057.79   42.20
   3   6  -5 1058.39   34.30
   3   6  -5 1105.79   37.50
   3   6  -5 1092.39   36.90
  -2  -6   5   68.99   13.70
  -2  -6   5   64.59    6.20
   2  -6  -5   58.29    8.80
   2  -6  -5   81.19   13.70
  -2  -6   5   77.99   11.40
   2  -6  -5   63.39    9.60
  -2  -6   5   72.29   12.10
   2   6  -5   78.09   11.80
   2   6  -5   64.09   12.30
  -2   6   5   68.29   10.00
   2   6  -5   65.49   11.60
  -2   6   5   59.89   15.60
  -2   6   5   71.19    9.00
  -2   6   5   57.09    4.90
   2   6  -5   68.49   11.90
  -1  -6   5   94.79   14.40
  -1  -6   5   98.79   11.60
  -1  -6   5   98.99   12.40
   1  -6  -5  115.19   16.50
  -1  -6   5   79.79   11.30
   1  -6  -5   90.39   11.50
   1  -6  -5   75.79    8.70
   1   6  -5   96.39   11.80
  -1   6   5   90.29    7.20
  -1   6   5  111.49   14.30
  -1   6   5   87.99    8.80
   1   6  -5   92.29   11.20
   1   6  -5   77.99   13.50
   1   6  -5  108.39   13.00
   0  -6   5    5.40    7.10
   0  -6   5    4.90    6.50
   0  -6   5    7.90    7.30
   0  -6  -5    3.60   11.50
   0  -6  -5    7.50    5.50
   0  -6   5   11.30    6.30
   0  -6  -5    0.90    6.30
   0   6   5   14.80   11.20
   0   6  -5    2.30    6.30
   0   6  -5    5.00    7.40
   0   6  -5    4.60    4.90
   0   6  -5    1.20    6.80
   0   6   5    3.60    6.10
   0   6  -5    4.90    7.40
   0   6   5    3.50    5.20
   0   6   5    7.60    4.30
  -1  -6  -5  854.81   27.00
   1  -6   5  858.41   22.50
  -1  -6  -5  835.22   34.10
   1  -6   5  889.51   28.00
   1  -6   5  848.52   24.50
   1  -6   5  886.71   32.20
  -1   6  -5  876.11   26.60
   1   6   5  920.01   26.50
   1   6   5  917.31   35.10
   1   6   5  839.92   25.80
   1   6   5  876.91   25.90
   2  -6   5 1448.26   39.90
  -2  -6  -5 1433.06   47.30
  -2  -6  -5 1431.26   39.00
   2  -6   5 1426.66   33.20
   2  -6   5 1403.16   29.40
   2  -6   5 1486.85   45.30
   2   6   5 1401.36   37.70
  -2   6  -5 1399.16   29.90
   2   6   5 1480.15   39.40
  -2   6  -5 1404.56   38.00
   2   6   5 1433.16   48.70
   2   6   5 1425.56   37.10
   3  -6   5 2114.59   45.80
   3  -6   5 2069.89   63.19
  -3  -6  -5 2201.58   63.49
   3  -6   5 2210.08   61.69
   3  -6   5 2133.59   55.19
  -3  -6  -5 2177.38   54.09
   3   6   5 2218.68   52.19
   3   6   5 2212.18   55.19
   3   6   5 2171.38   65.39
   3   6   5 2179.18   54.49
   4  -6   5    8.70    7.80
   4  -6   5   -2.20   10.30
   4  -6   5    9.10   12.20
  -4  -6  -5    4.30   11.00
  -4  -6  -5    9.00   11.50
   4  -6   5   44.70   21.60
   4   6   5    7.10    7.60
   4   6   5   30.90    9.10
   4   6   5   13.10   20.40
   4   6   5    0.30   11.10
   5  -6   5   17.50   18.00
   5  -6   5   16.90   10.70
  -5  -6  -5   28.30   14.50
   5  -6   5   41.50   19.90
   5   6   5   16.40   17.00
   5   6   5   31.60   10.20
   5   6   5   13.10   24.90
  -6  -6  -5   -7.80   16.00
   6  -6   5    8.70   24.60
   6  -6   5   -5.10   13.10
   6  -6   5    6.50   18.60
   6   6   5    1.50   19.60
   6   6   5    8.70   30.60
   6   6   5    1.70   11.90
   7  -6   5   71.19   30.70
   7  -6   5   -4.60    9.50
  -7  -6  -5   30.30   18.60
  -7  -6  -5   21.30   23.60
   7  -6   5  -11.00   17.10
   7  -6   5  -15.50   20.40
   7   6   5   22.40   26.30
   7   6   5   -0.80   17.40
   7   6   5   68.29   27.10
   7   6   5   -5.30   39.90
   8  -7  -5  462.05   36.00
   8  -7  -5  441.26   28.60
  -8   7   5  444.56   22.00
   8   7  -5  349.37   39.50
   8   7  -5  479.75   54.79
   7  -7  -5    4.50   13.20
  -7  -7   5   20.60   18.20
   7  -7  -5   23.00   27.50
   7  -7  -5   13.40   25.10
   7   7  -5   65.69   18.50
  -7   7   5   26.00   34.50
   7   7  -5   40.00   27.30
  -7   7   5   11.40    9.30
   7   7  -5   19.00   13.70
  -6  -7   5   67.99   15.00
   6  -7  -5  108.69   14.60
  -6  -7   5  111.59   19.90
   6  -7  -5  103.29   18.10
  -6  -7   5  116.79   19.50
  -6   7   5   81.89   33.50
   6   7  -5   57.99   14.30
   6   7  -5  153.58   26.50
  -6   7   5   81.79   10.70
   5  -7  -5  330.17   18.70
   5  -7  -5  342.97   23.00
  -5  -7   5  284.97   34.80
  -5  -7   5  354.06   24.30
  -5  -7   5  372.06   26.90
  -5   7   5  360.06   16.40
  -5   7   5  389.16   38.50
   5   7  -5  303.67   23.80
   5   7  -5  283.07   23.60
   5   7  -5  350.46   29.50
  -4  -7   5  103.59   15.60
   4  -7  -5   56.79   10.90
  -4  -7   5   71.89   14.80
   4  -7  -5   85.89   14.40
  -4  -7   5   67.59   12.30
  -4   7   5   96.79   23.80
   4   7  -5   71.19   18.20
   4   7  -5   64.99   12.00
   4   7  -5   47.70   18.80
  -4   7   5   65.79    9.20
   4   7  -5   83.49   16.70
   3  -7  -5  132.79   12.80
   3  -7  -5  160.18   13.70
   3  -7  -5  127.89   15.90
  -3  -7   5  141.79   16.40
  -3  -7   5  152.58   17.00
  -3  -7   5  141.59   16.10
   3   7  -5  158.18   19.00
  -3   7   5  137.09   10.60
  -3   7   5  140.59   22.30
  -3   7   5  132.09    8.80
   3   7  -5  142.39   15.20
   3   7  -5  148.39   14.70
   3   7  -5  150.88   18.10
  -2  -7   5 1672.03   45.10
   2  -7  -5 1633.64   46.90
  -2  -7   5 1681.53   43.80
  -2  -7   5 1645.34   47.50
   2  -7  -5 1595.94   41.10
   2  -7  -5 1636.84   38.80
  -2   7   5 1703.83   39.30
   2   7  -5 1580.44   43.50
   2   7  -5 1623.24   48.40
   2   7  -5 1607.74   42.00
  -2   7   5 1663.93   52.29
   2   7  -5 1672.13   45.60
  -2   7   5 1596.34   39.20
  -2   7   5 1616.14   34.90
  -1  -7   5  270.37   16.20
  -1  -7   5  271.17   16.40
  -1  -7   5  272.57   19.10
   1  -7  -5  267.17   12.10
   1  -7  -5  279.17   15.90
   1  -7  -5  308.87   21.70
  -1   7   5  282.57   12.30
   1   7  -5  266.87   15.40
  -1   7   5  291.97   17.60
   1   7  -5  273.47   16.90
   1   7  -5  278.47   19.10
   1   7  -5  261.87   15.60
  -1   7   5  267.17   13.30
  -1   7   5  294.47   22.90
   1   7  -5  272.77   17.90
   0  -7  -5 1022.20   30.60
   0  -7  -5 1013.30   25.20
   0  -7  -5 1050.79   37.60
   0  -7   5  992.20   28.10
   0  -7   5 1048.00   30.10
   0  -7   5 1020.50   29.10
   0  -7   5 1087.39   36.90
   0   7   5  987.30   35.70
   0   7  -5 1030.50   29.10
   0   7  -5  995.70   36.10
   0   7   5 1001.60   26.60
   0   7   5 1038.30   28.50
   0   7  -5 1023.60   29.60
   0   7  -5 1032.60   24.50
   0   7  -5 1000.40   25.20
   0   7   5  988.30   28.10
   1  -7   5  800.52   29.80
   1  -7   5  771.42   31.40
   1  -7   5  771.92   23.00
  -1  -7  -5  761.92   34.00
   1  -7   5  753.42   21.20
   1  -7   5  753.72   25.90
  -1  -7  -5  760.32   26.60
   1   7   5  774.02   24.30
   1   7   5  785.52   34.60
   1   7   5  742.13   23.50
  -1   7  -5  737.93   24.00
   1   7   5  783.12   25.80
   2  -7   5  700.83   32.60
   2  -7   5  714.73   16.80
  -2  -7  -5  746.53   34.40
   2  -7   5  696.53   20.50
  -2  -7  -5  675.73   26.10
   2  -7   5  736.23   26.90
   2  -7   5  764.82   32.10
   2   7   5  690.33   24.10
   2   7   5  673.83   24.50
  -2   7  -5  670.93   16.40
   2   7   5  742.83   26.90
   2   7   5  686.23   35.30
  -3  -7  -5   55.29   14.50
   3  -7   5   76.19   19.30
   3  -7   5   51.59   11.80
  -3  -7  -5   65.39   30.30
   3  -7   5   77.49   14.20
  -3  -7  -5   59.49   12.20
   3  -7   5   66.39    9.90
   3   7   5   51.69   11.10
   3   7   5   61.79   12.50
   3   7   5   61.39   20.80
   4  -7   5   -2.50    9.90
  -4  -7  -5   22.70   12.80
   4  -7   5   26.70   12.80
  -4  -7  -5   -8.00   12.30
   4  -7   5   -3.80    8.30
   4  -7   5    1.40   18.60
   4   7   5   14.80   13.70
   4   7   5   -2.30   21.60
   4   7   5    3.80    8.20
  -5  -7  -5  165.28   22.70
  -5  -7  -5  174.38   20.50
   5  -7   5  144.19   15.40
   5  -7   5  154.98   21.00
   5  -7   5  130.39   24.10
   5  -7   5  145.49   29.10
   5   7   5  158.58   23.60
   5   7   5  224.88   36.80
  -6  -7  -5   56.59   20.70
   6  -7   5   83.89   14.90
   6  -7   5   61.89   29.50
  -6  -7  -5   82.39   17.20
   6  -7   5   74.79   20.90
   6   7   5   72.59   18.20
   6   7   5   56.09   13.10
   6   7   5   82.29   34.20
   6   7   5   54.49   24.10
   7  -7   5   31.70   10.50
   7  -7   5   32.50   23.50
  -7  -7  -5   85.79   28.90
   7  -7   5   47.20   21.90
   7  -7   5   58.59   19.90
   7  -7   5   31.60   38.50
   7   7   5   98.19   28.60
   7   7   5   73.69   29.10
   7   7   5  104.99   39.40
   7   7   5   39.90   32.60
   7   7   5    2.00   27.10
   8  -8  -5   39.80   25.80
   8  -8  -5   37.10   15.90
   8   8  -5  113.29   38.20
   8   8  -5   34.40   37.20
  -8   8   5   54.19   11.20
   7  -8  -5  272.07   31.10
   7  -8  -5  316.97   20.70
   7  -8  -5  244.18   38.80
  -7  -8   5  269.37   33.30
  -7   8   5  255.17   44.00
  -7   8   5  259.27   15.50
   7   8  -5  252.57   29.00
   7   8  -5  232.78   36.90
   7   8  -5  284.57   26.70
   6  -8  -5   67.69   17.50
  -6  -8   5   56.99   15.50
   6  -8  -5   46.00   13.20
   6  -8  -5   85.89   24.20
  -6  -8   5   73.19   19.50
  -6  -8   5   39.10   18.40
   6   8  -5   70.09   19.50
   6   8  -5   60.79   13.60
   6   8  -5   68.39   24.60
  -6   8   5   45.10   34.60
  -6   8   5   70.99   10.60
  -5  -8   5  401.26   26.00
   5  -8  -5  362.46   24.00
  -5  -8   5  396.06   25.10
   5  -8  -5  376.66   20.90
  -5  -8   5  323.27   26.70
  -5   8   5  369.26   23.60
  -5   8   5  395.66   41.90
   5   8  -5  373.16   31.70
   5   8  -5  275.37   25.70
   5   8  -5  389.36   26.50
   5   8  -5  361.76   35.30
  -4  -8   5    7.60   10.40
   4  -8  -5    5.60   11.10
  -4  -8   5    3.80    9.50
  -4  -8   5    1.00   12.20
   4  -8  -5   23.30    8.70
   4  -8  -5   10.70   10.40
  -4   8   5   -5.10   20.30
   4   8  -5    8.10    9.70
   4   8  -5    9.80   12.00
   4   8  -5   13.90   10.10
   4   8  -5   13.80   15.50
  -4   8   5   24.20    6.70
   3  -8  -5   37.70    8.80
  -3  -8   5   48.60   14.40
   3  -8  -5   27.10   13.10
  -3  -8   5   36.00    9.90
  -3  -8   5   48.80   13.70
   3  -8  -5   40.40    9.80
   3   8  -5   34.60   10.00
   3   8  -5   33.50   13.60
  -3   8   5   47.90    7.80
   3   8  -5   38.60   11.70
  -3   8   5   23.30   17.20
  -2  -8   5    8.70    8.70
   2  -8  -5   -4.40   11.50
  -2  -8   5    8.10    9.90
   2  -8  -5    3.40    6.80
   2  -8  -5    7.20    8.00
  -2  -8   5    2.80    9.50
  -2   8   5    5.20    3.40
  -2   8   5    0.90    5.20
  -2   8   5    5.30    4.00
   2   8  -5    8.60   11.40
   2   8  -5   -2.60    7.10
   2   8  -5    3.20    7.30
  -2   8   5    2.60    7.80
  -2   8   5    3.60   13.20
   2   8  -5   -4.20   12.80
   2   8  -5   -3.40    9.00
  -1  -8   5   47.80    5.90
  -1  -8   5   58.79   11.50
  -1  -8   5   45.20   10.90
   1  -8  -5   53.69   10.20
  -1  -8   5   55.89   11.00
   1  -8  -5   67.19   15.10
   1  -8  -5   54.49    7.60
  -1   8   5   52.09   15.10
  -1   8   5   40.20    7.80
   1   8  -5   40.20   10.70
   1   8  -5   66.79   13.50
   1   8  -5   60.19   10.80
  -1   8   5   43.00    7.50
  -1   8   5   65.49   12.50
   1   8  -5   56.89   12.40
   1   8  -5   52.79    9.00
   0  -8  -5  174.58    9.50
   0  -8   5  162.88   13.90
   0  -8   5  174.28   14.80
   0  -8   5  185.98   14.40
   0  -8  -5  172.08   15.10
   0  -8  -5  163.88   19.40
   0  -8   5  157.38   12.70
   0   8   5  202.58   12.60
   0   8   5  191.78   12.80
   0   8   5  181.38   11.50
   0   8  -5  173.48    8.30
   0   8  -5  167.38    9.50
   0   8  -5  211.88   13.20
   0   8  -5  181.88   15.10
   0   8  -5  197.08   18.20
   0   8   5  185.18   21.40
  -1  -8  -5  510.35   22.60
   1  -8   5  473.35   16.80
  -1  -8  -5  475.25   29.30
   1  -8   5  484.25   24.40
   1  -8   5  495.95   21.50
   1  -8   5  478.45   18.30
   1  -8   5  507.95   27.00
   1   8   5  475.05   19.40
   1   8   5  516.85   30.60
   1   8   5  492.75   21.20
  -1   8  -5  489.65   19.20
   1   8   5  491.05   18.90
   2  -8   5  183.48   17.00
   2  -8   5  207.08   22.90
   2  -8   5  190.48   11.90
  -2  -8  -5  217.78   17.30
   2  -8   5  183.68   19.50
   2  -8   5  181.88    8.00
   2   8   5  182.68   15.50
   2   8   5  195.98   27.30
   2   8   5  188.28   16.20
   2   8   5  181.48   14.30
   2   8   5  176.58   14.20
  -3  -8  -5 1227.28   38.70
   3  -8   5 1206.68   43.60
   3  -8   5 1178.28   47.70
   3  -8   5 1233.08   38.70
   3  -8   5 1220.88   29.00
  -3  -8  -5 1164.28   47.10
   3   8   5 1185.38   37.20
   3   8   5 1204.68   50.99
   3   8   5 1145.19   35.70
   3   8   5 1211.88   39.90
  -4  -8  -5   25.80   13.80
  -4  -8  -5   18.80   12.90
   4  -8   5   -9.40   19.30
   4  -8   5   17.20    8.50
   4  -8   5   16.90   13.80
   4  -8   5   22.30   12.10
   4   8   5   18.10   13.80
   4   8   5   33.90   23.40
   5  -8   5   72.79   26.00
   5  -8   5   20.60   14.30
   5  -8   5   48.30   10.30
  -5  -8  -5   41.30   17.10
   5  -8   5   10.30   15.20
  -5  -8  -5   35.30   17.30
   5   8   5   62.49   31.30
   5   8   5   93.09   19.50
   6  -8   5    2.00   21.70
  -6  -8  -5   -3.70   19.20
   6  -8   5  -21.30   26.50
   6  -8   5   13.10   15.60
   6  -8   5    2.10   13.20
  -6  -8  -5   -9.10   22.00
   6   8   5    7.10   34.00
   6   8   5  -14.10   10.70
   6   8   5   15.60   24.20
  -7  -8  -5  111.99   33.10
   7  -8   5   31.00   24.50
   7  -8   5   63.59   10.20
   7  -8   5   68.89   17.90
   7  -8   5   27.80   25.30
   7   8   5   81.19   32.50
   7   8   5  110.29   43.70
   7   8   5  153.68   33.40
  -7  -9   5  136.09   27.60
   7  -9  -5  118.89   17.80
   7  -9  -5  141.89   24.90
   7   9  -5  140.79   25.00
  -7   9   5  130.49   12.10
   7   9  -5  126.99   51.09
  -7   9   5  134.19   53.19
   7   9  -5  107.69   21.00
   7   9  -5   91.59   34.30
  -6  -9   5   -4.80   13.80
   6  -9  -5   -6.20   10.60
   6  -9  -5   20.00   17.70
  -6  -9   5   -1.00   19.10
  -6  -9   5   19.60   16.90
  -6   9   5   -0.30    6.90
   6   9  -5   10.20   36.60
   6   9  -5   35.70   18.60
  -6   9   5   40.50   38.80
   6   9  -5   49.40   25.80
   6   9  -5  -11.80   13.10
   5  -9  -5  129.79   16.80
  -5  -9   5  154.78   21.70
  -5  -9   5  118.59   20.70
  -5  -9   5  131.79   21.60
   5  -9  -5  141.89   20.20
   5   9  -5  150.58   20.00
  -5   9   5  143.99   33.90
   5   9  -5  168.38   27.50
   5   9  -5  143.79   19.70
  -5   9   5  139.19   11.40
   5   9  -5  160.38   31.40
  -4  -9   5   68.59   18.10
  -4  -9   5   58.29   14.80
   4  -9  -5   70.79   12.20
   4  -9  -5   70.19   16.70
   4   9  -5   93.99   15.50
  -4   9   5   87.49   26.10
   4   9  -5   68.39   24.60
   4   9  -5   62.69   18.90
  -4   9   5   64.89    8.90
   4   9  -5   97.99   18.00
  -3  -9   5  557.64   29.90
   3  -9  -5  554.54   21.50
   3  -9  -5  576.64   23.60
  -3  -9   5  559.84   29.10
   3  -9  -5  560.04   29.30
  -3  -9   5  536.05   25.90
   3   9  -5  544.65   29.50
   3   9  -5  540.35   23.60
  -3   9   5  548.45   35.10
  -3   9   5  572.24   19.20
   3   9  -5  538.25   34.70
   3   9  -5  554.34   26.60
   2  -9  -5   72.59    8.80
   2  -9  -5   62.19   11.30
  -2  -9   5   70.69   13.30
  -2  -9   5   67.19   13.90
  -2  -9   5   85.89   15.80
   2  -9  -5   84.29   18.40
  -2   9   5   58.39    7.10
   2   9  -5   56.09   13.60
   2   9  -5   79.49   18.90
   2   9  -5   62.69   12.80
  -2   9   5   40.40   18.80
  -2   9   5   72.89   11.40
  -2   9   5   71.29    9.50
  -2   9   5   67.39    8.60
   2   9  -5   56.59   13.50
   2   9  -5   76.69   10.70
  -1  -9   5   91.29   14.20
  -1  -9   5   86.19   12.80
   1  -9  -5   81.19    6.80
   1  -9  -5  106.59   19.20
   1  -9  -5  105.49   13.90
  -1  -9   5   77.59   15.00
   1   9  -5   95.09   15.40
  -1   9   5   87.99   10.60
   1   9  -5   82.89   11.80
   1   9  -5   77.59   11.30
  -1   9   5  113.79   15.60
   1   9  -5   73.19   12.90
  -1   9   5  103.99    9.40
   1   9  -5   94.19   14.40
  -1   9   5   77.59    9.70
  -1   9   5  124.59   20.40
   0  -9   5   39.20   11.10
   0  -9   5   41.30    9.70
   0  -9   5   31.60    8.70
   0  -9  -5   26.20   16.70
   0  -9   5   39.90   11.10
   0  -9  -5   33.90   10.50
   0  -9   5   32.50    8.90
   0   9  -5   24.30    9.90
   0   9  -5   31.90    7.50
   0   9   5   31.10    7.40
   0   9  -5   25.70   10.20
   0   9   5   48.90    8.40
   0   9   5   29.10    8.00
   0   9   5   23.30   15.90
   1  -9   5 1043.10   36.10
   1  -9   5 1062.99   39.30
  -1  -9  -5 1007.90   47.20
   1  -9   5 1076.99   31.60
  -1  -9  -5 1032.70   33.90
   1  -9   5 1020.50   29.00
   1  -9   5 1016.20   27.40
   1   9   5 1027.80   30.70
   1   9   5 1008.10   27.50
  -1   9  -5 1023.40   29.00
  -1   9  -5  913.01   39.10
   1   9   5  981.00   31.00
   1   9   5 1077.99   33.70
   1   9   5 1024.50   42.80
   2  -9   5  275.17   19.30
  -2  -9  -5  299.27   26.60
   2  -9   5  257.67   13.60
   2  -9   5  262.67    9.80
   2  -9   5  259.57    8.30
   2  -9   5  275.57   24.00
   2  -9   5  312.87   25.50
  -2  -9  -5  276.27   20.60
   2   9   5  257.17   17.50
   2   9   5  226.68   30.50
   2   9   5  251.07   18.90
   2   9   5  278.27   17.30
   2   9   5  216.78   29.80
   3  -9   5   44.50   17.20
   3  -9   5   -2.20    7.60
   3  -9   5   -0.70   12.60
  -3  -9  -5   36.30   14.20
   3  -9   5    8.40    9.70
  -3  -9  -5    3.20   11.70
   3   9   5   -2.40    8.00
   3   9   5    2.20   11.50
   3   9   5  -10.40   17.90
   3   9   5    4.90    9.30
   4  -9   5   54.09   21.80
   4  -9   5   39.20   13.80
   4  -9   5   49.40   15.10
  -4  -9  -5   56.69   16.10
   4  -9   5   51.79    9.20
  -4  -9  -5   38.80   17.10
   4   9   5   45.50   28.20
   4   9   5   50.19   15.80
   5  -9   5  152.58   14.50
  -5  -9  -5  173.58   24.60
  -5  -9  -5  193.98   25.20
   5  -9   5  180.18   30.70
   5  -9   5  178.88   27.70
   5  -9   5  189.78   26.90
   5   9   5  248.18   40.70
   5   9   5  189.88   30.00
   5   9   5  150.58   19.90
   5   9   5  234.28   18.70
   6  -9   5   90.89   32.70
  -6  -9  -5   81.49   25.90
  -6  -9  -5   66.79   26.50
   6  -9   5  101.29   26.50
   6  -9   5   45.10   18.70
   6  -9   5   69.69   13.30
   6   9   5   70.59   29.80
   6   9   5   69.89   17.80
   6   9   5   38.00   14.20
   6   9   5   90.59   41.30
   7  -9   5   16.60   24.40
   7  -9   5   38.90   28.30
  -7  -9  -5   46.90   32.70
   7   9   5   -9.30   33.10
   7   9   5   75.49   31.20
   7 -10  -5  252.47   32.70
  -7 -10   5  280.47   37.40
  -7 -10   5  307.97   36.90
  -7  10   5  242.98   11.10
   7  10  -5  335.27   58.29
  -7  10   5  244.08   53.59
   7  10  -5  313.17   33.70
  -6 -10   5  367.26   33.10
   6 -10  -5  353.66   19.80
   6 -10  -5  382.06   34.80
[truncated: 600,285 more chars]
